# Supplementary material for: Dietary effects of vitamin C on antioxidant capacity, intestinal microbiota and the resistance of pathogenic bacteria in cultured Silver pomfret (Pampus argenteus)
Source: PLoS One. 2024 Jul 2;19(7):e0300643. doi: 10.1371/journal.pone.0300643 (PMC11218981; doi:10.1371/journal.pone.0300643)
Supplement: S1 Data — (ZIP) [file pone.0300643.s002.zip]

Archive with 6 entries (4 files):
- data underlying the results  tjl3 group/tjl3z1/
- data underlying the results  tjl3 group/tjl3z1/tjl3z1.fastq.gz
- data underlying the results  tjl3 group/tjl3z1/tjl3z1.fna
- data underlying the results  tjl3 group/tjl3z2/
- data underlying the results  tjl3 group/tjl3z2/tjl3z2.fastq.gz
- data underlying the results  tjl3 group/tjl3z2/tjl3z2.fna
