# Supplementary material for: Dietary effects of vitamin C on antioxidant capacity, intestinal microbiota and the resistance of pathogenic bacteria in cultured Silver pomfret (Pampus argenteus)
Source: PLoS One. 2024 Jul 2;19(7):e0300643. doi: 10.1371/journal.pone.0300643 (PMC11218981; doi:10.1371/journal.pone.0300643)
Supplement: S2 Data — (ZIP) [file pone.0300643.s003.zip]

Archive with 6 entries (4 files):
- data underlying the results tjl0 group/tjl0z1/
- data underlying the results tjl0 group/tjl0z1/tjl0z1.fastq.gz
- data underlying the results tjl0 group/tjl0z1/tjl0z1.fna
- data underlying the results tjl0 group/tjl0z2/
- data underlying the results tjl0 group/tjl0z2/tjl0z2.fastq.gz
- data underlying the results tjl0 group/tjl0z2/tjl0z2.fna
