# Supplementary material for: Dietary effects of vitamin C on antioxidant capacity, intestinal microbiota and the resistance of pathogenic bacteria in cultured Silver pomfret (Pampus argenteus)
Source: PLoS One. 2024 Jul 2;19(7):e0300643. doi: 10.1371/journal.pone.0300643 (PMC11218981; doi:10.1371/journal.pone.0300643)
Supplement: S3 Data — (ZIP) [file pone.0300643.s004.zip › data underlying the results tjl6 group/tjl6z1/tjl6z1.fna]

>tjl6z1_1
TGGGGAATATTGCACAATGGGGGAAACCCTGATGCAGCCATGCCGCGTGTGTGAATGAAGGCCTCGGGATTGCTAAAGCACGTTTCAGTAGGGGAGGAAGGTAGTGATAGTTAAATCACCTGACATTAACTTCGATGCGATCACTACAGAAGAAGCATCCGGCTAAGCTCCGTGCCAGCAGCCGCGGTAATACGGAGGGTGCGAGCGTTAAGTCGGAATTACTGGGCGTAAGCGGCATAGCAGGCGGCCTGTTAAGTCAGATGTGAAAGACCCGGGGCGTTAACCTACGGAATTGCAATTTGAAACTTGGCAGGCTTAGAGTCTTGGTAGAGGGGGTAGGAATTTCAGGTGTAGCGTGAAATGCGTAGAGATCTGAAGGAATACCAGTGGCGAAGGCGGCCCCCTGGACAAGACTGACGCTCAGATGCGAAAAGCGTGGG
>tjl6z1_2
TGGGGAATATTGCACAATGGGGGAAACCCTGATGCAGCCATGCCGCGTGTGTGAAGAAGGCCTCGGGTTGTAAAGCACTTTCAGTAGGGAGGAAGGTAGTGTAGTTAACACCTGCATTATTTGACGTTACCTACAGAAGAAGCACCGGCTAACTCCGTGCCAGCAGCCGCGGTAATACGGAGGGTGCGAGCGTTAATCGGAATTACTGGGCGTAAAGCGCATGCAGGCGGCCTGTTAAGTCAGATGTGAAAGCCCGGGGCTTAACCTCGGAATTGCATTTGAAACTGGCAGGCTAGAGTCTTGTAGAGGGGGTAGAATTTCAGGTGTAGCGGTGAAATGCGTAGAGATCTGAAGGAATACCAGTGGCGAAGGCGGCCCCCTGGACAAAGACTGACGCTCAGATGCGAAAGCGTGGGGAGCAAACAGG
>tjl6z1_3
TGGGGAATATTGCACAATGGGGGAAACCCTGATGCAGCCATGCCGCGTGTGTGAAGAAGGCCTCGGGTTGTAAAGCACTTTCAGTAGGGAGGAAGGTAGTGTAGTTAACACCTGCACTATTTGACGTACCTACAGAAGAAGCACCGGCTAACTCCGTGCCAGCAGCCGCGGTAATACGGAGGGTGCGAGCGTTAATCGGAATTACTGGGCGTAAAGCGCATGCAGGCGGCCTGTTAAGTCAGATGTGAAAGCCCGGGGCGTTAACCTTACGGAAGTTAGCATTTGAAACTGGGCAGGCTAGAGTCTTTGTAGAGGGGGTAGAATTTCAGGTGTAGCGGTGAAATGCGTAGAGATCTGAAGGAATACCAGTGGCGAAGGCGCCCCCTGGACAAAGACTGACGCTCAGATGCGAAAAGCGTGGGGAGCAAACAGG
>tjl6z1_4
TGGGGAATATTGCACAATGGGGGAAACCCTGATGCAGCCATGCCGCGTGTGTGAAGAAGGCCTCGGGTTGTAAAGCACTTTCAGTAGGGAGGAAGGTAGTGTAGTTAACACCTGCATTATTTGACGTTACCTACAGAAGAAGCACCGGCTAACTCCGTGCCAGCAGCCGCGGTAATACGGAGGGTGCGAGCGTTAATCGGAATTACTGGGCGTAAAGCGCATGCAGGCGGCCTGTTAAGTCAGATGTGAAAGCCCGGGGCTTAACCTCGGAATTGCATTTGAAACTGGCAGGCTAGAGTCTTGTAGAGGGGGGTAGAATTTCAGGTGTAGCGGTGAAATGCGTAGAGATCTGAAGGAATACCAGTGGCGAAGGCGGCCCCCTGGACAAAGACTGACGCTCAGATGCGAAAAGCGTGGGGAGCAAACAGG
>tjl6z1_5
TGGGGAATATTGCACAATGGGGGAAACCCTGATGCAGCCATGCCGCGTGTGTGAAGAAGGCCTCGGGTTGTAAAGCACTTTCAGTAGGGAGGAAGGTAGTGTAGTTAACACCTGCACTATTTGACGTTACCTACAGAAGAAGCACCGGCTAACTCCGTGCCAGCAGCCGCGGTAATACGGAGGGTGCGAGCGTTAATCGGAATTACTGGGCGTAAAGCGCATGCAGGCGGCCTGTTAAGTCAGATGTGAAAGCCGGGGCTTAACCTCGGAATTGCATTTGAAACTGGCAGGCTAGAGTCTTGTAGAGGGGGTAGAATTTCAGGTGTAGCGGTGAAATGCGTAGAGATCTGAAGGAATACCAGTGGCGAAGGCGCCCCCTGGACAAAGACTGACGCTCAGATGCGAAAGCGTGGGGAGCAAACAGG
>tjl6z1_6
TGGGGAATATTGGACAATGGGCGAAAGCCTGATCCAGCAATGCCGCGTGAGTGATGAAGGCCTTAGGGTTGTAAAGCTCTTTTACCCGGGATGATAATGACAGTACCGGGAGAATAAGCTCCGGCTAACTCCGTGCCAGCAGCCGCGGTGAAGTAACGGAGGGAGTCTTAGGACGTTTATTCGGGAATTACATGGGCGTAAAGCGCGACGTAGGCAGGCTTTTGTAAGTTAAGAAGGTGCTAAAGGCCATGGAGCATCAACTCCAATGAATCGTCATTTGAAGACTGCTATCGTCTTGGAAATCCCAAGGGAAGAGGGTGGAGTTGGGAAATTTCCCGAGTTGTAAGAGGTGAAAATTCGTAGATATTCCGGGAAAGAAACACCCAGTGGCGGAAGGGCGGCTCACTGGACTGGTATTGACGCTGAGGTGCGAAAAGCGTGGGGACAAA
>tjl6z1_7
TGGGGAATATTGCACAATGGGGGAAACCCTGATGCAGCCATGCCGCGTGTGTGAAGAAGGCCTCGGGTTGTAAAGCACTTTCAGTAGGGAGGAAGGTAGTGTAGTTAACACCTGCATTATTTGACGTTACCTACAGAAGAAGCACCGGCTAACTCCGTGCCAGCAGCCGCGGTAATACGGAGGGTGCGAGCGTTAATCGGAATTACTGGGCGTAAAGCGCATGCAGGCGGCCTGTTAAGTCAGATGTGAAAGCCCGGGGCTTAACCTCGGAATTGCATTTGAAACTGGCAGGCTAGAGTCTTGTAGAGGGGGTAGAATTTCAGGTGTAGCGGTGAAATGCGTAGAGATCTGAAGGAATACCAGTGGCGAAGGCGGCCCCCTGGACAAAGACTGACGCTCAGATGCGAAAAGCGTGGGGAGCAAACAGG
>tjl6z1_8
TGGGGAATATTGCACAATGGGGGAAACCCTGATGCAGCCATGCCGCGTGTGTGAAGAAGGCCTCGGGTTGTAAAGCACTTTCAGTAGGGAGGAAGGTAGTGTAGTTAACACCTGCATTATTTGACGTTACCTACAGAAGAAGCACCGGCTAACTCCGTGCCAGCAGCCGCGGTAATACGGAGGGTGCGAGCGTTAATCGGAATTACTGGGCGTAAAGCGCATGCAGGCGGCCTGTTAAGTCAGATGTGAAAGCCCGGGGCTTAACCTCGGAATTGCATTTGAAACTGGCAAGTTAGAGTACTGTAGAGGGGGTAGAATTTCAGGTGTAGCGGTGAAATGCGTAGAGATCTGAAGGAATACCGGTGGCGAAGGCGGCCCCCTGGACAGATACTGACACTCAGATGCGAAAGCGTGGGGAGCAAACA
>tjl6z1_9
TGGGGAATATTGCACAATGGGGGAAACCCTGATGCAGCCATGCCGCGTGTGTGAAGAAGGCCTCGGGTTGTAAAGCACTTTCAGTAGGGAGGAAGGTAGTGTAGTTAACACCTGCATTATTTGACGTTACCTACAGAAGAAGCACCGGCTAACTCCGTGCCAGCAGCCGCGGTAATACGGAGGGTGCGAGCGTTAATCGGAATTACTGGGCGTAAAGCGCATGCAGGCGGCCTGTTAAGTCAGATGTGAAAGCCCGGGGCTTAACCTCGGAATTGCATTTGAAACTGGCAGGCTAGAGTCTTGTAGAGGGGGTAGAATTTCAGGTGTAGCGGTGAAATGCGTAGAGATCTGAAGGAATACCAGTGGCGAAGGCGGCCCCCTGGACAAAGACTGACGCTCAGATGCGAAAAGCGTGGGGAGCAAACAGG
>tjl6z1_10
TGGGGAATATTGCACAATGGGGGAAACCCTGATGCAGCCATGCCGCGTGTGTGAAGAAGGCCTCGGGTTGTAAAGCACTTTCAGTAGGGAGGAAGGTAGTGTAGTTAACACCTGCATTATTTGACGTACCTACAGAAGAAGCACCGGCTAACTCCGTGCCAGCAGCCGCGGTAATACGGAGGGTGCGAGCGTTAATCGGAATTACTGGGCGTAAAGCGCATGCAGGCGGCCTGTTAAGTCAGATGTGAAAGCCCGGGGCTTAACCTCGGAATTGCATTTGAAACTGGCAGGCTAGAGTCTTGTAGAGGGGGGTAGAATTTCAGGTGTAGCGGTGAAATGCGTAGAGATCTGAAGGAATACCAGTGGCGAAGGCGGCCCCCTGGACAAAGACTGACGCTCAGATGCGAAAGCGTGGGGAGCAAACAGG
>tjl6z1_11
TGGGGAATATTGCACAATGGGGGAAACCCTGATGCAGCCATGCCGCGTGTGTGAAGAAGGCCTTCGGGTTGTAAAGCACTTTCAGTAGGGAGGAAGGTAGTGTAGTTAACACCTGCATTATTTGACGTACCTACAGAAGAAGCACCGGCTAACTCCGTCCAGCAGCCGCAGGTAATACGGAGGGTGCGAAGCGTTAAGTCGGAATTACTGGGCGTAAAAGCGGCATGCAGGCGGCCTGTTAAGTGCAGAATGGTGAAATGCCTCGGGGAGTTAACCTCGGAATTGCAATTTGAAACTGGGCAGGCTAGAGTCTTGTAGAAGGGGGGTAGAAATTTTCAGGTGTGAGCGGTGAAATGCGGTAGAGATCTGAAGGAATACCAAGTGGCGAGGCGGCCCCCTGGACAAAGACTGACGCTCAGATGCGAAAGCGTGGGGAGCAAAC
>tjl6z1_12
TGGGGAATATTGCACAATGGGGGAAACCCTGATGCAGCCATGCCGCGTGTGTGAAGAAGGCCTTCGGGTTGTAAAGCACTTTCAGTAGGGAGGAAGGTAGTGTAGTTAACACCTGCACTATTTGACGTTACCTACAGAAGAAGCACCGGCTAACTCCGTGCCAGCAGCCGCGGTAATACGGAGGGTGCGAGCGTTAATCGGAATTACTGGGCGTAAAGCGCATGCCAGGCGGCCTGTTAAGTCAGATGTGAAAGCCCGGGGCTTAACCTCGGAAGTTGCATTTGAAACTGGCAGGCTAGAGTCTTGTAGAGGGGGTAGAATTCAGGTGTAGCGGTGAAATGCGTAGAGATCTGAAGGAATACCAGTGGCGAAGGCGGCCCCCTGGAACAAAAGACTGACGCTCAGATGCGAAAGGCGTGGGGAGCAA
>tjl6z1_13
TGGGGAATATTGCACAATGGGGGAAACCCTGATGCAGCCATGCCGCGTGTGTGAAGAAGGCCTCGGGTTGTAAAGCACTTTCAGTAGGGAGGAAGGTAGTGTAGTTAACACCTGCATTATTTGACGTTACCTACAGAAGAAGCACCGGCTAACTCCGTGCCAGCAGCCGCGGTAATACGGAGGGTGCGAGCGTTAATCGGAATTACTGGGCGTAAAGCGCATGCAGGCGGCCTGTTAAGTCAGATGTGAAAGCCCGGGGCTTAACCTCGGAATTGCATTTGAAACTGGCAGGCTAGAGTCTTGGTAGAGGGGGTAGAATTTCAGGTGTAGCGGTGAAATGCGTAGAGATCTGAAGGAATACCAGTGGCGAAGGCGCCCCCTGGACAAAGACTGACGCTCAGATGCGAAAGCGTGGGGAGCAAACAGG
>tjl6z1_14
TGGGGAATATTGCACAATGGGGGAAACCCTGATGCAGCCATGCCGCGTGTGTGAAGAAGGCCTTAGGGTTGTAAAGCACTTTCAGTAGGGAGGAAGGTAGTGTAGTTAACACCTGCACTATTTGACGTTACCTACAGAAGAAGCACCGGCTAACTCCGTGCCAGCAGCCGCGGTAATACGGAGGGTGCGAGCGTTAATCGGAATTACTGGGCGTAAAGCGCATGCAGGCGGCCTGTTAAGTCAGATGTGAAAGCCCGGGGCGTTAACCTACGGAATTATGCATTTGAAACTGGGCAGGCTAGAGTCTTGTAGAGGGGGTAGAATTTCAGGTGTAGCGGTGAAATGCGTAGAGATCTGAAGGAATACCAGTGGCGAAGGCGGCCCCCTGGACAAAGACTGACGCTCAGATGCGAAAAGCGTGGGGAGCAAACAGG
>tjl6z1_15
TGGGGAATATTGCACAATGGGGGAAACCCTGATGCAGCCATGCCGCGTGTGTGAAGAAGGCCTCGGGTTGTAAAGCACTTTCAGTAGGGAGGAAGGTAGTGTAGTTAACACCTGCATTATTTGACGTTACCTACAGAAGAAGCACCGGCTAACTCCGTGCCAGCAGCCGCGGTAATACGGAGGGTGCGAGCGTTAATCGGAATTACTGGGCGTAAAGCGCACGCAGGCGGTTTGTTAAGTCAGATGTGAAATCCCCGGGCTCAACCTGGGAACTGCATCTGATACTGGCAAGCTTGAGTCTCGTAGAGGGGGGTAGAATTCCAGGTGTAGCGGTGAAATGCGTAGAGATCTGGAGGAATACCGGTGGCGAAGGCGGCCCCCTGGACGAAGACTGACGCTCAGGTGCGAAAGGCGTGGGGAGACGAAACAG
>tjl6z1_16
TGGGAATATTGCACATGGGGGAACCCTGATGCAGCCATGCCGCGTGTGTGAAGAAGGCCTCGGGTTGTAAAGCACGTTTTCAGTAAGGGAGGAAGGTAGTGTAGTTAACACCGTGACACTATTTGACTGTTACCTACAGAAGAAGCACCGGCTAACTCCGTGCCAGCAGCCGCGGTAATACGGAGGGTGCGAAGCGTTAATCGGAATTACTGGGCGTAAAAGCGGCATGCAGGCGGCCTGTTAAGTCAGATGTAGAAAGGACCCGGGGCTTAACCTGACGGAATTGCATTTGAAACTGGCAGGCTAGAGTCTTGTAGAGGGGGTAGAATTCAGGTGTAGCGGTGAAATGCGTAGAGATCTGAAGGAATACCAGTGGCGAAGGCGGCCCCCTGGAACAAGACTGACGCTCAGATGCGAAAAGCGTAGGG
>tjl6z1_17
TGGGGAATATTGCACAATGGGGGAAACCCTGATGCAGCCATGCCGCGTGTGTGAAGAAGGCCTTCGGGTTGTAAAGCACTTTCAGTAGGGAGGAAGGTAGTGTAGTTAACACCTGCACTACTTTGACGTTACCTACAGAAGAAGCACCGGCTAACTCCGTGCCAGCAGCCGCGGTAATACGGAGGTGCGAGCGTTAATCGGAATTACTGGCGTAAAGCGCATGCAGCGGCCTTGTTAGTCTAGATGTGGAAAGACCCGGGGCGTTAACCTCGGAATGGCATTTGAAAACTGGGCAGGCCTAGAAGTCTTTGTAGGAGGGGGGGTAGAAATTTTCAGGTGTAGCGGTGAAATGCGTAGAGATCTGAAGGAATACCAGTGGCGAAGGCGCCCCCTGGACAAAGACTGACGCTCGAGATGCGAAAAGCGTGGGGAGCAA
>tjl6z1_18
TGGGGAATATTGCACAAGTGGGGAAACCCTGATGCAGCCATGCCGCGTGTGTGAAGAAGGCCTTCGGGTTGTAAAGCACTTTCAGTAGGGAGGAAGGTAGTGTAGTTAACACCTGCACTATTTGACGTTACCTACAGAAGAAGCACCGGCTAACTCCGTGCCAGCAGCCGCGGTAATACGGAGGGTGCGAGCGTTAATCGGAATTACTGGGCGTAAAGCGCATGCAGCGGCCTGTTAAGTCAGATGTGAAAGCCCGGGGCTTAACCTCGGAATTGCATTTGAAACTGGCAGGCTAGAGTCTTGTAGAGGGGGTAGAATTCAGGTGTAGCGGTGAAATGCGTAGAGATCTGAAGGAATACCAGTGGCGAAGGCGGCCCCCTGGACAAAGACTGACGCTCAGATGCAAAGCGTGGGAG
>tjl6z1_19
TGGGGAATATTGCACAATGGGGGAAACCCTGATGCAGCCATGCCGCGTGTGTGAAGAAGGCCTCGGGTTGTAAAGCACTTTCAGTAGGGAGGAAGGTAGTGTAGTTAACACCTGCATTATTTGACGTTACCTACAGAAGAAGCACCGGCTAACTCCGTGCCAGCAGCCGCGGTAATACGGAGGGTGCGAGCGTTAATCGGAATTACTGGGCGTAAAGCGCATGCAGGCGGCCTGTTAAGTCAGATGTGAAAGCCCGGGGCTTAACCTCGGAATTGCATTTGAAACTGGCAGGCTAGAGTCTTGTAGAGGGGGTAGAATTTCAGGTGTAGCGGTGAAATGCGTAGAGATCTGAAGGAATACCAGTGGCGAAGGCGCCCCCTGGACAAAGACTGACGCTCAGATGCGAAAGCGTGGGGAGCAAACAGG
>tjl6z1_20
TGGGGAATATTGCACAATGGGGGAAACCCTGATGCAGCCATGCCGCGTGTGTGAAGAAGGCCTTCGGGTTGTAAAGCAACTTTCAGTAGGGAGGAAGGGTAGTGTAGTTAACACCTGCACTATTTGACGTTACCTACAGAAGAAGCACCGGCTAACTCCGTGCCAGCAGCCGCGGTAATACGGAGGGTGCGAGCGTTAATCGGAATTACTGGGGCGTAAAGCGCATGCAGGCGGCCGTGTTAAGTCAGATGTGAAAGCCCGGGGCTTAACCTCGGAATTGCATTTGAAACTGGCGAGGCTAGAGTCTTGGTAGTAGGGGGTGGAATTTCAGGTGTTAGCGGTGAATGCAGTAGAGATCTGAAGGAATACCAGTGGCCGAAGGCGGCCCCCTGGAACAAAGACTGACGCTCAGATGCGAAAAGCGTGGGGAGCAAACAGG
>tjl6z1_21
TGGGGAATATTGCACAATGGGGGAAACCCTGATGCAGCCATGCCGCGTGTGTGAAGAAGGCCTCGGGTTGTAAAGCACTTTCAGTAGGGAGGAAGGTAGTGTAGTTAACACCTGCACTATTTGACGTTACCTACAGAAGAAGCACCGGCTAACTCCGTGCCAGCAGCCGCGGTAATACGGAGGGTGCGAGCGTTAATCGGAATTACTGGGCGTAAAGCGCATGCAGGCGGCCTGTTAAGTCAGATGTGAAAGCCCGGGGCTTAACCTCGGAATTGCATTTGAAACTGGCAGGCTAGAGTCTTGTAGAGGGGGTAGAATTTCAGGTGTAGCGGTGAAATGCGTAGAGATCTGAAGGAATACCAGTGGCGAAGGCGGCCCCCTGGACAAAGACTGACGCTCAGATGCGAAAGCGTGGGGAGCAAACAGG
>tjl6z1_22
TGGGGAATGATTGCACAATGGGGGAAACCCTGATGCAGCCATGCCGCGTGTGTGAAGAAGGCCTTCGGGTTGTAAAGCACTTTCAGTAGGGAGGAAGGTAGTGTAGTTAACACCTGCATTATTTGACGTTACCTACAGAAGAAGCACCGGCTAACTCCGTGCCAGCAGCCGCGGTAATACGGAGGGTGCGAGCGTTAATCGGAATTACTGGGCGTAAAGCGCATGCAGGCGGCCTGTTAAGTCAGATGTGAAAGCCCGGGGCTTAACCTCGGAATTAGCATTTGAAACTGGCAGGCTAGAGTCTTGGTAGAGGGGGTAGAATTTCAGGTGTAGCGGTGAAATGCGTAGAGATCTGAAGGAATACCAGTGGCGAAGGCGGCCCCCTGGACAAAGACTGACGCTCAGATGCGAAAAGCGTGGGGAGCAAACAGG
>tjl6z1_23
TGGGGAATATTGGACAATGGGCGAAAGCCTGATCCAGCCATGCCGCGTGTGTGAAGAAGGCCTTTTGGTTGTAAAGCACTTTAAGTAGGGAGGAAAAGCTAATGGTTAATACCCATTAGCCCTGACGTTACCTACAGAATAAGCACCGGCTAACTCTGTGCCAGCAGCCGCGGTAATACAGAGGGTGCAAGCGTTAATCGGAATTACTGGGCGTAAAGCGCGCGTAGGTGGTTACTTAAGTCAGATGTGAAAGCCCCGGGCTTAACCTGGGAACTGCATCTGATACTGGGTGACTAGAGTAGGTGAGAGGGGAGTAGAATTCCAGGTGTAGCGGTGAAATGCGTAGAGATCTGGAGGAATACCGATGGCGAAGGCAGCTCCCTGGCATCATACTGACACTGAGGTGCGAAAGCGTGGGTAGCAAACAGG
>tjl6z1_24
TGGGGAATATTGCACAATGGGGGAAACCCTGATGCAGCCATGCCGCGTGTGTGAAGAAGGCCTCGGGTTGTAAAGCACTTTTCAGTAGGGAGGAAGGTAGTGTAGTTAACACCTGCATTATTTGACGTTACCTACAGAAGAAGCACCGGCTAACTCCGTGCCAGCAGCCGCGGTAATACGGAGGGTGCGAGCGTTAATCGGAATTACTGGGCGTAAAGCGCATGCAGGCGGCCTGTTAAGTCAGATGTGAAAGCCCGGGGCGTTAACCTCGGAATTGCATTTGAAACTGGCAGGGCTAGAGTCTTTGGTAGAGGGGGGTAGAATTTCAGGTGTAGCGGTGAAATGCGTAGAGATCTGAAGGAATACCAGTGGCGAAGGCGGCCCCCTGGACAAAGACTGACGCTCAGATGCGAAAAGCGTGGGGAGCAAACAGG
>tjl6z1_25
TGGGGAATATTGCACAATGGGGGAAACCCTGATGCAGCCATGCCGCGTGTGTGAAGAAGGCCTCGGGTTGTAAAGCACTTTCAGTAGGGAGGAAGGTAGTGTAGTTAACACCTGCACTATTTGACGTTACCTACAGAAGAAGCACCGGCTAACTCCGTGCCAGCAGCCGCGGTAATACGGAGGGTGCGAGCGTTAATCGGAATTACTGGGCGTAAAGCGCATGCAGGCGGCCTGTTAAGTCAGATGTGAAAGCCCGGGGCTTAACCTCGGAATTGCATTTGAAACTGGCAGGCTAGAGTCTTGTAGAGGGGGGTAGAATTTCAGGTGTAGCGGTGAAATGCGTAGAGATCTGAAGGAATACCAGTGGCGAAGGCGGCCCCCTGGACAAAGACTGACGCTCAGATGCGAAAGCGTGGGGAGCAAACAGG
>tjl6z1_26
TGGGGAATATTGCACAATGAGGGAAACCCTGATGCAGCCATGCCGCGTGTGTGAAGAAGGCCTCGGGTTGTAAAGCACTTTCAGTAGGGAGGAAGGTAGTGTAGTTAACACCTGCATTACTTGACGTTACCTACAGAAGAAGCACCGGCTAACTCCGTGCCAGCAGCCGCGGTAATACGGAGGGTGCGAGCGTTAATCGGAATTACTGGGCGTAAAGCGCATGCAGGCGGCCTGTTAAGTCAGATGTGAAAGCCCGGGGCTTAACCTCGGAATTGCATTTGAAACTGGCAGGCTAGAGTCTTGTAGAGGGGGTAGAATTTCAGGTGTAGCGGTGAAATGCGTAGAGATCTGAAGGAATACCAGTGGCGAAGGCGGCCCCCTGGACAAAGACTGACGCTCAGATGCGAAAGCGTGGGGAGCAAACAGG
>tjl6z1_27
TGGGGAATATTGCACAATGGGGGAAACCCTGATGCAGCCATGCCGCGTGTGTGAAGAAGGCCTCGGGTTGTAAAGCACTTTCAGTAGGGAGGAAGGTAGTGTAGTTAACACCTGCACTATTTGACGTTACCTACAGAAGAAGCACCGGCTAACTCCGTGCCAGCAGCCGCGGTAATACGGAGGGTGCGAGCGTTAATCGGAATTACTGGGCGTAAAGCGCATGCAGGCGGCCTGTTAAGTCAGATGTGAAAGCCCGGGGCTTAACCTCGGAATTGCATTTGAAACTGGCAGGCTAGAGTCTTGTAGAGGGGGTAGAATTCAGGTGTAGCGGTGAAATGCGTAGAGATCTGAAGGAATACCAGTGGCGAAGGCGGCCCCCTGGACAAAGACTGACGCTCAGATGCGAAAGCGTGGGGAGCAAACAGG
>tjl6z1_28
TGGGGAATATTGCACAATGGGGGGAAACCCTGATGCAGCCATGCCGCGTGTGTGAAGAAGGCCTCGGGTTGTAAAGCACTTTCAGTAGGGAGGAAGGTAGTGTAGTTAACACCTGCACTATTTGACGTTACCTACAGAAGAAGCACCGGCTAACTCCGTGCCAGCAGCCGCGGTAATACGGAGGGTGCGAGCGTTAATCGGAATTACTGGGCGTAAAGCGCTATGCAGGCGGCCTGTTAAGTCAGATGTGGAAAAGCCCCGGGGCTTAAACCTCGGAATTTGCAATTTGAAACGTGGCAGGCTAGAGTCTTGGTAGAGGGGGTAGAATTCAGGTGTAGCGGTGAAATGCGTAGAGATCTGAAGGAATACCAGTGGCGAAGGCGCCCCCTGGACAAAGACTGACGCTCAGATGCGAAAGCGTGGGGAGCAA
>tjl6z1_29
TGGGGAATATTGCACAATGGGGGAAACCCTGATGCAGCCATGCCGCGTGTGTGAAGAAGGCCTCGGGTTGTAAAGCACTTTCAGTAGGGAGGAAGGTAGTGTAGTTAACACCTGCATTATTTGACGTTACCTACAGAAGAAGCACCGGCTAACTCCGTGCCAGCAGCCGCGGTAATACGGAGGGTGCGAGCGTTAATCGGAATTACTGGGCGTGAAAGCGCATGCAGGCGGCCTGTTAAGTCAGATGTGAAAGCCCGGGGCTTAACCTCGGAATTGCATTTGAAACTGGCAGGCTAGAGTCTTGTAGAGGGGGGTAGAATTTCAGGTGTAGCGGTGAAATGCGTAGAGATCTGAAGGAATACCAGTGGCGAAGGCGGCCCCCTGGACAAAGACTGACGCTCAGATGCGAAAAGCGTGGGGAGCAAACAGG
>tjl6z1_30
TGGGGAATATTGCACAAGTGGGGGAAACCCTGATGCAGCCATGCCGCGTGTGTGAAGAAGGCCTCGGGTTGTAAAGCACTTTCAGTAGGGAGGAAGGTAGTGTAGTTAACACCTGCATTATTTGACGTTACCTACAGAAGAAGCACCGGCTAACTCCGTGCCAGCAGCCGCGGTAATACGGAGGGTGCGAGCGTTAATCGGAATTACTGGGCGTAAAGCGCATGCAGGCGGCCTGTTAAGTCAGATGTGAAAGCCCGGGGCGTTAACCTACGGAAGTTAGCATTTGAAAACTGGGCAAGGGCTAAGAGTCTTTGGTAGAGGGGGGTAGAAATTTCAGGTGTAGCGTGAAATGCGTAGAGATCTGAAGGAATACCAGTGGCGAAGGCGGCCCCCTGGACAAAGACTGACGCTCAGATGCGAAAAGCGTGGGGAGCAAACAG
>tjl6z1_31
TGGGGAATATTGCACAATGGGGGAAACCCTGATGCAGCCATGCCGCGTGTGTGAAGAAGGCCTCGGGTTGTAAAGCACTTTCAGTAGGGAGGAAGGTAGTGTAGTTAACACCTGCACTATTTGACGTTACCTACAGAAGAAGCACCGGCTAACTCCGTGCCAGCAGCCGCGGTAATACGGAGGGTGCGAGCGTTAATCGGAATTACTGGGCGTAAAGCGCATGCAGGCGGCCTGTTAAGTCAGATGTGAAAGCCCGGGGCTTAACCTCGGAATTGCATTTGAAACTGGCAGGCTAGAGTCTTGTAGAGGGGGTAGAATTTCAGGTGTAGCGGTGAAATGCGTAGAGATCTGAAGGAATACCAGTGGCGAAGGCGGCCCCCTGGACAAAGACTGACGCTCAGATGCGAAAAGCGTGGGGAGCAAACAGG
>tjl6z1_32
TGGGGAATATTGCACAATGGGGGAAACCCTGATGCAGCCATGCCGCGTGTGTGAAGAAGGCCTCGGGTTGTAAAGCACTTTTCAGTAGGGAGGAAGGTAGTGTAGTTAACACCTGCATTATTTGACGTACCTACAGAAGAAGCACCGGCTAACTCCGTGCCTGCAGCCGCGGTAATACGGAGGGTGCGAGCGTTAATCGGAATTACTGGGCGTAAAGCGCATGCAGGCGGCCTGTTAAGTCAGATGTGAAAGCCCGGGGCTTAACCTCGGAATTGCATTTGAAACTGGCAGGCTAGAGTCTTGTAGAGGGGGTAGAATTTCAGGTGTAGCGGTGAAATGCGTAGAGATCTGAAGGAATACCAGTGGCGAAGGCGCCCCCTGGACAAAGACTGACGCTCAGATGCGAAAGCGTGGGGAGCAAACAG
>tjl6z1_33
TGGGGAATATTGCACAATGGGGGAAACCCTGATGCAGCCATGCCGTGTGTGTGAAGAAGGCCTCGGGTTGTAAAGCACTTTCAGTAGGGAGGAAGGTAGTGTAGTTAACACCTGCATTATTTGACGTTACCTACAGAAGAAGCACCGGCTAACTCCGTGCCAGCAGCCGCGGTAATACGGAGGGTGCGAGCGTTAATCGGAATTACTGGGCGTAAAGCGCATGCAGGCGGCCTGTTAAGTCAGATGTGAAAGCCCGGGGGCTTAACCTCGGAATTTGCATTTGAAACTGGGCAGGCTAGAGTCTTGTAGAGGGGGTAGAATTCAGGTGTAGCGGTGAAATGCGTAGAGATCTGAAGGAATACCAGTGGCGAAGGCGGCCCCCTGGACAAAGACTGACGCTCAGATGCGAAAAGCGTGGGGAGCAAACAGG
>tjl6z1_34
TGGGGAATATTGCACAATGGGGGAAACCCTGATGCAGCCATGCCGCGTGTGTGAAGAAGGCCTCGGGTTGTAAAGCACTTTCAGTAGGGAGGAAGGTAGTGTAGTTAACACCTGCATTATTTGACGTTACCTACAGAAGAAGCACCGGCTAACTCCGTGCCAGCAGCCGCGGTAATACGGAGGGTGCGAGCGTTAATCGGAATTACTGGGCGTAAAGCGCATGCAGGCGGCCTGTTAAGTCAGATGTGAAAGCCCGGGGCGTTAACCTACGGATGCATTTTGAAACTGGGCAGGCTAGAGTCTTGTAGAGGGGGTAGAATTTCAGTGTAGCGGTGAAATGCGTAGAGATCTGAAGGAATACCAGTGGCGAAGGCGCCCCCTGGACAAAAGACTGACGCTCAGATGCGAAAAGCGTGGGGAGCAAACAGG
>tjl6z1_35
TGGGGAATATTGCACAATGGGGGAAACCCTGATGCAGCCATGCCGCGTGTGTGAAGAAGGCCTTCGGGTTGTAAAGCACTTTCAGTAGGGAGGAAGGTAGTGTAGTTAACACCTGCATTATTTGACGTTACCTACAGAAGAAGCACCGGCTAACTCCGTGCCAGCAGCCGCGGTAATACGGAGGGTGCGAGCGTTAATCGGAATTACTGGGCGTAAAGCGCATGCAGGCGGCCTGTTAAGTCAGATGTGAAAGCCCGGGGCTTAACCTCGGAATTGCATTTGAAACTGGCAGGCTAGAGTCTTGTAGAGGGGGTAGAATTTCAGGTGTAGCGGTGAAATGCGTAGAGATCTGAAGGAATACCAGTGGCGAAGGCGGCCCCCTGGACAAAGACTGACGCTCAGATGCGAAAGCGTGGGGAGCAAACAGG
>tjl6z1_36
TGGGGAATATTGCACAATGGGGGAACCCTGATGCAGCCATGCCGCGTGTGTGAAGAAGGCCTCGGGTTGTAAAGCACTTTCAGTAGGGAGGAAGGTAGTGTAGTTAACACCTGCATTATTTGACGTTACCTACAGAAGAAGCACCGGCTAACTCCGTGCCAGCAGCCGCGGTAATACGGAGGGTGCGAGCGTTAATCGGAAGTTACTGGGCGTAAAGCGGCATGCAGGCGGCCCTGTTAAGTCAAGATGTGAAAGCCCGGGGCGTTTAACCTACGGAAGTTAGCAATTTTGAAAACTGGGCAGGGCTTAGAGTCTTGGTTAGAGGGGGGGTAGAAATTTCAGGTGTAGCGGTGAAAATGCGTAGAGATCTGAAGGAATACCAGTGGCGAAGGCGCCCCCTGGACAAAGACTGACGCTCAGATGCGAAAAGCGTGGGGAGCAAACAG
>tjl6z1_37
TGGGGAATATTGCACAATGGGGGAAACCCTGATGCAGCGACGCCGCGTGGAGGAAGAAGGTCTTCGGATTGTAAACTCCTGTTGTTGAGGAAGATAATGACGGTACTCAACAAGGAAGTGACGGCTAACTACGTGCCAGCAGCCGCGGTAAAACGTAGGTCACAAGCGTTGTCCGGAATTACTGGGTGTAAAGGGAGCGCAGGCGGGAAGACAAGTTGGAAGTGAAATCCATGGGCTCAACCCATGAACTGCTTTCAAAAACTGTTTTTCTTGAGTAGTGCAGAGGTAGGCGGAATTCCCGGTGTAGCGGTGGAATGCGTAGATATCGGGAGGAACACCAGTGGCGAAGGCGGCCTACTGGGCACCCAACTGACGCTGGAGGCTCGAAAAGTGTGGGTAGCAAACAG
>tjl6z1_38
TGGGGAATATTGCACAATGGGCGCAAGCCTGATGCAGCCATGCCGCGTGTGTGAAGAAGGCCTCGGGTTGTAAAGCACTTTTCAGTCGTGAGGAAGGTAGTGTAGTTAACACCTGCATTATTTGACGTTACCTACAGAAGAAGCACCGGCTAACCCCGTGCCAGCAGCCGCGGTAATACGGAGGGTGCGAGCGTTAATCGGAATTACTGGGCGTAAAGCGCATGCAGGCGGCCTGTTAAGTCAGATGTGAAAGCCCGGGGCTTAACCTCGGAATTGCATTTGAAACTGGCAGGCTAGAGTCTTGTGAGAGGGGGTAGAATTTCAGGTGTAGCGGGTGAAATGCGTAGAGATCTGAAGGAATACCAGTGGCGAAGGCGCCCCCTGGACAAAGACTGACGCTCAGATGCGAAAAGCGTGGGGAGCAAACAG
>tjl6z1_39
TGGGGAATATTGCACAATGGGGGAAACCCTGATGCAGCCATGCCGCGTGTGTGAAGAAGGCCTCGGGTTGTAAAGCACTTTCAGTAGGGAGGAAGGTAGTGTAGTTAACACCTGCACTATTTGACGTTACCTACAGAAGAAGCACCGGCTAACTCCGTGCCAGCAGCCGCGGTAATACGGAGGGTGCGAGCGTTAATCGGAATACTGGGCGTAAAGCGCATGCAGGCGGCCTGTTAAGTCAGATGTGAAAGCCCGGGGCTTAACCTCGGAATTGCATTTGAAACTGGCAGGCTAGAGTCTTGGTAGAGGGGGGTAGAATTTCAGGTGTAGCGGTGAAATGCGTAGAGATCTGAAGGAATACCAGTGGCGAAGGCGCCCCCTGGACAAAGACTGACGCTCAGATGCGAAAAGCGTGGGGAGCAAACAGG
>tjl6z1_40
TGGGGAATATTGCACAATGGGGGAAACCCTGATGCAGCCATGCCGCGTGTGTGAAGAAGGCCTCGGGTTGTAAAGCACTTTCAGTAGGGAGGAAGGTAGTGTAGTTAACACCTGCATTATTTGACGTTACCTACAGAAGAAGCACCGGCTAACTCCGTGCCAGCAGCCGCGGTAATACGGAGGGTGCGAGCGTTAATCGGAATTACTGGGCGTAAAGCGCATGCAGGCGGCCTGTTAAGTCAGATGTGAAAGCCCGGGGCTTAACCTCGGAATTGCATTTGAAACTGGCAGGCTAGAGTCTTGTAGAGGGGGTAGAATTTCAGGTGTAGCGGTGAAATGCGTAGAGATCTGAAGGAATACCAGTGGCGAAGGCGGCCCCCTGGACAAAGACTGACGCTCAGATGCGAAAGCGTGGGGAGCAAACAGG
>tjl6z1_41
TGGGGAATATTGCACAATGGGGGAAACCCTGATGCAGCCATGCCGCGTGTGTGAAGAAGGCCTCGGGTTGTAAAGCACTTTCAGTAGGGAGGAAGGTAGTGTAGTTAACACCTGCACTATTTGACGTTACCTACAGAAGAAGCACCGGCTAACTCCGTGCCAGCAGCCGCGGTAATACGGAGGGTGCGAGCGTTAATCGGAATTACTGGGCGTAAAGCGCATGCAGGCGGCCTGTTAAGTCAGATGTGAAAGCCCGGGGCTTAACCTCGGAATTGCATTTGAAACTGGCAGGCTAGAGTCTTGTAGAGGGGGTAGAATTCAGGTGTAGCGGTGAAATGCGTAGAGATCTGAAGGAATACCAGTGGCGAAGGCGGCCCCCTGGACAAAGACTGACGCTCAGATGCGAAAAGCGTGGGGAGCAAACAGG
>tjl6z1_42
TGGGGAATATTGCACGAATGGGGGAAACCCTGATGCAGCCATGCCGCGTGTGTGAAGAAGGCCTACGGGTTGTAAAGCACTTTCAGTAGGGGAGGAAGGTAGTGTAGTTAACACCTGCATTATTGACGTTACCTACAGAAGAAGCACCGGCTAACTCCGTGCCAGCAGCCGCGGTAATACGGAGGGTGCGAGCGTTAATCGGAATTACTGGGCGTAAAGCGCATGCAGGCGGCCTGTTAAGTCAGATGTGAAAGCCCGGGGCTTAACCTACGGAATTGCATTTGAAACTGGGCAAGGCTAGAGTCTTAGGTGAGAGGGGGTAGAATTTCAGGTGTAGCGGTGAAATGCGTAGAGATCTGAAGGAATACCAGTGGCGAAGGCGGCCCCCTGGACAAAGACTGACGCTCAGATGCGAAAGCGTGGGGAGCAAACAG
>tjl6z1_43
TGGGGAATATTGCACAATGGGGGAAACCCTGGAATGCAGCCATGCCGCGTGTGTGAAGAAGGCCTCGGGTTGTAAAAGCATCGTTTCAGTAGGGAGGAAGGTAGTGTAGGTTAACACCTGACATTAATTTCGACGTTAGCCTAACCAGGAAGAAACACCGGGCTAACCTCCGGTACCCAGCAGCCGCGGTAATACGGAGGGTGGCGAGCGGTTAATCGGAATTACTGGGCGTAAAGCGCATAGCAGGCTGCTGTAGTCAGATGTGAAAGCCCGGGGCTTACCTCGGAATTAGCATTTGAAAACTGGCAGGCTAGAGTCTTGGTAGAGGGGGTAGAATTTCAGGTGTAGCGGTGAAAATGCGTAGAGATCTGAAGGAATACCAGTGGCGAAGGCGGCCCCCTGGACAAAGACTGACGCTAGATGCGAAAGCGTGGGGAAGCAAACAGG
>tjl6z1_44
TGGGGAATATTGCACAATGGGGGAAACCCTGATGCAGCCATGCCGCGTGTGTGAAGAAGGCCTTCGGGTTGTAAAAGCACGTTTCAGTAGGGAGGAAGGTAGTGTAGTTAACACCTGCATTATTTGACGTACCTACAGAAGAAGCACCGGCTAACTCCGTGCCAGCAGCCGCGGTAATACGGAGGGTGCGAGCGTTAATCGGAATTACTGGGCGTAAAGCGCATGCAGGCGGCCTGTTAAGTCAGATGTGAAAGCCGGGGCTTAACCTCGGAATTGCATTTGAAACTGGCAGGCTAGAGTCTTGTAGAGGGGGTAGAATTCAGGTGTAGCGGTGAAATGCGTAGAGATCTGAAGGAATACCAGTGGCGAAGGCGGCCCCCTGGACAAAGACTGACGCTCAGATGCGAAAGCGTGGGGAGCAAACAG
>tjl6z1_45
TGGGGAATATTGCACAATGGGGGAAACCCTGATGCAGCCATGCCGCGTGTGTGAAGAAGGCCTTCGGGTTGTAAAGCACTTTCAGTAGGGAGGAAGGGAGTAAAGTTAATACCTTTGCTCATTGACGTTACCCGCAGAAGAAGCACCGGCTAACTCCGTGCCAGCAGCCGCGGTAATACGGAGGGTGCAAGCGTTAATCGGAATTACTGGGCGTAAAGCGCACGCAGGCGGTTTGTTAAGTCAGATGTGAAATCCCCGGGCTCAACCTGGGAACTGCATCTGATACTGGCAAGCTTGAGTCTGCGTAGAGGGGGTAGAAGTTCCACGGTGTAGCGGTGAAAATGCGTAAGAGATCTGGCAGGAATACCGGTGGCGAAGGCGGCCCCCTGGACGAAGACTGACGCT
>tjl6z1_46
TGGGGAATATTGCACAATGGGGGGAAACCCCTGATGCAGCCATGCCGCGTGTGTGAAGAAGGCCTTCGGGTTGTAAAAGCACTTTTCAGTAGGGGAGGAAGGTAGTGTAGTTAACACCTGCATTATTTGACGTTACCTACAGAAGAAGCACCGGCTAACTCCGTGCCAGCAGCCGCGGTAATACGGAGGGTGCGAGCGTTAATCGGAATTACTGGGGCGTAAAGCGGCATGCAGGCGGCCTGTTAAGTCAGATGTGAAAGCCCGGGGCTTAACCTCGGAATTGCATTTGAAACTGGCAGGCTAGAGTCTTGTAGAGGGGGGTAGAATTTCAGGTGTAGCGGTGAAATGCGTAGAGATCTGAAGGAATACCAGTGGCGAAGGCGGCCCCCTGGACAAAGACTGACGCTCAGATGCGAAAGCGTGGGGAGCAAACAGG
>tjl6z1_47
TGGGGAATATTGCACAATGGGGGAAACCCTGATGCAGCCATGCCGCGTGTGTGAAGAAGGCCTCGGGTTGTAAAGCACTTTCAGTAGGGAGGAAGGTAGTGTAGTTAACACCTGCATTATTTGACGTTACCTACAGAAGAAGCACCGGCTAACTCCGTGCCAGCAGCCGCGGTAATACGGAGGGTGCGAGCGTTAAGTCGGGAATTACTGGGGCGTAAAGCGCATGCAGGCGGCCTGTTAAGTCAGATGTGAAAGCCGGGGCGTTAACCCGAACTGCTTGAAATCTGGCAGGGCTAGAGTCTTGTAGAGGGGGTAGAAGTTTACGAGGTGTAGCGGTGAAATGCGTAGAGATCTGAAGGAATACCAGTGGCGAAGCGCCCCCTGGACAAAGACTGACGCTCAGATGCGAAAAGCGTGGGGAGCAAACAGG
>tjl6z1_48
TGGGGAATATTGCACAATGGGGGAAACCCTGATGCAGCCATGCCGCGTGTGTGAAGAAGGCCTCGGGTTGTAAAGCACTTTCAGTAGGGAGGAAGGTAGTGTAGTTAACACCTGCATTACTTGACGTTACCTACAGAAGAAGCACCGGCTAACTCCGTGCCAGCAGCCGCGGTAATACGGAGGGTGCGAGCGTTAATCGGAATTACTGGGCGTAAAGCGCATGCAGGCGGCCTGTTAAGTCAGATGTGAAAGCCCGGGGCTTAACCTCGGAATTGCATTTGAAAACTGGCAGGGCTAGAGTCTTGGTAGAGGGGGTAGAATTTCAGTGTAGCGGTGAAATGCGTAGAGATCTGAAGGAATACCAGTGGCGAAGGCGGCCCCCTGGACAAAGACTGACGCTCAGATGCGAAAAGCGTGGGGAGCAAA
>tjl6z1_49
TGGGGAATATTGCACAATGGGGGAAACCCTGATGCAGCCATGCCGCGTGTGTGAAGAAGGCCTTCGGGTTGTAAAGCACTTTCAGTAGGGAGGAAGGTAGTGTAGTTAACACCTGCATTATTTGACGTTACCTACAGAAGAAGCACCGGCTAACTCCGTGCCAGCAGCCGCGGTAATACGGAGGGTGCGAGCGTTAATCGGAATTACTGGGCGTAAAGCGCATGCAGGCGGCCTGTTAAGTCAGATGTGAAAGCCCGGGGCTTAACCTCGGAATTGCATTTGAAACTGGCAGGCTAGAGTCTTGTAGAGGGGGTAGAATTCAGGTGTAGCGGTGAAATGCGTAGAGATCTGAAGGAATACCAGTGGCGAAGGCGCCCCCTGGACAAAGACTGACGCTCAGATGCGAAAGCGTGGGGAGCAAACAGG
>tjl6z1_50
TGGGGAATATCGCACAATGGGGGAAACCCTGATGCAGCCATGCCGCGTGTATGAAGAAGGCCTCGGGTTGTAAAGTACTTTCAGCGGGGAGGAAGGGAGTAAAGTTAATACCTTTGCTCATTGACGTTACCCGCAGAAGAAGCACCGGCTAACTCCGTGCCAGCAGCCGCGGTAATACGGAGGGTGCAAGCGTTAATCGGAATTACTGGGCGTAAAGCGCACGCAGGCGGTTTGTTAAGATCGAGATGATCGAAATGCCCCGGGCTCCAACCTGGGAACTGCATCTGATACTGGCAAGCTTGAGTCTCGGTAGAGGGGGGTAGAATTCCAGGTGTAGCGGTGAAATGCGTAGAGATCTGGAGGAATACCGGTGGCGAAGGCGGCCCCCTGGACGAAGACTGACGCTCAGGTGCGAAAAGGCGTGGGGAGACAAACAGG
>tjl6z1_51
TGGGGGAATATTGCACAATGGGGGGAAACCCTGATGCAGCCATGCCGCGTGTGTGAAGAAGGCCTCGGGTTGTAAAGCACTTTCAGTAGGGAGGAAGGTAGTGTAGTTAACACCTGCATTATTTGACGTTACCTACAGAAGAAGCACCGGCTAACTCCGTGCCAGCAGCCGCGGTAATACGGAGGGTGCGAGCGTTAATCGGAATTACTGGGCGTAAAGCGCATGCAGGCGGCCTGTTAAGTCAGATGTGAAAGCCCGGGGCTTAACCTCGGAATTGCATTTGAAACTGGCAGGCTAGAGTCTTGTAGAGGGGGTAGAATTTCAGGTGTAGCGGTGAAATGCGTAGAGATCTGAAGGAATACCAGTGGCGAAGGCGCCCCCTGGACAAAGACTGACGCTCAGATGCGAAAGCGTGGGGAGCAAACAGG
>tjl6z1_52
TGGGGAATAGTTGCACAATGGGGGAAACCCTGATGCAGCCATGCCGCGTGTGTGAAGCAAGGCCTCGGGTTGAAAGCACTTTCAGTAGGGAGGAAGGTAAGTGTAGTTACACTGCATTATTTGACGTTCACCTACAGAAGAAGCACCGGCTAACTCCGTCCAGCAGCCGCGGTAATGGAGGGTGCAAGCGTTAATCGGGAATTACGTAGGGCGTAAAGCGGCATAGCAGGCGGCCTGTTTAAGGTGCAGATGGATGAAAGACCCGGGGCCGTTAACCTCGGAACTTGATTTGAAACTGGGCAGGCTAGAGTCTTGGTAGAGGGGGTAGATTTCAGGTGTAGCGGGTGAAAATGCGTAGAGGATCTTGAAGGAATACCAGTGGCGAAGGGCGGCCCCCCGGAACAAAGACTGACGCTCAGAATGCGAAAGCGTGGGGAGCAAACAG
>tjl6z1_53
TGGGGAATATTGCACAATGGGGGAAACCCTGATGCAGCCATGCCGCGTGTGTGAAGAAGGCCTCGGGTTGTAAAGCACTTTCAGTAGGGAGGAAGGTAGTGTAGTTAACACCTGCACTATTTGACGTACCTACAGAAGAAGCACCGGCTAACTCCGTGCCAGCAGCCGCGGTAATACGGAGGGTGCGAGCGTTAATCGGAATTACTGGGCGTAAAGCGCATGCAGGCGGCCTGTTAAGTCAGATGTGAAAGCCCGGGGCGTTAACCTACGGAGTTAGCATTTGAAACTGGGCAGGCTAGAGTCTTGTAGAGGGGGGTAGAATTTCAGGTGTAGCGGCGAAATGCGTAGAGATCTGAAGGAATACCAGTGGCGAAGGCGGCCCCCTGGACAAAGACTGACGCTCAGATGCGAAAAGCGTGGGGAGCAAACAGG
>tjl6z1_54
TGGGGAATATTGCACAATGGGGGAAACCCTGATGCAGCCATGCCGCGTGTGTGAAGAAGGCCTCGGGTTGTAAAGCACTTTCAGTAGGGAGGAAGGTAGTGTAGTTAACACCTGCATTATTTGACGTTACCTACAGAAGAAGCACCGGCTAACTCCGTGCCAGCAGCCGCGGTAATACGGAGGGTGCGAGCGTTAATCGGAATTACTGGGCGTAAAGCGCATGCAGGCGGCCTGTTAAGTCAGATGTGAAAGCCCGGGGCTTAACCTCGGAATTGCATTTGAAACTGGCAGGCTAGAGTCTTGTAGAGGGGGTAGAATTTCAGGTGTAGCGGTGAAATGCGTAGAGATCTGAAGGAATACCAGTGGCGAAGGCGGCCCCCTGGACAAAGACTGACGCTCAGATGCGAAAAGCGTGGGGAGCAAACAGG
>tjl6z1_55
TGGGGAATGATTGCACAATGGGGGAACCCTGATGCAGCCATGCCGCGTGTGTGAAGAAGGCCTTCGGGTTGTAAAGCACGTTTCAGTAAGGGGAGGAAGGTTAGTGTAGGTTAAGCACCGTGCATTTATTTTGACTGTTTACCTAACCAGAAGCAAAGCACCGGCTAACTCCGTGCCAGCAGCCGCGGTAATACGGAGGGTGCGAGCGTTAATCGGAATTACTGGGCGTAAAGCGGCATGCAGGCGGTCCTGTTAAGTCAGATGTATGCAAAGGACCCGGGGCCGTTAACCTTACGGAAGTGCATTTGAAACTGGCAGGCTAGAGTCTTGTAGAGGGGGTAGAATTTCAGGTGTAGCGGTGAAATGCGTAGAGATCTGAAGGAATACCAGTGGCGAAGGCGGCCCCCTGGACAAGACTGACGCTCAGATGCGAAAGCGTGGGAGCAACAG
>tjl6z1_56
TGGGGAATATTGCACAATGGGGGAAACCCTGATGCAGCCATGCCGCGTGTGTGAAGAAGGCCTTCGGGTTGTAAAGCACTTTCAGTAGGGAGGAAGGTAGTGTAGTTAACACCTGCACTATTTGACGTTACCTACAGAAGAAGCACCGGCTAACTCCGTGCCAGCAGCCGCGGTAATACGGAGGGTGCGAGCGTTTAATCGGAATTACTGGGCGTAAAGCGGCATGCAGGCGGCCTGTTAAGTCAGATGTGAAAGCCCGGGGCGTTAACCTTACCGGAGTTATGCATTTTGAAAACTGGGCAGGCTAGTGTCTTTGGTAGAGGGGGTAGAATTTCAGGTGTAGCGGTGAAATGCGTAGAGATCTGCAAGGAATACCAGTGGCGAAGGCGCCCCCTGGACAAAGACTGACGCTCAGATGCGAAAAGCGTGGGGAGCAAACAGG
>tjl6z1_57
TGGGGAATATTGCACAATGGGGGAAACCCTGATGCAGCCATGCCGCGTGTGTGAAGAAGGCCTCGGGTTGTAAAGCACTTTCAGTAGGGAGGAAGGTAGTGTAGTTAACACCTGCATTATTTGACGTTACCTACAGAAGAAGCACCGGCTAACTCCGTGCCAGCAGCCGCGGTAATACGGAGGGTGCGAGCGTTAATCGGAATTACTGGGCGTAAAGCGCATGCAGGCGGCCTGTTAAGTCAGATGTGAAAGCCCGGGGCTTAACCTCGGAATTGCATTTGAAACTGGCAGGCTAGAGTCTTGGTAGAGGGGGTAGAATTTCAGGTGTAGCGGTGAAATGCGTAGAGATCTGAAGGAATACCAGTGGCGAAGGCGGCCCCCTGGACAAAGACTGACGCTCAGATGCGAAAAGCGTGGGGAGCAAACAGG
>tjl6z1_58
TGGGGAATATTGCACAATGGGGGAAACCCTGATGCAGCCATGCCGCGTGTGTGAAGAAGGCCTCGGGTTGTAAAGCACTTTCAGTAGGGAGGAAGGTAGTGTAGTTAACACCTGCATTATTTGACGTTACCTACAGAAGAAGCACCGGCTAACTCCGTGCCAGCAGCCGCGGTAATACGGAGGGTGCGAGCGTTAATCGGAATTACTGGGCGTAAAGCGCATGCAGGCGGCCTGTTAAGTCAGATGTGAAAGCCCGGGGCTTAACCTCGGAATTGCATTTGAAACTGGCAGGCTAGAGTCTTGTAGAGGGGGTAGAATTTCAGGTGTAGCGGTGAAATGCGTAGAGATCTGAAGGAATACCAGTGGCGAAGGCGCCCCCTGGACAAAGACTGACGCTCAGATGCGAAAAGCGTGGGGAGCAAACAGG
>tjl6z1_59
TGGGGAATATTGCACAATGGGGGAAACCCTGATGCAGCCATGCCGCGTGTGTGAAGAAGGCCTTCGGGTTGTAAAGCACTTTCAGTAGGGAGGAAGGTAGTGTAGTTAACACCTGCACTATTTGACGTTACCTACAGAAGAAGCACCGGCTAACTCCGTGCCAGCAGCCGCGGTAATACGGAGGGTGCGAGCGTTAATCGGAATTACTGGGCGTAAAGCGCATGCAGGCGGCCTGTTAAGTCAGATGTGAAAGCCCGGGGCTTAACCTCGGAATTGCATTTGAAACTGGCAGGCTAGAGTCTTGTAGAGGGGGTAGAATTTCAGGTGTAGCGGTGAAATGCGTAGAGATCTGAAGGAATACCAGTGGCGAAGGCGGCCCCCTGGACAAAGACTGACGCTCAGATGCGAAAGCGTGGGGAGCAAACAGG
>tjl6z1_60
TGGGGAATATTGCACAATGGGGGAAACCCTGATGCAGCCATGCCGCGTGTGTGAAGAAGGCCTCGGGTTGTAAAGCACTTTTCAGTAGGGAGGAAGGTAGTGTAGTTAACACCTGCATTATTTGACGTTACCTACAGAAGAAGCACCGGCTAACTCCGTGCCAGCAGCCGCGGTAATACGGAGGGTGCGAGCGTTAATCGGAATTACTGGGGCGTAAAGCGCATGCAGGCGGCCTGTTAAGTCAGATGTGAAAGCCCGGGGCTTAACCTCGGAATTGCATTTGAAACTGGGCAGGCTAGAGTCTTGGTAGAGGGGGTAGAATTTCAGGTGTAGCGGTGAAATGCGTAGAGATCTGAAGGAATACCAGTGGCGAAGGCGCCCCCTGGACAAAGACTGACGCTCAGATGCGAAAAGCGTGGGGAGCAAACAGG
>tjl6z1_61
TGGGGAATATTGCACAATGGGGGAAACCCTGATGCAGCCATGCCGCGTGTGTGAAGAAGGCCTCGGGTTGTAAAGCACTTTCAGTAGGGAGGAAGGTAGTGTAGTTAACACCTGCACTATTTGACGTTACCTACAGAAGAAGCACCGGCTAACTCCGTGCCAGCAGCCGCGGTAATACGGAGGGTGCGAGCGTTAATCGGAATTACTGGGCGTAAAGCGCATGCAGGCGGCCTGTTAAGTCAGATGTGAAAGCCCGGGGCTTAACCTCGGAATTGCATTTGAAACTGGCAGGCTAGAGTCTTGTAGAGGGGGTAGAATTTCAGGTGTAGCGGTGAAATGCGTAGAGATCTGAAGGAATACCAGTGGCGAAGGCGGCCCCCTGGACAAAGACTGACGCTCAGATGCGAAAGCGTGGGGAGCAAACAGG
>tjl6z1_62
TGGGGAATATTGCACAATGGGGGAAACCCTGATGCAGCCATGCCGCGTGTGTGAAGAAGGCCTCGGGTTGTAAAAGCACTTTCAGTAGGGAGGAAGGTAGTGTAGTTAACACCTGCATTATTTGACGTACCTACAGAAGAAGCACGGCTAACTCCGTGCCAGCAGCCGCGGTAATACGGAGGGTGCGAGCGGTTAATCGGAATTACTGGGCGTAAAGCGCATGCAGGCGGCCTGTTAAGTCAGATGTGAAAGACCCGGGGCGTTAACCTCGGAATTGCATTTTGAAAACTGGGCAGGCTAGAAGTCTTGTAGAGGGGGGTAGAATTTCAGTGTAGCGGTGAAATGCGTAGAGATCTGAAGGAATACAGTGGCGAGGCGCCCCTGGACAAAGACTGACGCTCAGATGCGAAAGCGTGGGGAGCAAACAGG
>tjl6z1_63
TGGGGAATATTGCACAATGGGGGAAACCCTGATGCAGCCATGCCGCGTGTGTGAAGAAGGCCTCGGGTTGTAAAGCACTTTCAGTAGGGAGGAAGGTAGTGTAGTTAACACCTGCATTATTTGACGTTACCTACAGAAGAAGCACCGGCTAACTCCGTGCCAGCAGCCGCGGTAATACGGAGGGTGCGAGCGTTAATCGGAATTACTGGGCGTAAAGCGCATGCAGGCGGCCTGTTAAGTCAGATGTGAAAGCCCGGGGCTTAACCTCGGAATTGCATTTGAAACTGGCAGGCTAGAGTCTTGTAGAGGGGGGTAGAATTTCAGGTGTAGCGGTGAAATGCGTAGAGATCTGAAGGAATACCAGTGGCGAAGGCGGCCCCCTGGACAAAGACTGACGCTCAGATGCGAAAGCGTGGGGAGCAAACAGG
>tjl6z1_64
TGGGGAATATTGCACAATGGGGGAAACCCTGATGCAGCCATGCCGCGTGTGTGAAGAAGGCCTCGGGTTGTAAAGCACTTTCAGTAGGGAGGAAGGTAGTGTAGTTAACACCTGCATTATTTGACGTTACCTACAGAAGAAGCACCGGCTAACTCCGTGCCAGCAGCCGCGGTAATACGGAGGTGCGAGCGTTAATCGGAATTACTGGGCGTAAAGCGCATAGCAGGCGGCCGTGATTAAGTCAGATGTGAAAGCCCGGGGCTTAACCTCGGAATTGCATTGAAACTGGCAGGCTAGAGTCTTGTAGAGGGGGTAGAATTTCAGGTGTAGCGGTGAAATGCGTAGAGATCTGAAGGAATACCAGTGGCGAAGGCGCCCCCTGGACAAAGACTGACGCTCAGATGCGAAAGCGTGGGGAGCAAACAGG
>tjl6z1_65
TGGGGAATATTGCACAATGGGGGAAACCCTGATGCAGCCATGCCGCGTGTGTGAAGAAGGCCTCGGGTTGTAAAGCACTTTCAGTAGGGAGGAAGGTAGTGTAGTTAACACCTGCACTATTTGACGTTACCTACAGAAGAAGCACCGGCTAACTCCGTGCCAGCAGCCGCGGTAATACGGAGGGTGCGAGCGTTAATCGGAATTACTGGGCGTAAAGCGCATGCAGGCGGCCTGTTAAGTCAGATGTGAAAGCCCGGGGCTTAACCTCGGAATTGCATTTGAAACTGGCAGGCTAGAGTCTTGTAGAGGGGGTAGAATTCAGGTGTAGCGGTGAAATGCGTAGAGATCTGAAGGAATACCAGTGGCGAAGGCGGCCCCCTGGACAAAGACTGACGCTCAGATGCGAAAGCGTGGGGAGCAAACAGG
>tjl6z1_66
TGGGGAATATTGCACAATGGGCGCAAGCCTGATGCAGCCATGCCGCGTGTGTGAAGAAGGCCTCGGGTTGTTAAAGCACTTTCAGCAGTGAGGAAGGTCACGTAGTTAATACCTGCGTGATTTGACGTTAGCTGCAGAAGAAGCACCGGCTAACTCCGTGCCAGCAGCCGCGGTAATAGCGGAGGGTGCGAGCGTTAATCGGATACTGGGCGTAAAGCGCATGACGAGGCGGTTTGTTAAGACAAGAGTGTGAAAGCCCCGGGCTTAAGCCTGGGAACAGCATTTTTGAACTGGCAGGCTAGAGTCTTGTAGAGGGGGGTAGAATTTCAGGTGTAGCGGTGAAATGCGTAGAGATCTGAAGGAATACCGGTGGCGAAGGCGGCCCCTGGACAAAGACTGACGCTCAGATGCGAAAGCGTGGGAGCAAACAGG
>tjl6z1_67
TGGGGAATATTGCACAATGGGGGAAACCCTGATGCAGCCATGCCGCGTGTGTGAAGAAGGCCTCGGGTTGTAAAGCACTTTCAGTAGGGAGGAAGGTAGTGTAGTTAACACCTGCATTATTTGACGTTACCTACAGAAGAAGCACCGGCTAACTCCGTGCCAGCAGCCGCGGTAATACGGAGGGTGCGAGCGTTAATCGGAATTACTGGGCGTAAAGCGCATGCAGGCGGCCTGTTAAGTCAGATGTGAAAGCCCGGGGCTTAACCTCGGAATTGCATTTGAAACTGGCAGGCTAGAGTCTTGTAGAGGGGGTAGAATTTCAGGTGTAGCGGTGAAATGCGTAGAGATCTGAAGGAATACCAGTGGCGAAGGCGGCCCCCTGGACAAAGACTGACGCTCAGATGCGAAAGCGTGGGGAGCAAACAGG
>tjl6z1_68
TGGGGAATATTGCACAATGGGGGAAACCCTGATGCAGCCATGCCGCGTGTGTGAAGAAGGCCTCGGGTTGTAAAGCACTTTCAGTAGGGAGGAAGGTAGTGTAGTTAACACCTGCATTATTTGACGTTACCTACAGAAGAAGCACCGGCTAACTCCGTGCCAGCAGCCGCGGTAATACGGAGGGTGCGAGCGTTAATCGGAATTACTGGGCGTAAAGCGCATGCAGGCGGCCTGTTAAGTCAGATGTGAAAGCCCGGGGCTTAACCTCGGAATTGCATTTGAAACTGGCAGGCTAGAGTCTTGTAGAGGGGGTAGAATTTCAGGTGTAGCGGTGAAATGCGTAGAGATCTGAAGGAATACCAGTGGCGAAGGCGCCCCCTGGACAAAGACTGACGCTCAGATGCGAAAGCGTGGGGAGCAAACAGG
>tjl6z1_69
TGGGGAATATTGTCACAATGGGGGGAAACCCTGATGCAGCCATGCCGCGTGTGTGAAGAAAGGCCTTCGGGTTGTAAAAGCACTTTCAGTAGGGAGGAAGGTAGTGTAGTTAACACCTGCAATTTATTTGACGTTACCTACAGAAGAAGGCACCGGCTAACTCCGTGCCAGCAGCCGCGGTAATACGGAGGGTGCGAGCGTTAATCGGAATTCTGGGCGTAAAGCGCATGCAGGCGCCGTGTTGAAGTCAGGTGTGAAAGCCCGGGGCGTTAACCTACGGAAGTTGGCATTTTGAAACTGGCAGGGCTAGGAGTCTTGGTTAGAGGGGGGGTAGAAATTTTCAGGTGTAGCGGTGAAATGCGTAGAGATCTGAAGGAATACCAGCTGGGCGAAGGCGGACCCCCTGGACAAAAGACTGAGCTCAGAATGCGAAAGCGTGGG
>tjl6z1_70
TGGGGAATATTGCACAATGGGGGAAACCCTGATGCAGCCATGCCGCGTGTGTGAAGAAGGCCTCGGGTTGTAAAGCACTTTCAGTAGGGAGGAAGGTAGTGTAGTTAACACCTGCATTATTTGACGTTACCTACAGAAGAAGCACCGGCTAACTCCGTGCCAGCAGCCGCGGTAATACGGAGGGTGCGAGCGTTAATCGGAATTACTGGGCGTAAAGCGCATGCAGGCGGCCTGTTAAGTCAGATGTGAAAGCCCGGGGCTTAACCTCGGAATTGCATTTGAAACTGGCAGGCTAGAGTCTTGTAGAGGGGGTAGAATTTCAGGTGTAGCGGTGAAATGCGTAGAGATCTGAAGGAATACCAGTGGCGAAGGCGGCCCCCTGGACAAAGACTGACGCTCAGATGCGAAAAGCGTGGGGAGCAAACAGG
>tjl6z1_71
TGGGGAATATTGCACAATGGGGGAACCCTGATGCAGCCATGCCGCGTGCTGTGAAGAAGGCCTCGGGTTGTAAAGCACGTTTCAGTAGGGAGGAAGGTTAGTGTAGGTTAAGCACCGTGCACTATTTTGACGTTACCTACAGAAGAAAGCACCGGCTAACTCCGTGCCAGCAGCCGCGGTAATACGGAGGGTGCGAGCGTTAATCGGAATTACTGGGCGTAAAGCGCATGCAGGCGGCCTGTTAAGTCAGATGTGAAAGGCCCGGGCTTAACCTCGGATTGCATTTGAAACTGGCAGGCTAGAGTCTTGTAGAGGGGGTAGAATTCAGGTGTAGCGGTGAAATGCGTAGAGATCTGAAGGAATACCAGTGGCGAAGGCGGCCCCCTGGACAAAGACTGACGCTCAGATGCGAAAAGCGTGGGGAGCAAACAG
>tjl6z1_72
TGGGGAATATTGCACAATGGGGGAAACCCTGATGCAGCCATGCCGCGTGTGTGAAGAAGGCCTCGGGTTGTAAAGCACTTTCAGTAGGGAGGAAGGTAGTGTAGTTAACACCTGCACTATTTGACGTTACCTACAGAAGAAGCACCGGCTAACTCCGTGCCAGCAGCCGCGGTAATACGGAGGGTGCGAGCGTTAATCGGAATTACTGGGCGTAAAGCGCATGCAGGCGGCCTGTTAAGTCAGATGTGAAAGCCCGGGGCTTAACCTCGGAATTGCATTTGAAACTGGCAGGCTAGAGTCTTGTAGAGGGGGTAGAATTTCAGGTGTAGCGGTGAAATGCGTAGAGATCTGAAGGAATACCAGTGGCGAAGGCGCCCCCTGGACAAAGACTGACGCTCAGATGCGAAAGCGTGGGGAGCAAACAGG
>tjl6z1_73
TGGGGAATATTGCACAATGGGGGAAACCCTGATGCAGCCATGCCGCGTGTGTGAAGAAGGCCTCGGGTTGTAAAGCACTTTCAGTAGGGAGGAAGGTAGTGTAGTTAACACCTGCACTATTTGACGTTACCTACAGAAGAAGCACCGGCTAACTCCGTGCCAGCACCGCGGTAATACGGAGGGTGCGAGCGTTAATCGGAATTACTGGGCGTAAAAGCGCATGCAGGCGGCCTGTTAAGTCAGATGTGAAAGCCCGGGGCGTTAACCTCGGAATTGCATTTGAAACTGGCAGGCTAGAGTCTTGGTAGAGGGGGTAGAATTCAGGTGTAGCGGTGAAATGCGTAGAGATCTGGAAGGAATACCAGTGGCGAAGGCGCCCCCTGGACAAAGACTGACGCTCAGATGCGAAAAGCGTGGGGAGCAAACAGG
>tjl6z1_74
TGGGGAATATTGCACAATGGGGGAAACCCTGATGCAGCCATGCCGCGTGTGTGAAGAAGGCCTCGGGTTGTAAAGCACTTTCAGTAGGGAGGAAGATAGTGTAGTTAACACCTGCATTATTTGACGTTACCTACAGAAGAAGCACCGGCTAACTCCGTGCCAGCAGCCGCGGTAATACGGAGGGTGCGAGCGTTAATCGGAATTACTGGGCGTAAAGCGCATGCAGGCGGCCTGTTAAGTCAGATGTGAAAGCCCGGGGCTTAACCTCGGAATTGCATTTGAAACTGGCAGGCTAGAGTCTTGTAGAGGGGGTAGAATTTCAGGTGTAGCGGTGAAATGCGTAGAGATCTGAAGGAATACCAGTGGCGAAGGCGGCCCCCTGGACAAAGACTGACGCTCAGATGCGAAAAGCGTGGGGAGCAAACAGG
>tjl6z1_75
TGGGGAATATTGCACAATGGGGGAAACCCTGATGCAGCCATGCCGCGTGTGTGAAGAAGGCCTCGGGTTGTAAAGCACTTTCAGTAGGGAGGAAGGTAGTGTAGTTAACACCTGCATTATTTGACGTACCTACAGAAGAAGCACCGGCTAACTCCGTGCCAGCAGCCGCGGTAATACGGAGGGTGCGAGCGTTAATCGGAATTACTGGGCGTAAAGCGCATGCAGGCGGCCTGTTAAGTCAGATGTGAAAGCCCGGGGCGTTAACCTCGGAATTGCATTTGAAACTGGCAGGCTAGAGTCTTGTAGAGGGGGTAGAATTCAGGTGTAGCGGTGAAATGCGTAGAGATCTGAAGGAATACCAGTGGCGAAGGCGGCCCCCTGGACAAAGACTGACGCTCAGATGCGAAAAGCGTGGGGAGCAAACAGG
>tjl6z1_76
TGGGGAATATTGCACAATGGGGGAAACCCTGATGCAGCCATGCCGCGTGTGTGAAGAAGGCCTCGGGTTGTAAAGCACTTTCAGTAGGGAGGAAGGTAGTGTAGTTAACACCTGCACTATTTAGACGTACCTACAGAAGAAGCACCGGCTAACTCCGTCCAGCAGCCGCGGTAATACGGAGGGTGCGAAGCGGTTAATCGGAATTACTGGGGCGTAAAGCGCCATGCAGGCGGCCTGTTAAGGTCAGATGTCTAAAAGCCGGGGCTTAACCTCGGAATTGGCATTTTGAAACTGGGCGAAGGGAGCTTAGAATGATCTTGGTAGTAGGGGGGTAGAAATTCAGGTGTAGCGGTGAAATGCGATAGAGATCTGGAAAGGGAATACCAAGTTGGGCCGGAAGGCGCCCCCTGGACAAAAGACTGACGCTTCAGATGCGAAAGCGGTGGGGGAGCAAACAG
>tjl6z1_77
TGGGGAATTTTCCGCAATGGGCGAAAGCCTGACGGAGCAATGCCGCGTGGAGGTAGAAGGCCCACGGGTCGTGAACTTCTTTTCCCGGAGAAGAAGCAATGACGGTATCTGGGGAATAAGCATCGGCTAACTCTGTGCCAGCAGCCGCGGTAATACAGAGGATGCAAGCGTTATCCGGAATGATTGGGCGTAAAGCGTCTGTAGGTGGCTTTTTAAGTCCGCCGTCAAATCCCAGGGCTCAACCCTGGACAGGCGGTGGAAACTACCAAGCTGGAGTACGGTAGGGGCAGAGGGAATTTCCGGTGGAGCGGTGAAATGCGTAGAGATCGGAAAGAACACCAACGGCGAAAGCACTCTGCTGGGCCGACACTGACACTGAGAGACGAAAGCTAGGGGAGCGAATGGG
>tjl6z1_78
TGGGGAATATTGCACAATGGGGGAAACCCTGATGCAGCCATGCCGCGTGTGTGAAGAAGGCCTCGGGTTGTAAAGCACTTTCAGTAGGGAGGAAGGTAGTGTAGTTAACACCTGCATTATTTGACGTTACCTACAGAAGAAGCACCGGCTAACTCCGTGCCAGCAGCCGCGGTAATACGGAGGGTGCGAGCGTTAATCGGAATTACTGGGCGTAAAGCGCATGCAGGCGGCCTGTTAAGTCAGATGTGAAAGCCCGGGGCTTAACCTCGGAATTGCATTTGAAACTGGCAGGCTAGAGTCTTGTAGAGGGGGGTAGAATTCAGGTGTAGCGGTGAAATGCGTAGAGATCTGAAGGAATACCAGTGGCGAAGGCGGCCCCCTGGACAAAGACTGACGCTCAGATGCGAAAGCGTGGGGAGCAAACAGG
>tjl6z1_79
TGGGGAATATTGCACAATGGGGGAAACCCTGATGCAGCCATGCCGCGTGTGTGAAGAAGGCCTCGGGTTGTAAAGCACTTTCAGTAGGGAGGAAGGTAGTGTAGTTAACACCTGCATTATTTGACGTTACCTACAGAAGAAGCACCGGCTAACTCCGTGCCAGCAGCCGCGGTAATACGGAGGGTGCGAGCGTTAATCGGAATTACTGGGCGTAAAGCGCATGCAGGCGGCCTGTTAAGTCAGATGTGAAAGCCCGGGGCTTAACCTCGGAATTGCATTTGAAACTGGCAGGCTAGCAGTCTCGTAGAGGGGGGTAGAATTCCAGGTGTAGCGGTGAAATGCGTAGAGATCTGGAGGAATACCGGTGGCGAAGGCGGCCCCCTGGACGAGACTGACGCTCAGTGCGAAAGCGTGGGGAGCAAACAG
>tjl6z1_80
TGGGGAATATTGCACAATGGGGGAAACCCTGATGCAGCCATGCCGCGTGTGTGAAGAAGGCCTTAGGGTTGTAAAGCACTTTCAGTAGGGAGGAAGGTAGTGTAGTTAACACCTGCACTATTTGACGTTACCTACAGAAGAAGCACCGGCTAACTCCGTGCCAGCAGCCGCGGTAATACGGAGGGTGCGAGCGTTAATCGGAATTACTGGGCGTAAAGCGCATGCAGGCGGCCTGTTAAGTCAGATGTGAAAGCCCGGGGCGTTAACCTACGGAATTGCATTTGAAACTGGCAGGCTAGAGTCTTGTAGAGGGGGTAGAATTTCAGGTGTAGCGGTGAAATGCGTAGAGATCTGAAGGAATACCAGTGGCGAAGGCGGCCCCCTGGACAAAGACTGACGCTCAGATGCGAAAGCGTGGGGAGCAAACAGG
>tjl6z1_81
TGGGGAATATTGCACAATGGGGGAAACCCTGATGCAGCCATGCCGCGTGTGTGAAGAAGGCCTCGGGTTGTAAAGCACTTTCAGTAGGGAGGAAGGTAGTGTAGTTAACACCTGCATTATTTGACGTTACCTACAGAAGAAGCACCGGCTAACTCCGTGCCAGCAGCCGCGGTAATACGGAGGGTGCGAGCGTTAATCGGAATTACTGGGCGTAAAGCGCATGCAGGCGGCCTGTTAAGTCAGATGTGAAAGCCCGGGGCTTAACCTCGGAATTGCATTTGAAACTGGCAGGCTAGAGTCTTGTAGAGGGGGTAGAATTTCAGGTGTAGCGGTGAAATGCGTAGAGATCTGAAGGAATACCAGTGGCGAAGGCGGCCCCCTGGACAAAGACTGACGCTCAGATGCGAAAGCGTGGGGAGCAAACAGG
>tjl6z1_82
TGGGGAATATTGCACAATGGGGGAAACCCTGATGCAGCCATGCCGCGTGTGTGAAGAAGGCCTTCGGGTTGTAAAGCACTTTTCAGTAGGGAGGAAGGTAGTGTAGTTAACACCTGCATTATTTGACGTTACCTACAGAAGAAGCACCGGCTAACTCCGTGCCAGCAGCCGCGGTAATACGGAGGGTGCGAGCGTTAATCGGAATTACTGGGCGTAAAGCGCATGCAGGCGGCCTGTTAAGTCAGATGTGAAAGCCCGGGGCTTAACCTCGGAATTGCATTTGAAACTGGCAGGCTAGAGTCTTGTAGAGGGGGGTAGAATTTCAGGTGTAGCGGTGAAATGCGTAGAGATCTGAAGGAATACCAGTGGCGAAGGCGGCCCCCTGGACAAAGACTGACGCTCAGATGCGAAAGCGTGGGGAGCAAACAGG
>tjl6z1_83
TGGGGAATATTGCACAATGGGGGAAACCCTGATGCAGCCATGCCGCGTGTGTGAAGAAGGCCTCGGGTTGTAAAGCACTTTCAGTAGGGAGGAAGGTAGTGTAGTTAACACCTGCACTATTTGACGTTACCTACAGAAGAAGCACCGGCTAACTCCGTGCCAGCAGCCGCGGTAATACGGAGGGTGCGAGCGTTAATCGGAATTACTGGGCGTAAAGCGCGTGCAGGCGGCCTGTTAAGTCAGATGTGAAAGCCCGGGGCTTAACCTCGGAATTGCATTTGAAACTGGCAGGCTAGAGTCTTGTAGAGGGGGGTAGAATTTCAGGTGTAGCGGTGAAATGCGTAGAGATCTGAAGGAATACCAGTGGCGAAGGCGGCCCCCTGGACAAAGACTGACGCTCAGATGCGAAAAGCGTGGGGAGCAAACAGG
>tjl6z1_84
TGGGGAATATTGCACAATGGGGGAAACCCTGATGCAGCCATGCCGCGTGTGTGAAGAAGGCCTCGGGTTGTAAAGCACTTTCAGTAGGGAGGAAGGTAGTGTAGTTAACACCTGCACTATTTGACGTTACCTACAGAAGAAGCACCGGCTAACTCCGTGCCAGCAGCCGCGGTAATACGGAGGGTGCGAGCGTTAATCGGAATTACTGGGCGTAAAGCGCATGCAGGCGGCCTGTTAAGTCAGATGTGAAAGCCCGGGGCTTAACCTCGGAATTGCATTTGAAACTGGCAGGCTAGAGTCTTGTAGAGGGGGTAGAATTTCAGGTGTAGCGGTGAAATGCGTAGAGATCTGAAGGAATACCAGTGGCGAAGGCGCCCCCTGGACAAAGACTGACGCTCAGATGCGAAAAGCGTGGGGAGCAAACAGG
>tjl6z1_85
TGGGGAATATTGCACAATGGGCGCAAGCCTGATGCAGCCATGCCGCGTGTGTGAAGAAGGCCTCGGGTTGTAAAGCACTTTCAGTCGTGAGGAAGGTAGTGTAGTTAATAGCTGCATTATTTGACGTTAGCGACAGAAGAAGCACCGGCTAACTCCGTGCCAGCAGCCGCGGTAATACGGAGGGTGCGAGCGTTAATCGGAATTACTGGGCGTAAAGCGCATGCAGGTGGTTTGTTAAGTCAGATGTGAAAGCCCGGGGCTCAACCTCGGAATTGCATTGAAACTGGCAGACTAGAGTACTGTAGAGGGGGTAGAATTTCAGGTGTACGGTGAAATGCGTAGAGATCTGAAGGAATATCCGGTGGCGAAGGCGGCCCCCTGGACAGATACTGACACTCAGAATGCGAAAGCGTGGGGAGCAAACAGG
>tjl6z1_86
TGGGGGATATTGCACAATGGGGGAAACCCTGATGCAGCGACGCCGCGTGAGTGAAGAAGTATTTCGGTATGTAAAGCTCTATCAGCAGGAAAGATAATGACGGTACCTGACTAAGAAGCACCGGCTAAATACGTGCCAGCAGCCGCGGTAATACGTATGGTGCAAGCGTTATCCGGATTTACTGGGTGTAAAGGGAGCGCAGACGGCATGGCAAGCCAGATGTGAAAGGTGGGGGCTCAACCCCCAAGCTGCATTTGGAACTGTCAAGCTAGAGTATCGGAGAGGTAAGTGGAATTCCTAGTGTAGCGGTGAAATGCGTAGATATTAGGAGGAACACCAGTGGCGAAGGCGCTTACTGGACGATAACTGACGTTGAGGCTCGAAAAGCGTGGGGAGCAAACAGG
>tjl6z1_87
TGGGGAATATTGCACAATGGGGGAAACCCTGATGCAGCCATGCCGCGTGTGTGAAGAAGGCCTCGGGTTGTAAAGCACTTTCAGTAGGGAGGAAGGTAGTGTAGTTAACACCTGCATTATTTGACGTTACCTACAGAAGAAGCACCGGCTAACTCCGTGCCAGCAGCCGCGGTAATACGGAGGGTGCGAGCGTTAATCGGAATTACTGGGCGTAAAGCGCATGCAGGCGGCCTGTTAAGTCAGATGTGAAAGCCCGGGGCTTAACCTCGGAATTGCATTTGAAACTGGCAGGCTAGAGTCTTGTAGAGGGGGTAGAATTTCAGGTGTAGCGGTGAAATGCGTAGAGATCTGAAGGAATACCAGTGGCGAAGGCGGCCCCCTGGACAAAGACTGACGCTCAGATGCGAAAGCGTGGGGAGCAAACAGG
>tjl6z1_88
TGGGGAATATTGCACAATGGGGGAAACCCTGATGCAGCCATGCCGCGTGTGTGAAGAAGGCCTCGGGTTGTAAAGCACTTTCAGTAGGGAGGAAGGTAGTGTAGTTAACACCTGCATTATTTGACGTTACCTACAGAAGAAGCACCGGCTAACTCCGTGCCAGCAGCCGCGGTAATACGGAGGGTGCGAGCGTTAATCGGAATTACTGGGCGTAAAGCGCATGCAGGCGGCCTGTTAAGTCAGATGTGAAAGCCCGGGGCTTAACCTCGGAATTGCATTTGAAACTGGCAGGCTAGAGTCTTGTAGAGGGGGTAGAATTTCAGGTGTAGCGGTGAAATGCGTAGAGATCTGAAGGAATACAGTGGCGAAGGCGCCCCCTGGACAAAGACTGACGCTCAGATGCGAAAGCGTGGGGAGCAAACAGG
>tjl6z1_89
TGGGGAATATTGCACAATGGGGGAAACCCCTGATGCAGCCATGCCGCGTGTGTGAAGAAGGCCTCGGGTTGTAAAGCACGTTTCAGTAGGGAGGAAGGTAGTGTAGTTAGCACCTGCATTATTTGACGTACCTACAGAAGAAGCACCGGCTAACTCCGTGCCAGCAGCCGCGGTAATACGGAGGGTGCGAGCGTTAATCGGATTACTGGGCGTAAAGCGCATGCAGGCGGCCTGCTTAAGTCAGATGGTGAAAGCCCGGGGCGTTAACCTCGGATATGCATTTGAAACTGGGCAGGCTGATGTCTTGGTAGAGGGGGGTAGAATTTCAGGTGTAGCGGGTGAAATAGCGTAGAGATCTGAAGGAATACCAGTGGCGAAGGCGGCCCCCTGGACAAAGACTGACGCTCAGAATGCGAAAGCGTGGGGAGCAAACAGG
>tjl6z1_90
TGGGGAATATTGCACAATGGGGGAAACCCTGATGCAGCCATGCCGCGTGTGTGAAGAAGGCCTCGGGTTGTAAAGCACTTTCAGTAGGGAGGAAGGTAGTGTAGTTAACACCTGCACTATTTGACGTTACCTACAGAAGAAGCACCGGCTAACTCCGTGCCAGCAGCCGCGGTAATACGGAGGGTGCGAGCGTTAATCGGAATACTGGGCGTAAAGCGCATGCAGGCGGCCTGTTAAGTCAGATGTAGAAAGACCCGGGGCGTTAACCTACGGAGTTATGGCATTTGAAACTGGCAGGCTAGAGTCTTGGTAGAGGGGGAGAATTTCAGGTGTAGCGGTGAAATGCGTAGAGATCTGAAGGAATACAGTGGCGAGGCGGCCCCCTGGACAAAGACTGACGCTCAGATGCGAAAGCGTGGGGAGCAAACAG
>tjl6z1_91
TGGGGAATATTGCACAATGGGGGAAACCCTGATGCAGCCATGCCGCGTGTGTGAAGAAGGCCTCGGGTTGTAAAGCACTTTCAGTAGGGAGGAAGGTAGTGTAGTTAACACCTGCACTATTTGACGTTACCTACAGAAGAAGCACCGGCTAACTCCGTGCCAGCAGCCGCGGTAATACGGAGGGTGCGAGCGTTAATCGGAATTACTGGGCGTAAAGCGCATGCAGGCGGCCTGTTAAGTCAGATGTGAAAGCCCGGGGCTTAACCTCGGAATTGCATTTGAAACTGGCAGGCTAGAGTCTTGTAGAGGGGGGTAGAATTCAGGTGTAGCGGTGAAATGCGTAGAGATCTGAAGGAATACCAGTGGCGAAGGCGCCCCCTGGACAAAGACTGACGCTCAGATGCGAAAGCGTGGGGAGCAAACAGG
>tjl6z1_92
TGGGGAATATTGCACAATGGGGGAAACCCTGATGCAGCCATGCCGCGTGTGTGAAGAAGGCCTCGGGTTGTAAAGCACTTTCAGTAGGGAGGAAGGTAGTGTAGTTAACACCTGCATTATTTGACGTCACCTACAGAAGAAGCACCGGCTAACTCCGTGCCAGCAGCCGCGGTAATACGGAGGGTGCGAGCGTTAATCGGAATTACTGGGCGTAAAGCGCATGCAGGCGGCCTGTTAAGTCAGATGTGAAAGCCCGGGGCTTAACCTCGGAATTGCATTTGAAACTGGCAGGCTAGAGTCTTGTAGAGGGGGGTAGAATTTCAGGTGTAGCGGTGAAATGCGTAGAGATCTGAAGGAATACCAGTGGCGAAGGCGGCCCCCTGGACAAAGACTGACGCTCAGATGCGAAAAGCGTGGGGAGCAAACAGG
>tjl6z1_93
TGGGGAATATTGCACAATGGGGGAAACCCTGATGCAGCCATGCCGCGTGTGTGAAGAAGGCCTCGGGTTGTAAAGCACTTTCAGTAGGGAGGAAGGTAGTGTAGTTAACACCTGCATTATTTGACGTTACCTACAGAAGAAGCACCGGCTAACTCCGTGCCAGCAGCCGCGGTAATACGGAGGGTGCGAGCGTTAATCGGAATTACTGGGCGTAAAGCGCATAGCAGGCGGCCTGTTAAGTCAGATGTGAAAGCCCGGGGCTTAACCTCGGAATTGCATTTGAAACTGGCAGGCTAGAGTCTTGTAGAGGGGGTAGAATTCAGGTGTAGCGGTGAAATGCGTAGAGATCTGAAGGAATACCAGTGGCGAAGGCGCCCCCTGGACAAAGACTGACGCTCAGATGCGAAAGCGTGGGGAGCAAACAGG
>tjl6z1_94
TGAGGGAATATTGGTCAATGGACGCAAGTCTGAACCAGCCATGCCGCGTGCAGGAAGACGGCTCTATGAGTTGTAAACTTGCTTTTGTACGAGGGTAAACGCTTACTACGTTGTAGGAGCCTGAAAGTATCGTACGAATAAGGATCGGCTAACTCCGTGCCAGCAGCCGCGGTAATACGGAGGATCCAAGCGTTATCCGGATTTATTGGGTTTAAAGGGTGCGTAGGCGGTTTGATAAGTTAGAGGTGAAATACCGGTGCTTAACACCGGAACTGCCTCTAATACTGTTGAACTAGAGAGTAGTTGCGGTAGGCGGAATGTATGGTGTAGCGGTGAAATGCTTAGAGATCATACAGAACACCGATTGCGAAGGCAGCTTACCAAACTATATCG
>tjl6z1_95
TGGGGAATATTGCACAATGGGGGAAACCCTGATGCAGCCATGCCGCGTGTGTGAAGAAGGCCTCGGGTTGTAAAGCACTTTCAGTAGGGAGGAAGGTAGTGTAGTTAACACCTGCATTATTTGACGTTACCTACAGAAGAAGCACCGGCTAACTCCGTGCCAGCAGCCGCGGTAATACGGAGGGTGCGAGCGTTAATCGGAATTACTGGGCGTAAAGCGCATCAGGCGGCCTGTTAAGTCAGATGTGAAAGCCCGGGGCTTAACCTCGGAATTGCATTTGAAACTGGCAGGCTAGAGTCTTGTAGAGGGGGTAGAATTTCAGGTGTAGCGGTGAAATGCGTAGAGATCTGAAGGAATACCAGTGGCGAAGGCGGCCCCCTGGACAAAGACTGACGCTCAGATGCGAAAAGCGTAGGGAGCAAACAGG
>tjl6z1_96
TGGGGAATATTGCACAATGGGGGAAACCCTGATGCAGCCATGCCGCGTGTGTGAAGAAGGCCTCGGGTTGTAAAGCACTTTCAGTAGGGAGGAAGGTAGTGCAGTTAACACCTGCATATTTGACGTTACCTACAGAAGAAGCACCGGCTAACTCCGTGCCAGCAGCCGCGGTAATACGGAGGGTGCGAGCGTTAATCGGAATTACTGGGCGTAAAGCGCATGCAGGCGGCCTGTTAAGTCAGATGTGAAAGCCGGGGCTTAACTCGGATTGCATTTGAAACTGGCAGGCTAGAGTCTTGTAGAGGGGGTAGAATTTCAGGTGTAGCGGTGAAATGCGTAGAGATCTGAAGGAATACAGTGGCGAAGGCGCCCCCTGGACAAAGACTGACGCTCAGATGCGAAAGCGTGGGGAGCAAACAGG
>tjl6z1_97
TGGGGAATATTGCACAATGGGGGAAACCCTGATGCAGCCATGCCGCGTGTATGAAGAAGGCCTTCGGGTTGTAAAAGTACTTTCAGCGGGGGAGGAAGGGAGTAAAGTTAATACCTTTGCTCATTTGACAGTTACCCGCAGAAGAAGCACCGGCTAACTACGTGCCAGCAGCCGCGGTAATACGAGGTCCGAGCCGTTGTCCGGATTTATTGGGCGTAAAGCGAGTCGCAGGTGGTTTATTAAGTCTGTGTAAAAGGCAGTGGCTCAACATTGTATGCATTGGAAACTGGTAGACTTGAGTGGCAGGAGGAGGAGAAGTGGAATTCCATGTGTAGCGATGAAATGCGTAGATAATATGGAGGAACACCGGTGGCGAAAGCGGCTACTCTGGCCTTGGTAACTGACACTGAGGCTCGAAAGCGTGGGGAGCAAACAGG
>tjl6z1_98
TGGGGAATATTGCACAATGGGGGAAACCTTGATGCAGCCATGCCGCGTGTGTGAAGAAGGCCTCGGGTTGTAAAGGCACTTTCAGTAGGGAGGAAGGTAGTGTAGTTAACACCTGCATTGATTTGACGAGTACCTACAGAAGAAGCACCGGGCTAACTCCGTGCCAAGCAGGCCGCGGTAATACGGAGGGTGCAAGCGTTAATCGGAATTACTGGGGCGTAAAGCGCATGCAGGCGGCCTGTTAAGTTCAGATGTGAAAGGCCCGGGGGCTTTAACCGTACGGAATTGCATTTTGAAAACTGGGCAGGGCTTAGAGTCTTGTAGAGGGGGGTAGAATTTCAGGTGTAGCGTGAAATGCGTAGAGATCTGAAAGGAATACCAGTGGCGAAGGCGGCCCCCTGGACAAAGACTGACGCTCAGATGCGAAAGCGTGGGGAGCAAACAG
>tjl6z1_99
TGGGGAATATTGCACAATGGGGGAAACCCTGATGCAGCCATGCCGCGTGTGTGAAGAAGGCCTCGGGTTGTAAAGCACTTTCAGTAGGGAGGAAGGTAGTGTAGTTAACACCTGCACTATTTGACGTTACCTACAGAAGAAGCACCGGCTAACTCCGTGCCAGCAGCCGCGGTAATACGGAGGGTGCGAGTGTTAATCGGAATTACTGGGCGTAAAGCGCATGCAGGCGGCCTGTTAAGTCAGATGTGAAAGGCCCGGGGCGTTAACCTACGGAATTGGCATTTTGAAAACTTGGGCAGGGAGCTAGAATGTGTTGGTAGAGGGGGGTAGAATTTCAGGTGTAGCGGTGAAATGCGTAGAGAATCTGCAAGGAATACCAGTGGCGAAGGCGCCCCCTGGACAAAGACTGACGCTAGAATGCGAAAAGCGTGGGGAGCAACCAGG
>tjl6z1_100
TGAGGAATATTGGGCAATGGAGGCAACTCTGACCCAGCCATGCCGCGTGAGTGAAGAAGGTTTTCGGATTGTAAAGCTCTTTCGGATGTGACGATGATGACGGTAGCATCTAAAGAAGCCCCGGCTAACTTCGTGCCAGCAGCCGCGGTAATACGAAGGGGGCAAGGCGTTGTTCGGAATTACTGGGCGTAAAGGGAGTGTAGGCGGTTTAGTAAGATAGTGGTGAAATCCCAGGGCTTAACTTTGGAATTGCCATTATAACTATTAGACTAGAATTACAGAGAGGATAGTGGAATACCCAGTGTAGAGGTGAAATTCGTAGATATTGGGTAGAACACCAGTGGCGAAGGCGACTATCTGGCTGTACATTGACGCTGAGGCTCGAAAGCATGGGGATCAAACAGG
>tjl6z1_101
TGGGGAATATTGCACAATGGGGGAAACCCTGATGCAGCCATGCCGCGTGTGTGAAGAAGGCCTTCGGGTTGTAAAGCACTTTCAGTAGGGAGGAAGGTAGTGTAGTTAACACCTGCATTATTTGACGTTACCTACAGAAGAAGCACCGGCTAACTCCGTGCCAGCAGCCGCGGTAATACGGAGGGTGCGAGCGTTAATCGGAATTACTGGGCGTAAAGCGCATGCAGGCGGCCTGTTAAGTCAGATGTGAAAGCCCGGGGCTTAACCTCGGAATTGCATTTGAAACTGGCAGGCTAGAGTCTTGTAGAGGGGGTAGAATTTCAGGTGTAGCGGTGAAATGCGTAGAGATCTGAAGGAATACCAGTGGCGAAGGCGGCCCCCTGGACAAAGACTGACGCTCAGATGCGAAAGCGTGGGGAGCAAACAGG
>tjl6z1_102
TGGGGAATATTGCACAATGGGGGAAACCCTGATGCAGCCATGCCGCGTGTGTGAAGAAGGCCTTCGGGTTGTAAAGCACTTTCAGTAGGGAGGAAGGTAGTGTAGTTAACACCTGCATTATTTGACGTTACCTACAGAAGAAGCACCGGCTAACTCCGTGCCAGCAGCCGCGGTAATACGGAGGGTGCGAGCGTTAATCGGAATTACTGGGCGTAAAGCGCATGCAGGCGGCCTGTTAAGTCAGATGTGAAAGCCCGGGGCTTAACCTCGGAATTGCATTTGAAACTGGCAGGCTAGAGTCTTGTAGAGGGGGTAGAATTTCAGGTGTAGCGGTGAAATGCGTAGAGATCTGAAGGAATACCAGTGGCGAAGGCGGCCCCCTGGACAAAGACTGACGCTCAGATGCGAAAGCGTGGGGAGCAAACAGG
>tjl6z1_103
TGGGGAATATTGCACAATGGGGGAAACCCTGATGCAGCCATGCCGCGTGTGTGAAGAAGGCCTCGGGTTGTAAAGCACTTTCAGTAGGGAGGAAGGTAGTGTAGTTAACACCTGCATTATTTGACGTTGCCTACAGAAGAAGCACCGGCTAACTCCGTGCCAGCAGCCGCGGTAATACGGAGGGTGCGAGCGTTAATCGGAATTGCTGGGCGTAAAGCGCATGCAGGCGGCCTGTTAAGTCAGATGTGAAAGCCCGGGGCTTAACCTCGGAATTGCATTCGAAACTGGCAGGCTAGAGTCTTGTAGAGGGGGTAGAATTTCAGGTGTAGCGGTGAAATGCGTAGAGATCTGAAGGAATACCAGTGGCGAAGGCGGCCCCCTGGACAAAGACTGACGCTCAGATGCGAAAGCGTGGGGAGCAAACAGG
>tjl6z1_104
TGGGGAATATTGCACAATGGGGGAAACCCTGATGCAGCCATGCCGCGTGTGTGAAGAAGGCCTCGGGTTGTAAAGCACTTTCAGTAGGGAGGAAGGTAGTGTAGTTAACACCTGCATTATTTGACGTTACCTACAGAAGAAGCACCGGCTAACTCCGTGCCAGCAGCCGCGGTAATACGGAGGGTGCGAGCGTTAATCGGAATTACTGGGCGTAAAGCGCATGCAGGCGGCCTGTTAAGTCAGATGTGAAAGCCCGGGGCTTAACCTCGGAATTGCATTTGAAACTGGCAGGCTAGAGTCTTGTAGAGGGGGTAGAATTTCAGGTGTAGCGGTGAAATGCGTAGAGATCTGAAGGAATACCAGTGGCGAAGGCGGCCCCCTGGACAAAGACTGACGCTCAGATGCGAAAAGCGTGGGGAGCAAACAGG
>tjl6z1_105
TGGGGAATATTGCACAATGGGGGAAACCCTGATGCAGCCATGCCGCGTGTGTGAAGAAGGCCTCGGGTTGTAAAGCACTTTCAGTAGGGAGGAAGGTAGTGTAGTCAACACCTGCACTATTTGACGTTACCTACAGAAGAAGCACCGGCTAACTCCGTGCCAGCAGCCGCGGTAATACGGAGGTGCGAGCGTTAATCGGAATTACTGGGCGTAAAGCGCATGCAGGCGGCCTGTTAAGTCAGATGTGAAAGCCCGGGGCTTAACCTCGGAATTGCATTTGAAACTGGCAGGCTAGAGTCTTGTAGAGGGGGTAGAATTCAGGTGTAGCGGTGAAATGCGTAGAGATCTGAAGGAATACCAAGTGGCGAAGGCGGCCCCCTGGACAAAGACTGACGCTCAGATGCGAAAAGCGTGGGGAGCAAACAGG
>tjl6z1_106
TGGGGAATATTGCACAATGGGGGAAACCCTGATGCAGCCATGCCGCGTGTGTGAAGAAGGCCTCGGGTTGTAAAGCACTTTCAGTAGGGAGGAAGGTAGTGTAGTTAACACCTGCATTATTTGACGTTACCTACAGAAGAAGCACCGGCTAACTCCGTGCCAGCAGCCGCGGTAATACGGAGGGTGCGAGCGTTAATCGGAATTACTGGGCGTAAAGCGCATGCAGGCGGCCTGTTAAGTCAGATGTGAAAGCCCGGGGCGTTAACCTCGGAATTGCATTTGAAACTGGCAGGCTAGAGTCTTGTAGAGGGGGTAGAATTTCAGGTGTAGCGGTGAAATGCGTAGAGATCTGAAGGAATACCAGTGGCGAAGGCGGCCCCCTGGACAAAGACTGACGCTCAGATGCGAAAGCGTGGGGAGCAAACAGG
>tjl6z1_107
TGGGGAATATTGCACAATGGGGGAAACCCTGATGCAGCCATGCCGCGTGTGTGAAGAAGGCCTCGGGTTGTAAAGCACTTTCAGTAGGGAGGAAGATAGTGTAGTTAACACCTGCATTATTTGACGTTACCTACAGAAGAAGCACCGGCTAACTCCGTGCCAGCAGCCGCGGTAATACGGAGGGTGCGAGCGTTAATCGGAATTACTGGGCGTAAAGCGCATGCAGGCGGCCTGTTAAGTCAGATGTGAAAGCCCGGGGCTTAACCTCGGAATTGCATTTGAAACTGGCAGGCTAGAGTCTTGTAGAGGGGGTAGAATTTCAGGTGTAGCGGTGAAATGCGTAGAGATCTGAAGGAATACCAGTGGCGAAGGCGGCCCCCTGGACAAAGACTGACGCTCAGATGCGAAAGCGTGGGGAGCAAACAGG
>tjl6z1_108
TGGGGAATATTGCACAATGGGGGAAACCCTGATGCAGCCATGCCGCGTGTGTGAAGAAGGCCTCGGGTTGTAAAGCACTTTCAGTAGGGAGGAAGGTAGTGTAGTTAACACCTGCACTATTTGACGTTACCTACAGAAGAAGCACCGGCTAACTCCGTGCCAGCAGCCGCGGTAATACGGAGGGTGCGAGCGTTAATCGGAATTACTGGGCGTAAAGCGCATGCAGGCGGCCTGTTAAGTCAGATGTGAAAGCCCGGGGCGTTAACCTCGGATTAGCATTTGAAAACTGGCAGGCTTAGAAGTCTTTGGTAGAGGGGGGTAGAATTTCAGTGTAGCGGTGAAATGCGTAGAGATCTGAAGGAATACAGTGGCGAGGCGCCCCTGGACAAAGACTGACGCTCAGATGCGAAAGCGTGGGGAGCAAACAGG
>tjl6z1_109
TGGGGAATATTGCACAATGGGGGAAACCCTGATGCAGCCATGCCGCGTGTGTGAAGAAGGCCTCGGGTTGTAAAGCACTTTCAGTAGGGAGGAAGGTAGTGTAGTTAACACCTGCATTATTTGACGTTACCTACAGAAGAAGCACCGGCTAACTCCGTGCCAGCAGCCGCGGTAATACGGAGGGTGCGAGCGTTAATCGGAATTACTGGGCGTAAAGCGCATAGCAGGCGGCCTGTTAAGTCAGATGTGAAAGACCCGGGGCGTTAACCTCGGATTGCAATTTGAAAACTGGCAGGCTAGAGTCTTGGTGAGAGGGGGGTAGAATTTTCAGTGTAGCGGTGAAAATGCGTAGAGATCTGAAGGAATACCAGTGGCGAAGGCGCCCCCTGGACAAAGACTGACGCTCAGATGCGAAAAGCGTGGGGAGCAAACAGG
>tjl6z1_110
TGGGGAATATTGCACAATGGGGGAAACCCTGATGCAGCCATGCCGCGTGTGTGAAGAAGGCCTTCGGGTTGTAAAGCACTTTCAGTAGGGAGGAAGGTAGTGTAGTTAACACCTGCATTATTTGACGTACCTACAGAAGAAGCACCGGCTAACTCCGTGCCAGCAGCCGCGGTAATACGGAGGGTGCGAGCGTTAATCGGAATTACTGGGCGTAAAGCGCATGCAGGCGGCCTGTTAAGTCAGATGTGAAAGCCCGGGGCTTAACCTCGGAATTGCATTTGAAACTGGCAGGCTAGAGTCTTGTAGAGGGGGTAGAATTTCAGGTGTAGCGGTGAAATGCGTAGAGATCTGAAGGAATACCAGTGGCGAAGGCGGCCCCCTGGACAAAGACTGACGCTCAGATGCGAAAGCGTGGGGAGCAAACAG
>tjl6z1_111
TGGGGAATATTGCACAATGGGGGAAACCTTGATGCAGCCATGCCGCGTGTGTGAAGAAGGCCTCGGGTTGTAAAGCACTTTCAGTAGGGAGGAAGGTAGTGTAGTTAACACCTGCATTATTTGACGTTACCTACAGAAGAAGCACCGGCTAACTCCGTGCCAGCAGCCGCGGTAATACGGAGGGTGCAAGCGTTAATCGGAATTACTGGGCGTAAAGCGCATGCAGGCGGCCTGTTAAGTCAGATGTGAAAGCCCGGGGCTTAACCTCGGAATTGCATTTGAAACTGGCAGGCTAGAGTCTTGTAGAGGGGGTAGAATTTCAGGTGTAGCGGTGAAATGCGTAGAGATCTGAAGGAATACCAGTGGCGAAGGCGCCCCCTGGACAAAGACTGACGCTCAGATGCGAAAGCGTGGGGAGCAAACAGG
>tjl6z1_112
TGGGGAATATTGCACAATGGGGGAAACCCTGATGCAGCCATGCCGCGTGTGTGAAGAAGGCCTCGGGTTGTAAAGCACTTTCAGTAGGGAGGAAGGTAGTGTAGTTAACACCTGCATTATTTGACGTTACCTACAGAAGAAGCACCGGCTAACTCCGTGCCAGCAGCCGCGGTAATACGGAGGGTGCGAGCGTTAAGTCGGAATTACTGGGCGTAAAGCGCATGCAGGCGGCCTGTTAAGTCAGATGTGAAAGCCCGGGGCTTAACCTCGGAATTGCATCTGAAACTGGCAGGCTAGAGTCTTGTAGAGGGGGGTAGAATTTCAGGTGTAGCGGTGAAATGCGTAGAGATCTGAAGGTATACCAGTGGCGAAGGCGGCCCCCTGGACAAAGACTGACGCTCAGATGCGAAAAGCGTGGGGAGCAAACAGG
>tjl6z1_113
CGGGGAATATTGCACAATGGGGGAAACCCTGATGCAGCCATGCCGCGTGTGTGAAGAAGGCCTTAGGGTTGTAAAGCACTTTCAGTAGGGAGGAAGGTAGTGTAGTTAACACCTGCACTATTTGACGTTACCTACAGAAGAAGCACCGGCTAACTCCGTGCCAGCAGCCGCGGTAATACGGAGGGTGCGAGCGTTAATCGGAATTACTGGGCGTAAAGCGCATGCAGGCGGCCTGTTAAGTCAGATGTGAAAGCCCGGGGCTTAACCTCGGAATTGCATTTGAAACTGGCAGGCTAGAGTCTTGTAGAGGGGGTAGAATTCAGGTGTAGCGGTGAAATGCGTAGAGATCTGAAGGAATACCAGTGGCGAAGGCGCCCCCTGGACAAAGACTGACGCTCAGATGCGAAAGCGTGGGGAGCAAACAGG
>tjl6z1_114
TGGGGAATATTGCACAATGGGGGAAACCCTGATGCAGCCATGCCGCGTGTGTGAAGAAGGCCTCGGGTTGTAAAGCACTTTCAGTAGGGAGGAAGGTAGTGTAGTTAACACCTGCATTATTTGACGTTACCTACAGAAGAAGCACCGGCTAACTCCGTGCCAGCAGCCGCGGTAATACGGAGGGTGCGAGCGTTAATCGGAATTACTGGGCGTAAAGCGCATGCAGGCGGCCTGTTAAGTCAGATGTGAAAGCCCGGGGCTTAACCTCGGAATTGCATTTGAAACTGGCAGGCTAGAGTCTTGTAGAGGGGGTAGAATTTCAGGTGTAGCGGTGAAATGCGTAGAGATCTGAAGGAATACCAGTGGCGAAGGCGGCCCCCTGGACAAAGACTGACGCTCAGATGCGAAAGCGTGGGGAGCAAACAGG
>tjl6z1_115
TGGGGAATATTGCACAATGGGGGAAACCCTGATGCAGCCATGCCGCGTGTGTGAAGAAGGCCTCGGGTTGTAAAGCACTTTCAGTAGGGAGGAAGGTAGTGTAGTTAACACCTGCATTATTTGACGTTACCTACAGAAGAAGCACCGGCTAACTCCGTGCCAGCAGCCGCGGTAATACGGAGGGTGCGAGCGTTAATCGGAATTACTGGGCGTAAAGCGCATGCAGGCGGCCTGTTAAGTCAGATGTGAAAGCCCGGGGCTTAACCTCGGAATTGCATTTGAAACTGGCAGGCTAGAGTCTTGTAGAGGGGGTAGAATTCAGGTGTAGCGGTGAAATGCGTAGAGATCTGAAGGAATACCAGTGGCGAAGGCGCCCCCTGGACAAAGACTGACGCTCAGATGCGAAAGCGTGGGGAGCAAACAGG
>tjl6z1_116
TGGGGAATATTGCACAATGGGGGAAACCCTGATGCAGCCATGCCGCGTGTGTGAAGAAGGCCTCGGGTTGTAAAGCACGTTTCAGTAGGGAGGAAGGTAGTGTAGTTAACACCTGCATTATTTGACGTTACCTACAGAAGAAGCACCGGCTAACTCCGTGCCAGCAGCCGCGGTAATACGGAGGGTGCGAGCGTTAATCGGAATTACTGGGCGTAAAGCGCATGCAGGCGGCCTGTTAAGTCAGATGTGAAAGCCCGGGGCTTAACCTCGGATTGCATTTGAAACTGGCAGGCTAGAGTCTTGTAGAGGGGGTAGAATTCAGGTGTAGCGGTGAAATGCGTAGAGATCTGAAGGAATACCAGTGGCGAAGGCGGCCCCCTGGACAAAGAGCTGACGCTCAGATGCGAAAAGCGTGGGGAGCAAACAGG
>tjl6z1_117
TGGGGAATATTGCACAATGGGGGAAACCCTGATGCAGCCATGCCGCGTGTGTGAAGAAGGCCTCGGGTTGTAAAGCACTTTCAGTAGGGAGGAAGGTAGTGTAGTTAATAGCTGCATTACTTGACGTTAGCGACAGAAGAAGCACCGGCTAACTCCGTGCCAGCAGCCGCGGTAATACGGAGGGTGCGAGCGTTAATCGGAATTACTGGGCGTAAAGCGCATGCAGGTGGTTTGTTAAGTCAGATGTGAAAGGACCCGGGCCGGTCACTACGAATGATGACTTGTAAACTGGCAGACTAGAGTCTGGTAGAGGGGGGGTAGAATTTTCAGGTGTAGCGGTGAAAGCGTAGAGATCTGAAAGGGAAATACCCGGTGGGCGAAAGGCGGCCCCCCCTGGCAGATACTGACATCAGATGCGAAAGCGTGGGGAGCAAACAGG
>tjl6z1_118
TGGGGAATATTGCACAATGGGGGAAACCCTGATGCAGCCATGCCGCGTGTGTGAAGAAGGCCTCGGGTTGTAAAGCACTTTCAGTAGGGAGGAAGATAGTGTAGTTAACACCTGCATTATTTGACGTTACCTACAGAAGAAGCACCGGCTAACTCCGTGCCAGCAGCCGCGGTAATACGGAGGGTGCGAGCGTTAATCGGAATTACTGGGCGTAAAGCGCATGCAGGCGGCCTGTTAAGTCAGATGTGAAAGCCCGGGGCTTAACCTCGGAATTGCATTTGAAACTGGCAGGCTAGAGTCTTGTAGAGGGGGTAGAATTTCAGGTGTAGCGGTGAAATGCGTAGAGATCTGAAGGAATACCAGTGGCGAAGGCGGCCCCCTGGACAAAGACTGACGCTCAGATGCGAAAAGCGTGGGGAGCAAACAGG
>tjl6z1_119
TGGGGAATATTGCACAATGGGGGGAAACCCTGATGCAGCCATGCCGCGTGTGTGAAGAAGGCCTTCCGGGGTTGTAAAGCACTTTCAGTAGGGAGGAAGGTAGTGTAGTTAACACCTGCATTATTTGACGTTACCTACAGAAGAAGCACCGGCTAACTCCGTGCCAGCAGCCGCGGTAATACGGAGGGTGCGAGCGTTAATCGGAATTACTGGGCGTAAAGCGCATGCAGGCGGCCGTGTTAAGTCAGATGTGAAAGACCCGGGGCTTAACCTCGGAATTGCATTTGAAACTGGCAGGCTAGAGTCTTGGTAGAGGGGGTAGAATTTCAGGTGTAGCGGTGAAATGCGTAGAGATCTGAAGGAATACAGTGGACGAAGGCGCCCCCTGGACAAAGACTGACGCTCAGATGCGAAAAGCGTGGGGAGCAAACAGG
>tjl6z1_120
TGGGGAATATTGCACAATGGGGGAAACCCTGATGCAGCCATGCCGCGTGTGTGAAGAAGGCCTCGGGTTGTAAAGCACTTTCAGTAGGGAGGAAGGTAGTGTAGTTAACACCTGCACTATTTGACGTTACCTACAGAAGAAGCACCGGCTAACTCCGTGCCAGCAGCCGCGGTAATACGGAGGGTGCGAGCGTTAATCGGAATTACTGGGCGTAAAGCGGCATGCAGGCGGCCTGTTAAGTCAGATGTGAAAGCCCGGGGCTTAACCTCGGAATTGCATTTGAAACTGGCAGGCTAGAGTCTTGTAGAGGGGGTAGAATTTCAGGTGTAGCGGTGAAATGCGTAGAGATCTGAAGGAATACCAGTGGCGAAGGCGGCCCCCTGGACAAGACTGACGCTCAGATGCGAAAAGCGTGGGGAGCAAACAGG
>tjl6z1_121
TGGGGAATAGTTGCACAATGGGGGAAAACCCTGATCGCAGCCATGCCGCGTGTGTGAAGAAGGCCTTACGGGTTGTAAAGCACTTTCAGTAGGGGAGGAAGGTAAGTGTAGTTAAGCACGTGGCACTTTATTTGACGTTACCTACAGAAGCAAGCACCGGCTAAACTCCGTGCCAGCAGCCGCGGTAATACGGAGGTGCGAAGCGTTAAGTCGGATACTGGGCGTAAATGCGGCATAGCGGCGGCCTGTTAAGTAGCACGATGTGAAATGACCGGGGCCGTTAACCTACGAGTGCATTTGAAACTGGGCAGGCTAGAGTCTTGTAGAGGGGGTAGAATTCAGGTGTAGCGGTGAAATGCGTAGAGATCTGAAGGAATACAGTGGCGAGGCGCCCCCTGGACAAAGAGTGACGCTCAGATGCGAAAGCGTGGGGAGCAAACAG
>tjl6z1_122
TGGGGAATATTGCACAATGGGGGAAACCCTGATGCAGCCATGCCGCGTGTGTGAAGAAGGCCTCGGGTTGTAAAGCACTTTCAGTAGGGAGGAAGGTAGTGTAGTTAACACCTGCATTACTTGACGTTACCTACAGAAGAAGCACCGGCTAACTCCGTGCCAGCAGCCGCGGTAATACGGAGGGTGCGAGCGTTAATCGGAATTACTGGGCGTAAAGCGCATGCAGGCGGCCTGTTAAGTCAGATGTGAAAGCCCGGGGCTTAACCTCGGAATTGCATTTGAAACTGGCAGGCTAGAGTCTTGTAGAGGGGGGTAGAATTTCAGGTGTAGCGGTGAAATGCGTAGAGATCTGAAGGAATACCAGTGGCGAAGGCGGCCCCCTGGACAAAGACTGACGCTCAGATGCGAAAGCGTGGGGAGCAAACAGG
>tjl6z1_123
TGGGGAATATTGCACATGGGGAAACCCTGATGCAGCCATGCCGCGTGTGTGAAGAAGGCCTCGGGTTGTAAAGCACTTTCAGTAGGGAGGAAGGTAGTGTAGTTAACACCTGCATTATTTGACGTTACCTACAGAAGAAGCACCGGCTAACTCCGTGCCAGCAGCCGCGGTAATACGGAGGGTGCGAGCGTTAATCGGAATTACTGGGCGTAAAGCGCATGCAGGCGGCCTGTTAAGTCAGATGTGAAAGCCCGGGGCTTAACCTCGGAATTGCATTTGAAACTGGCAGGCTAGAGTCTTGGTAGAGGGGGTAGAATTTCAGTGTAGCGGTGAAATGCGTAGAGATCTGAAGGAATACCAGTGGCGAAGGCGGCCCCCTGGACAAAGACTGACGCTCAGATGCGAAAGCGTGGGGACGCAAACAGG
>tjl6z1_124
AGGGGAATATTGCACAATGGGGGAAACCCTGATGCAGCCATGCCGCGTGTGTGAAGAAGGCCTCGGGTTGTAAAGCACTTTCAGTAGGGAGGAAGGTAGTGTAGTTAACACCTGCATTATTTGACGTTACCTACAGAAGAAGCACCGGCTAACTCCGTGCCAGCAGCCGCGGTAATACGGAGGGTGCGAGCGTTAATCGGAATTACTGGGCGTAAAGCGCATGCAGGCGGCCTGTTAAGTCAGATGTGAAAGCCCGGGGCTTAACCTCGGAATTGCATTTGAAACTGGCAGGCTAGAGTCTTGTAGAGGGGGTAGAATTTCAGGTGTAGCGGTGAAATGCGTAGAGATCTGAAGGAATACCAGTGGCGAAGGCGGCCCCCTGGACAAAGACTGACGCTCAGATGCGAAAGCGTGGGGAGCAAACAGG
>tjl6z1_125
TGGGGAATATTGCACAATGGGGGAAACCCTGATGCAGCCATGCCGCGTGTGTGAAGAAGGCCTCGGGTTGTAAAGCACTTTCAGTAGGGAGGAAGGTAGTGTAGTTAACACCTGCATTATTTGACGTTACCTACAGAAGAAGCACCGGCTAACTCCGTGCCAGCAGCCGCGGTAATACGGAGGGTGCGAGCGTTAATCGGAATTACTGGGCGTAAAGCGCATGCAGGCGGCCTGTTAAGTCAGATGTGAAAGACCCGGGGCGTTAACCTTACGGAAGTTATGCAATTTTGAAAACTGGGCAGGGCTAGAGTCTTGTAGAGGGGGGTAGAATTTCAGGTGTAGCGTGAAATGCGTAGAGATCTGAAGGAATACCAGTGGCGAAGGCGGCCCCCTGGACAAAGACTGACGCTCAGATGCGAAAGCGTGGGGAGCAAACAGG
>tjl6z1_126
TGGGGAATATTGCACAATGGGGGAAACCCTGATGCAGCCATGCCGCGTGTGTGAAGAAGGCCTCGGGTTGTAAAGCACTTTCAGTAGGGAGGAAGGTAGTGTAGTTAACACCTGCATTATTTGACGTTACCTACAGAAGAACACCGGCTAACTCCGTGCCAGCAGCCGCGGTAATACGGAGGGTGCGAGCGTTAATCGGAATTACTGGGTCGTAAAGCGGCATAGCAGGCGGCCTGTTAAGTCAGATGTAGAAAGACCCGGGGCCGTTAACCTACGGAAGTGGCATTTAAAACTGGGCAAGGGCTTAGGAAGTTCTTGGTAGAGGGGGGGTAGAAATTTCAGGTGTAGCGGTGAAATGCGTAGAGAATCTGAAGGAATACCAGTGGCGAAGGCGCCCCCTGGACAAAAGACTGACGCTCGAGATGCGAAAAGCGTGGG
>tjl6z1_127
TGGGGAATATTGCACAATGGGGGAAACCCTGATGCAGCCATGCCGCGTGTGTGAAGAAGGCCTCGGGTTGTAAAGCACGTTTCAGTAAGGGAGGAAGGTAGTGTAGTTAACACCGTGCATTATTTTGACGTTACCTACAGAAGAAGCACCGGCTAACTCCGTGCCAGCAGCCGCGGTAATACGGAGGGTGCGAGCGTTAATCGGAATTACTGGGCGTAAAGCGCATGCAGGCGGCCTGTTAAGTCAGATGATGAAAGCCCGGGGCTTAACCTCGGAATTAGCATTTGAAAACTGGCAGGCTAGAGTCTTGGTAGAGGGGGGTAGAATTTCAGTGTAGCGGTGAAATGCGTAGAGATCTGAAGGAATACAGTGGCGAAGGCGGCCCCCTGGACAAAGACTGACGCTCAGATGCGAAAGCGTGGGGAGCAAACAGG
>tjl6z1_128
TGGGGAATATTGCACAATGGGGGAAACCCTGATGCAGCCATGCCGCGTGTGTGAAGAAGGCCTCGGGTTGTAAAGCACTTTCAGTAGGGAGGAAGGTAGTGTAGTTAACACCTGCATTATTTGACGTTACCTACAGAAGAAGCACCGGCTAACTCCGTGCCAGCAGCCGCGGTAATACGGAGGGTGCGAGCGTTAATCGGAATTACTGGGCGTAAAGCGCATGCAGGCGGCCTGTTAAGTCAGATGTGAAAGCCCGGGGCTTAACCTCGGAATTGCATTTGAAACTGGCAGGCTAGAGTCTTGTAGAGGGGGTAGAATTCAGGTGTAGCGGTGAAATGCGTAGAGATCTGAAGGAATACCAGTGGCGAAGGCGCCCCCTGGACAAAGACTGACGCTCAGATGCGAAAAGCGTGGGGAGCAAACAGG
>tjl6z1_129
TGGGGAATATTGCACAATGGGGGAAACCCTGATGCAGCCATGCCGCGTGTGTGAAGAAGGCCTCGGGTTGTAAAGCACTTTCAGTAGGGAGGAAGGTAGTGTAGTTAACACCTGCACTATTTGACGTTACCTACAGAAGAAGCACCGGCTAACTCCGTGCCAGCAGCCGCGGTAATACGGAGGGTGCGAGCGTTAATCGGAATTACTGGGCGTAAAGCGGCATAGCAGGCGGCCTGTTAAGTCAGATGAGAAAGACCCGGGGCGTTAACCTACGGAGTTATGGCAATTTGAAAACTGGGCAGGCTAGATGTCTTGTAGAGGGGGGTAGAATTTCAGGTGTAGCGTGAAATGCGTAGAGATCTGCAAGGAATACCAGTGGCGAAGGCGCCCCCTGGACAAAGACTGAACGCTCAGAATGCGAAAAGCGTGGGGAGCAAACAGG
>tjl6z1_130
TGGGGAATATTGCACAATGGGGGAAACCCTGATGCAGCCATGCCGCGTGTGTGAAGAAGGCCTCGGGTTGTAAAGCACTTTCAGTAGGGAGGAAGGTAGTGTAGTTAACACCTGCACTATTTGACGTTACCTACAGAAGAAGCACCGGCTAACTCCGTGCCAGCAGCCGCGGTAATACGGAGGGTGCGAGCGTTAATCGGAATTACTGGGCGTAAAGCGCATAGCAGGCGGCCTGTTAAGTACAGATGGTGAAAGCCCGGGGCGTTAACCTACGGAAGTTATGCAATTTTGAAACTGGGCAGGCTAGAGTCTTGTAGAGGGGGGTAGAATTTCAGGTGTAGCGGTGAAATGCGTAGAGATCTGAAGGAATACCAGTGGCGAAGGCGCCCCCTGGACAAAAGACTGACGCTCAGATGCGAAAAGCGTGGGGAGCAAACAGG
>tjl6z1_131
TGGGGAATCTTGCGCTAATGCGGGAAACCGTGACGCAGCGACGCCGCGTGAGGGAAGAAGGCCTTCGGGTTGTAAACCTCTTTCAGGAGGGACGAAGCCACTCGGGTTAATAGCCCAGAGGGTGACGGTACCTCCAGAAGAAGCCCGGCTAACTACGTGCCAGCAGCCGCGGTAATACGTAGGGGGCAAGCGTTGTCCGGATTTATTGGGCGTAAAGGAGCGTGTAGGCGGCTAGGTAGGTCCGTTGTGAAAACTCGAGGCTCAACCTCGAGACGTCGATGGAAACCATCTAGCTAGAGTCCGGAAGAGGAGAGTGGAATTCCTGGTGTAGCGGTGAAATGCGCAGATATCAGGAAGAACACCCGTGGCGAAAGGCGGCTCTCTGGTACGTGACTGACGCTGAGACGCGAAAGCGTGGGGAGCAAAC
>tjl6z1_132
TGGGGAATATTGCACAATGGGGGAAACCCTGATGCAGCCATGCCGCGTGTGTGAAGAAGGCCTCGGGTTGTAAAGCACTTTCAGTAGGGAGGAAGATAGTGTAGTTAACACCTGCATTATTTGACGTTACCTACAGAAGAAGCACCGGCTAACTCCGTGCCAGCAGCCGCGGTAATACGGAGGGTGCGAGCGTTAATCGGAATTACTGGGCGTAAAGCGCATGCAGGCGGCCTGTTAAGTCAGATGTGAAAGCCCGGGGCTTAACCTCGGAATTGCATTTGAAACTGGCAGGCTAGAGTCTTGTAGAGGGGGTAGAATTCAGGTGTAGCGGTGAAATGCGTAGAGATCTGAAGGAATACCAGTGGCGAAGGCGGCCCCCTGGACAAAGACTGACGCTCAGATGCGAAAAGCGTGGGGAGCAAACAGG
>tjl6z1_133
TGGGGAATATTGCACAATGGGGGAAACCCTGATGCAGCCATGCCGCGTGTGTGAAGAAGGCCTCGGGTTGTAAAGCACTTTCAGTAGGGAGGAAGGTAGTGTAGTTAACACCTGCATTATTTGACGTTACCTACAGAAGAAGCACCGGCTAACTCCGTGCCAGCAGCCGCGGTAATACGGAGGGTGCGAGCGTTAATCGGAATTACTGGGCGTAAAGCGCATGCAGGCGGCCTGTTAAGTCAGATGTGAAAGCCCGGGGCTTAACCTCGGAATTGCATTTGAAACTGGCAGGCTAGAGTCTTGTAGAGGGGGTAGAATTTCAGGTGTAGCGGTGAAATGCGTAGAGATCTGAAGGAATACCAGTGGCGAAGGCGGCCCCCTGGACAAAGACTGACGCTCAGATGCGAAAAGCGTGGGGAGCAAACAGG
>tjl6z1_134
TGGGGAATATTGCACAATGGGGGAAACCCTGATGCAGCCATGCCGCGTGTGTGAAGAAGGCCTCGGGTTGTAAAGCACTTTCAGTAGGGAGGAAGGTAGTGTAGTTAACACCTGCACTATTTGACGTACCTACAGAAGAAGCACCGGCTAACTCCGTGCCAGCAGCCGCGGTAATACGGAGGGTGCGAGCGTTAATCGGAATTACTGGGCGTAAAGCGCATGCAGGCGGCCTGTTAAGTCAGATGTGAAAGCCCGGGGCTTAACCTCGGAATTGCATTTGAAACTGGCAGGCTAGAGTCTTGGTGAGAGGGGGGTGGAATTTGCAGGTGTAGCGGTGAAATGCGTAGAGGATCTAGAAGGAATAGCAGTGGCGAGGCGCCCCCTGGAACAAAGACTGGACGCTCAGATGCGAAAAGCGTGGGGAGCAA
>tjl6z1_135
TGGGGAATATTGCACAATGGGGGAAACCCTGATGCAGCCATGCCGCGTGTGTGAAGAAGGCCTCGGGTTGTAAAGCACTTTCAGTAGGGAGGAAGGTAGTGTAGTTAACACCTGCACTATTTGACGTTACCTACAGAAGAAGCACCGACTAACTCCGTGCCAGCAGCCGCGGTAATACGGAGGGTGCGAGCGTTAATCGGAATTACTGGGCGTAAAGCGCATGCAGGCGGCCTGTTAAGTCAGATGTGAAAGACCCGGGGCTTAACCTCGGAATTGCATTTGAAACTGGCAGGCTAGAGTCTTGTAGAGGGGGTAGAATTTCAGGTGTAGCGGTGAAATGCGTAGAGATCTGAAGGAATACCAGTGGCGAAGGCGGCCCCCTGGACAAAGACTGACGCTCAGATGCGAAAGCGTGGGGAGCAAACAGG
>tjl6z1_136
TGGGGAATATTGCACAATGGGCGCAAGCCTGATGCAGCCATGCCGCGTGTGTGAAGAAGGCCTCGGGTTGTAAAGCACTTTACAGCAGTGAGGAAGGTTACGTAGTAATACCTGCGTGATTTGACGTTAGCTGCAGAAGAAGCACCGGCTAACTCCGTGCCAGCAGCCGACGGTAATACGGAGGGTGCGAGCGTTAATGCGGAATTACTGGGCGTAAAGCGCATGGCAGGCGGTTTGTTAAGCAAGATGTGAAAGCCCGGGCTTACCTGGGAACAGCATTTTGAACTGGCAGGCTAAGAGTGCTTGTAGAGGGGGGATAGAAGTTTCAGGTGTAGCGGTGAAATGCGTAGAGAATCTGAAGGAATACAGGTGGCGAAGGCGACCCCCTGGACAAAGAGTGACGACTCAGCATGCGAAAGCGTGGGGAGCAAACAG
>tjl6z1_137
TGGGGAATATTGCACAATGGGGAAACCCTGATGCAGCCATGCCGCGTGTGTGAAGAAGGCCTTCGGGTTGTAAAGCACTTTCAGTAGGGAGGAAGGTAGTGTAGTTAACACCTGCACTATTTGACGTTACCTACAGAAGAAGCACCGGCTAACTCCGTGCCAGCAGCCGCGGTAATACGGAGGGTGCGAGCGTTAATCGGAATTACTGGGCGTAAAGCGCATGCAGGCGGCCTGTTAAGTCAGATGTGAAAGCCCGGGGCTTAACCTCGGAATTGCATTTGAAACTGGCAGGCTAGAGTCTTGTAGAGGGGGTAGAATTCAGGTGTAGCGGTGAAATGCGTAGAGATCTGAAGGAATACCAGTGGCGAAGGCGCCCCCTGGACAAAGACTGACGCTCAGATGCGAAAAGCGTGGGGAGCAAACAGG
>tjl6z1_138
TGGGGAATATTGCACAATGGGGGAAACCCTGATGCAGCCATGCCGCGTGTGTGAAGAAGGCCTCGGGTTGTAAAGCACTTTCAGTAGGGAGGAAGGTAGTGTAGTTAACACCTGCATTATTTGACGTTACCTACAGAAGAAGCACCGGCTAACTCCGTGCCAGCAGCCGCGGTAATACGGAGGGTGCGAGCGTTAATCGGAATTACTGGGCGTAAAGCGCATGCAGGCGGCCTGTTAAGTCAGATGTGAAAGCCCGGGGCTTAACCTACGGAATTGCATTTGAAACTGGGCAGGCTAGAGTCTTGTAGAGGGGGGTAGAAATTTCAGGTGTAAGCGGTGAAATGCGTAGAGATCTGAAGGAATACCAGTGGCGAAGGCGGCCCCCTGGACAAAGACTGACGCTCAGATGCGAAAAGCGTGGGGAGCAAA
>tjl6z1_139
TGGGGAATATTGCACAATGGGGGGAAACCCTGATGCAGCCCATGCCGCGTGTGTGAAGAAGGCCTCGGGTTGTAAAAGCACTTTCAGTAGGGGAGGAAGGTAGTGTAGTTAACACCTGCACTATTTGACGTTACCTACAGAAGAAGCACCGGCTAACTCCGTGCCAGCAGCCGCGGTAATACGGAGGGTGCGAAGCGTTAATCGGAATTACTGGGCGTAAAGCGCATAGCAGGCGGGCCTGTTAGTCAGATGTGAAATGCCCGGGGCGTTACCTACGGAATGCATTTGAAACTGGCAGGCTAGAGTCCTGGTAGAGGGGGTAGAATTCAGGTGTAGCGGTGAAATGCGTAGAGATCTGAAGGAATACAGTGGCGAGGCGCCCCCGGACAAGACTGAGCTCAGATGCGAAAGCGTGGGGACGCAAACAGG
>tjl6z1_140
TGGGGAATATTGCACAATGGGGGAAACCCTGATGCAGCCATGCCGCGTGTGTGAAGAAGGCCTCGGGTTGTAAAGCACTTTCAGTAGGGAGGAAGGTAGTGTAGTTAACACCTGCATTATTTGACGTTACCTACAGAAGAAGCACCGGCTAACTCCGTGCCAGCAGCCGCGGTAATACGGAGGGTGCGAGCGTTAATCGGAATTACTGGGCGTAAAGCGCATGCAGGCGGCCTGTTAAGTCAGATGTGAAAGCCCGGGGCTTAACCTCGGAATTGCATTTGAAACTGGCAGGCTAGAGTCTTGTAGAGGGGGTAGAATTTCAGGTGTAGCGGTGAAATGCGTAGAGATCTGAAGGAATACCAGTGGCGAAGGCGCCCCCTGGACAAAGACTGACGCTCAGATGCGAAAGCGTGGGGAGCAAACAGG
>tjl6z1_141
TGGGGAATATTGCACAATGGGCGCAAGCCTGATGCAGCCATGCCGCGTGTGTGAAGAAGGCCTCGGGTTGTAAAGCACTTTCAGTCGTGAGGAAGGTGGTAGTGTTAATAGCACTATCATTTGACGTTAGCGACAGAAGAAGCACCGGCTAACTCCGTGCCAGCAGCCGCGGTAATACGGAGGGTGCGAGCGTTAATCGGAATTACTGGGCGTAAAGCGCATGCAGGTGGTTTGTTAAGTCAGATGTGAAAGCCCGGGGCTCAACCTCGGAATAGCATTTGAAACTGGCAGACTAGAGTACTGTAGAGGGGGGTAGAATTTCAGGTGTAGCGGTGAAATGCGTAGAGATCTGAAGGAATACCGGTGGCGAAGGCGGCCCCCTGGACAGATACTGACACTCAGATGCGAAAGCGTGGGGAGCAAACAGG
>tjl6z1_142
TGGGGAATATTGCACAATGGGGGAAACCCTGATGCAGCCATGCCGCGTGTGTGAAGAAGGCCTCGGGTTGTAAAGCACTTTTCAGTAGGGAGGAAGGTAGTGTAGTTAACACCTGCATTATTTGACGTTACCTACAGAAGAAGCACCGGCTAACTCCGTGCCAGCAGCCGCGGTAATACGGAGGGTGCGAGCGTTAATCGGAATTACTGGGCGTAAAGCGCATGCAGGCGGCCTGTTAAGTCAGATGTGAAAGCCCGGGGCTTAACCTCGGAATTGCATTTGAAACTGGCAGGCTAGAGTCTTGTAGAGGGGGTAGAATTTCAGGTGTAGCGGTGAAATGCGTAGAGATCTGAAGGAATACCAGTGGCGAAGGCGGCCCCCTGGACAAAGACTGACGCTCAGATGCGAAAGCGTGGGGAGCAAACAGG
>tjl6z1_143
TGGGGAATATTGCACAATGGGGGAAACCCTGATGCAGCCATGCCGCGTGTGTGAAGAAGGCCTCGGGTTGTAAAGCACTTTCAGTAGGGAGGAAGGTAGTGTAGTTAACACCTGCACTATTTGACGTTACCTACAGAAGAAGCACCGGCTAACTCCGTGCCAGCAGCCGCGGTAATACGGAGGGTGCGAGCGTTAATCGGAATTACTGGGCGTAAAGCGCATGCAGGCGGCCTGTTAAGTCAGATGTGAAAGCCCGGGGCGTTAACCTTACGGATTATGCATTTGAAACTGGCAGGCTAGAGTCTTGTAGAGGGGGGGTGGAAATTTCAGGTGTAGCGGTGAAAATGCGTAGAGATCTGAAGGAATACCAGTGGCGAAGGCGCCCCCTGGACAAAGACTGACGCTCAGATGCGAAAAGCGTGGGGAGCAAACAGG
>tjl6z1_144
TGGGGAATATTGCACAATGGGGGAAACCCTGATGCAGCCATGCCGCGTGTGTGAAGAAGCCTCGGGTTGTAAAGCACTTTCAGTAGGGAGGAAGGTAGTGTAGTTAACACCTGCATTATTTGACGTTACCTACAGAAGAAGCACCGGCTAACTCCGTGCCAGCACCGCGGTAAGTACGGAGGGTGCGAGCGTTAATCGGGAATTACTGGGGCGTAAAGCGGCATAGCAGGCGGCCTGGATTAGTCAGATGTGAAAGCCCGGGGGCGTTAACCTACGGAATTAGCATTTTGAAACGTGGGCTAGGCTTAGAATGATCTTGGTAAGGAGGGGGGTTAGAAATTTCAGGTGTAGCGGTAGAAAATGCGTAAGAGATCTGCAAGGAATACAGTGGCGAAGGCGGCCCCCTGGACAAAGACTGAACGCTCAAGAATGCGAAAAGCGTTGGGGAGCAAACAG
>tjl6z1_145
TGGGGAATATTGCACAATGGGGGAAACCCTGATGCAGCCATGCCGCGTGTGTGAAGAAGGCCTCGGGTTGTAAAGCACTTTCAGTAGGGAGGAAGGTAGTGCAGTTAACACCTGCATTATTTGACGTTACCTACAGAAGAAGCACCGGCTAACTCCGTGCCAGCAGCCGCGGTAATACGGAGGGTGCGAGCGTTAATCGGAATTACTGGGCGATAAAGCGCATGCAGGCGGCCTGTTTAAGTCAGATGTGAAAGCCCGGGGGCTTAACCTACGGAATTGCATTTGAAACTGGCAGGCTAGAGTCTTGTGAGAGGGGGTAGAATTTCAGGTGTAGCGGTGAAATAGCGTAAAAGATCTGAAGGCAATACCAGGTGGCGAAGGCGGCCCCCTGGAACAAAGACTGGACGCTCAAGAATGCGAAAAGCGTGGGGAGCAAACAG
>tjl6z1_146
TGGGGAATATTGCACAATGGGGGAAACCCTGATGCAGCCATGCCGCGTGTGTGAAGAAGGCCTCGGGTTGTAAAGCACTTTCAGTAGGGAGGAAGGTAGTGTAGTTAGTACCTGCATTATTTGACGTTACCTACAGAAGAAGCACCGGCTAACTCCGTGCCAGCAGCCGCGGTAATACGGAGGGTGCGAGCGTTAATCGGAATTACTGGGCGTAAAGCGCATGCAGGCGGCCTGTTAAGTCAGATGTGAAAGCCCGGGGCTTAACCTCGGAATTGCATTTGAAACTGGCAGGCTAGAGTCTTGTAGAGGGGGTAGAATTCAGGTGTAGCGGTGAAATGCGTAGAGATCTGAAGGAATACCAGCGGCGAAGGCGGCCCCCTGGACAAAGACTGACGCTCAGATGCGAAAGCGTGGGGAGCAAACAGG
>tjl6z1_147
TGGGGAATATTGCACAATGGGGGAAACCCTGATGCAGCCATGCCGCGTGTGTGAAGAAGGCCTCGGGTTGTAAAGCACTTTCAGTAGGGAGGAAGGTAGTGTAGTTAACACCTGCACTATTTTGACGTTACCTACAGAAGAAGCACCGGCTAACTCCGTGCCAGCAGCCGCGGTAATACGGAGGGTGCGAGCGTTAATCGGAATTACTGGGCGTAAAGCGCATGCAGGCGGCCTGTTAAGTCAGATGTGAAAGCCCGGGGCTTAACCTACGGAATTGCATTTGAAACTGGCAGGCTAGAGTCTTGTAGAGGGGGTAGAATTTCAGGTGTAGCGGTGAAATGCGTAGAGATCTGAAGGAATACCAGTGGCGAAGGCGGCCCCCTGGACAAAGACTGACGCTCAGATGCGAAAAGCGTGGGGAGCAAACAGG
>tjl6z1_148
TGGGGAATATTGCACAATGGGCGCAAGCCTGATGCAGCCATGCCGCGTGTGTGAAGAAGGCCTTCGGGTTGTAAAGCACTTTCAGTCGTGAGGAAGGTAGTGTAGTTAATAGCTGCATTACTTGACGTTAGCGACAGAAGAAGCACCGGCTAACTCCGTGCCAGCAGCCGCGGTAATACGGAGGGTGCGAGCGTTGATCGGAATTACTGGGCGTAAAGCGCATGCAGGTGGTTTGTTAAAGTCAGATGTGAAAGCCCGGGGCTCAACCTCGGAATAGCAGTTTGAAACTGGCAGACTAGAGTACTGTAGAGGGGGGTAGAATTTCAGGTGTAGCGGTGAAATGCGTAGAGATCTGAAGGAATACCGGTGGCGAAGGCGGCCCCCTGGACAGATACTGACACTCGAGATGCGAAAGCGTGGGGAGCAA
>tjl6z1_149
TGGGGAATATTGCACAATGGGGGAAACCCTGATGCAGCCATGCCGCGTGTGTGAAGAAGGCCTTCGGGTTGTAAAGCACTTTCAGTAGGGAGGAAGGTAGTGTAGTTAACACCTGCACTATTTGACGTTACCTACAGAAGAAGCACCGGCTAACTCCGTGCCAGCAGCCGCGGTAATACGGAGGGTGCGAGCGTTAATCGGAATTACTGGGCGTAAAGCGCATGCAGGCGGCCTGTTAAGTCAGATGTGAAAGCCCGGGGCTTAACCTCGGAATTGCATTTGAAACTGGCAGGCTAGAGTCTTGTAGAGGGGGTAGAATTCAGGTGTAGCGGTGAAATGCGTAGAGATCTGAAGGAATACCAGTGGCGAAGGCGGCCCCCTGGACAAAGACTGACGCTCAGATGCGAAAGCGTGGGGAGCAAACAGG
>tjl6z1_150
TGGGGAATGATTGCACAATGGGGGAAACCCTGATGCAGCCATGCCGCGTGTGTGAAGAAGGCCTCGGGTTGCTAAAGCACGTTTCAGTAAGGGGAGGAAGGTTAGTGTAGGTTAAGCACCGTGCAACTTATTTTGACGTTACCTACAGAAGAAGCACCGGCTAACTCCGTGCCAGCAGCCGCGGTAATACGGAGGGTGCGAGCGTTAAGTCGGAATTACTGGGCGTAAAGCGGCATGCAGGCGGTCCTGTTAAGTCAGATGTAGAAAGGCCCGGGGCTTAACCTACGGAATTGCATTTGAAACTGGCAGGCTAGAGTCTTGTAGAGGGGGTAGAATTTCAGGTGTAGCGGTGAAATGCGTAGAGATCTGAAGGAATACCAGTGGCGAAGGCGCCCCCTGGACAAGACTGACGCTCAGATGCGAAAGCGTGGGGAGCAAACAG
>tjl6z1_151
TGGGGAATATTGCACAATGGGGGAAACCCTGATGCAGCCATGCCGCGTGTGTGAAGAAGGCCTCGGGTTGTAAAGCACTTTCAGTAGGGAGGAAGGTAGTGTAGTTAACACCTGCACTATTTGACGTTACCTACAGAAGAAGCACCGGCTAACTCCGTGCCAGCAGCCGCGGTAATACGGAGGGTGCGAAGCGTTAATCGGAATTACTGGGCGTAAAGCGGCATGCAGGCGGCCTGTTAAGTCAGATGTGAAAGCCCGGGGCGTTAACCTCGGAATTGCATTTGAAACTGGCAGGCTAGAGTCTTGTAGAGGGGGTAGAATTCAGGTGTAGCGGTGAAATGCGTAGAGATCTGAAGGAATACCAGTGGCGAAGGCGCCCCCTGGACAAAGACTGACGCTCAGATGCGAAAGCGTGGGGAGCAAACAGG
>tjl6z1_152
TGGGGAATATTGCACAATGGGGGAAACCCTGATGCAGCCATGCCGCGTGTGTGAAGAAGGCCGTTCGGGTTGTAAAGCACTTTCAGTAGGGAGGAAGGTAGTGTAGTTAACACCTGCATTATTTGACGTTACCTACAGAAGAAGCACCGGCTAACTCCGTGCCAGCAGCCGCGGTAATACGGAGGGTGCGAGCGTTAATCGGAAGTTACTGGGCGTAAAGCGCATGCAGGCGGCCTGTTAAGTCAGATGTGAAAGCCCGGGGCGTTAACCTCGGAAGTTGCATTTGAAAACTGGGCAGGCTAGAGTCTTGGTAGAAGGGGGGTAGAAATTTTCAGGTGTAGCGGGTGAAAATGCGTAGAGATCTGAAGGAATACCAGGTGGCGAAGGCGGCCCCCTGGACAAAGACTGAACGCTCAGAATGCGAAAGCGCGGGGAGCAAACAGG
>tjl6z1_153
TGGGGAATATTGCACAATGGGGGAAACCCTGATGCAGCCATGCCGCGTGTGTGAAGAAGGCCTTCGGGTTGTAAAGCACTTTCAGTAGGGAGGAAGGTAGTGTAGTTAACACCTGCATTATTTGACGTTACCTACAGAAGAAGCACCGGCTAACTCCGTGCCAGCAGCCGCGGTAATACGGAGGGTGCGAGCGTTAATCGGAATTACTGGGCGTAAAGCGCATGCAGGCGGCCTGTTAAGTCAGATGTGAAAGCCCGGGGCTTAACCTCGGAATTGCATTTGAAACTGGCAGGCTAGAGTCTTGTAGAGGGGGTAGAATTTCAGGTGTAGCGGTGAAATGCGTAGAGATCTGAAGGAATACCAGTGGCGAAGGCGGCCCCCTGGACAAAGACTGACGCTCAGATGCGAAAAGCGTGGGGAGCAAACAGG
>tjl6z1_154
TGGGGAATATTGCACAGTGGGGGAAACCCTGATGCAGCCATGCCGCGTGTGTGAAGAAGGCCTCGGGTTGTAAAGCACTTTCAGTAGGGAGGAAGGTAGTGTAGTTAACACCTGCATTATTTGACGTTACCTACAGAAGAAGCACCGGCTAACTCCGTGCCAGCAGCCGCGGTAATACGGAGGGTGCGAGCGTTAATCGGAATTACTGGGCGTAAAGCGCATGCAGGCGGCCTGTTAAGTCAGATGTGAAAGCCCGGGGCGTTAACCTCGGAATTGCATTTGAAACTGGCAGGCTAGAGTCTTGGTAGAGGGGGTAGAATTTCAGGTGTAGCGGTGAAATGCGTAGAGATCTGAAGGAATACCAGTGGCGAAGGCGCCCCCTGGACAAAGACTGACGCTCAGATGCGAAAGCGTGGGGAGCAA
>tjl6z1_155
TGGGGAATATTGCACAATGGGGGAAACCCTGATGCAGCCATGCCGCGTGTGTGAAGAAGGCCTCGGGTTGTAAAGCACTTTCAGTAGGGAGGAAGATAGTGTAGTTAACACCTGCATTATTTGACGTTACCTACAGAAGAAGCACCGGCTAACTCCGTGCCAGCAGCCGCGGTAATACGGAGGGTGCGAGCGTTAATCGGAATTACTGGGCGTAAAGCGCATGCAGGCGGCCTGTTAAGTCAGATGTGAAAGCCCGGGGCTTAACCTCGGAATTGCATTTGAAACTGGCAGGCTAGAGTCTTGTAGAGGGGGGTAGAATTTCAGGTGTAGCGGTGAAATGCGTAGAGATCTGAAGGAATACCAGTGGCGAAGGCGGCCCCCTGGACAAAGACTGACGCTCAGATGCGAAAGCGTGGGGAGCAAACAGG
>tjl6z1_156
TGGGGAATATTGCACAATGGGGGAAACCCTGATGCAGCCATGCCGCGTGTGTGAAGAAGGCCTTCGGGTTGTAAAGCACTTTCAGTAGGGAGGAAGGTAGTGTAGTTAACACCTGCATTATTTGACGTTACCTACAGAAGAAGCACCGGCTAACTCCGTGCCAGCAGCCGCGGTAATACGGAGGGTGCGAGCGTTAATCGGAATTACTGGGCGTAAAGCGCATGCAGGCGGCCTGTTAAGTCAGATGTGAAAGCCCGGGGCTTAACCTCGGAATTGCATTTGAAACTGGCAGGCTAGAGTCTTGTAGAGGGGGTAGAATTTCAGGTGTAGCGGTGAAATGCGTAGAGATCTGAAGGAATACCAGTGGCGAAGGCGGCCCCCTGGACAAAGACCGACGCTCAGATGCGAAAAGCGTGGGGAGCAAACAGG
>tjl6z1_157
TGGGGAATATTGCACAATGGGGGAAACCCTGATGCAGCCATGCCGCGTGTGTGAAGAAGGCCTTCGGGTTGTAAAGCACTTTCAGTAGGGAGGAAGGTAGTGTAGTTAACACCTGCATTATTTGACGTTACCTACAGAAGAAGCACCGGCTAACTCCGTGCCAGCAGCCGCGGTAATACGGAGGGTGCGAGCGTTAATCGGAATTACTGGGCGTAAAGCGCATGCAGGCGGCCTGTTAAGTCAGATGTGAAAGCCCGGGGCTTAACCTCGGAATTGCATTTGAAACTGGCAGGCTAGAGTCTTGTAGAGGGGGTAGAATTTCAGGTGTAGCGGTGAAATGCGTAGAGATCTGAAGGAATACCAGTGGCGAAGGCGCCCCCTGGACAAAGACTGACGCTCAGATGCGAAAGCGTGGGGAGCAAACAGG
>tjl6z1_158
TGGGGAATATTGCACAATGGGGGAAACCCTGATGCAGCCATGCCGCGTGTGTGAAGAAGGCCTTCGGGTTGTAAAGCACTTTCAGTAGGGAGGAAGGTAGTGTAGTTAACACCTGCATTATTTGACGTTACCTACAGAAGAAGCACCGGCTAACTCCGTGCCAGCAGCCGCGGTAATACGGAGGGTGCGAGCGTTAATCGGAATTACTGGGCGTAAAGCGCATGCAGGCGGCCTGTTAAGTCAGATGTGAAAGCCCGGGGCTTAACCTCGGAATTGCATTTGAAACTGGCAGGCTAGAGTCTTGTAGAGGGGGTAGAATTTCAGGTGTAGCGGTGAAATGCGTAGAGATCTGAAGGAATACCAGTGGCGAAGGCGGCCCCCTGGACAAAGACTGACGCTCAGATGCGAAAGCGTGGGGAGCAAACAGG
>tjl6z1_159
TGGGGAATATTGCACAATGGGGGAAACCCTGATGCAGCCATGCCGCGTGTGTGAAGAAGGCCTCGGGTTGTAAAAGCACTTTTCAGTAGGGAGGAAGGTAGTGTAGTTAACACCTGCATTATTTGACGTTACCTACAGAAGAAGCACCGGCTAACTCCGTGCCAGCAGCCGCCGGTAATACGGAGGGTGCGAGCGTTTAAATCGGAATTACTGGGCGTAAAAGCGCATGCAGGCGGCCTGTTAAGTCAGATGTGAAAGCCCGGGGCTTAACCTCGGAATTGCATTTTGAAACTGGCAGGCTAGAGTCTTGTAGAGGGGGGTAGAATTTCAGGTGTAGCGGTGAAATGCGTAGAGATCTGAAGGAATACCAGTGGCGAAGGCGGCCCCCCTGGACAAAAGACTGACGCTCAGATGCGAAAAGCGTGGGGAGCAAACAGG
>tjl6z1_160
TGGGGAATATTGCACAATGGGGGAAACCCTGATGCAGCCATGCCGCGTGTGTGAAGAAGGCCTCGGGTTGTAAAGCACTTTCAGTAGGGAGGAAGGTAGTGTAGTTAACACCTGCATTATTTGACGTTACCTACAGAAGAAGCACCGGCTAACTCCGTGCCAGCAGCCGCGGTAATACGGAGGGTGCGAGCGTTAATCGGAATTACTGGGCGTAAAGCGCATGCAGGCGGCCTGTTAAGTCAGATGTGAAAGCCCGGGGCTTAACCTCGGAATTGCATTTGAAACTGGCAGGCTAGAGTCTTGTAGAGGGGGGTAGAATTTCAGGTGTAGCGGTGAAATGCGTAGAGATCTGAAGGAATACCAGTGGCGAAGGCGGCCCCCTGGACAAAGACTGACGCTCAGATGCGAAAGCGTGGGGAGCAAACAGG
>tjl6z1_161
TGGGGAATATTGCACAATGGGGAAACCCTGATGCAGCCATGCCGCGTGTGTGAAGGAAGGCCTCGGGTTGTTAAAAGCACGTTTCAGTAGGGAGGAAGGTAGTGTAGTTAACACCTGCATTATTTGACGTTACCTACAGAAGAAGCACCGGCTAACTCCGTGCCAGCAGCCGCGGTAATACGGAGGGTGCGAGCCGGTTAATCGGAAGTTACTGGGCGTAAAGCGGCATGCAGGCGGCCTGGTTGAAGTCAGATGGTAGCAAAGACCCGGGGCGTTACCTACGTAAGTAGGCATTTGAAACTGGGCAGGCTGGAGTCTTGGTTGAGTAGGGGGGTGGAATTTGCAGGTGTAGACGTTGAAATGCGTAAGGTAGGAATCTGAAAGGAATACCAAGGTGGCCAGGCGGCCCCCTGGACAAAGACTTGACGCTAGATGCGAAAACGTGGGGAGCAAACAGG
>tjl6z1_162
TGGGGAATATTGCACAATGGGGGAAACCCTGATGCAGCCATGCCGCGTGTGTGAAGAAGGCCTCGGGTTGTAAAGCACTTTTCAGTAGGGAGGAAGGTAGTGTAGTTAACACCTGCATTATTTGACGTTACCTACAGAAGAAGCACCGGCTAACTCCGTGCCAGCAGCCGCGGTAATACGGAGGGTGCGAGCGTTAATCGGAATTACTGGGCGTAAAGCGCATGCAGGCGGCCTGTTAAGTCAGATGTGAAAGCCCGGGGCTTAACCTCGGATTGCATTTGAAACTGGCAGGCTAGAGTCTTGTAGAGGGGGTAGAATTTCAGGTGTAGCGGTGAAATGCGTAGAGATCTGAAGGAATACCAGTGGCGAAGGCGGCCCCCTGGACAAAGACTGACGCTCAGATGCGAAAAGCGTGGGGAGCAAACAGG
>tjl6z1_163
TGGGGAATATTGCACAATGGGGGAAACCCTGATGCAGCCATGCCGCGTGTGTGAAGAAGGCCTCGGGTTGTAAAGCACTTTCAGTAGGGAGGAAGGTAGTGTAGTTAACACCTGCATTATTTGACGTTACCTACAGAAGAAGCACCGGCTAACTCCGTGCCAGCAGCCGCGGTAATACGGAGGGTGCGAGCGTTAATCGGAATTACTGGGCGTAAAGCGCATGCAGGCGGCCTGTTAAGTCAGATGTGAAAGCCCGGGGCTTAACCTCGGAATTGCATTTGAAACTGGCAGGCTAGAGTCTTGTAGAGGGGGTAGAATTTCAGGTGTAGCGGTGAAATGCGTAGAGATCTGAAGGAATACCAGTGGCGAAGGCGGCCCCCTGGACAAAGACTGACGCTCAGATGCGAAAAGCGTGGGGAGCAAACAGG
>tjl6z1_164
TGGGGAATATTGCACAATGGGGGAAACCCTGATGCAGCCATGCCGCGTGTGTGAAGAAGGCCTCGGGTTGTAAAGCACTTTCAGTAGGGAGGAAGGTAGTGTAGTTAACACCTGCATTATTTGACGTTACCTACAGAAGAAGCACCGGCTAACTCCGTGCCAGCAGCCGCGGTAATACGGAGGGTGCGAGCGTTAATCGGAATTACTGGGCGTAAAGCGCATGCAGGCGGCCTGTTAAGTCAGATGTGAAAGCCCGGGGCTTAACCTCGGAATTGCATTTGAAACTGGCAGGCTAGAGTCTTGTAGAGGGGGTAGAATTTCAGGTGTAGCGGTGAAATGCGTAGAGATCTGAAGGAATACCAGTGGCGAAGGCGGCCCCCTGGACAAAGACTGACGCTCAGATGCGAAAGCGTGGGGAGCAAACAGG
>tjl6z1_165
TGGGGAATATTGCACAATGGGGGAAACCCTGATGCAGCCATGCCGCGTGTGTGAAGAAGGCCTCGGGTTGTAAAGCACTTTCAGTAGGGAGGAAGGTAGTGTAGTTAACACCTGCATTATTTGACGTACCTACAGAAGAAGCACCGGCTAACTCCGTGCCAGCAGCCGCGGTAATACGGAGGGTGCGAGCGTTAATCGGAATTACTGGGCGTAAAGCGCATGCAGGCGGCCTGTTAAGTCAGATGTGAAAGCCCGGGGCTTAACCTCGGAATTGCATTTGAAACTGGCAGGCTAGAGTCTTGTAGAGGGGGGTAGAATTTCAGGTGTAGCGGTGAAATGCGTAGAGATCTGAAGGAATACCAGTGGCGAAGGCGGCCCCCTGGACAAAGACTGACGCTCAGATGCGAAAGCGTGGGGAGCAAACAGG
>tjl6z1_166
TGGGGAATATTGCACAATGGGGGAAACCCTGATGCAGCCATGCCGCGTGTGTGAAGAAGGCCTTCGGGTTGTAAAGCACTTTCAGTAGGGAGGAAGGTAGTGTAGTTAACACCTGCATTATTTGACGTTAGCGACAGAAGAAGCACCGGCTAACTCCGTGCCAGCAGCCGCGGTAATACGGAGGGTGCGAGCGTTAATCGGAATTACTGGGACGTAAAGCGCATGCAGGTGGTTTGTTAAGTCAGATGTGAAGACCCGGGCTCAACCGTAGTATGCATTTGAAACGTGGCAGACTAGAGTACTGTAGAGGGGGGTAGAATTTCAGGTGTAGCGGTGAAATGCGTAGAGATCTGAAGGAATACCGGTGGCGAAGGCGGCCCCCTGGACAGATACTGACACTCAGATGCGAAAGCGTGGGGAGCAAACAGG
>tjl6z1_167
TGGGGAATATTGCACAATGGGGGAAACCCTGATGCAGCCATGCCGCGTGTGTGAAGAAGGCCTCGGGTTGTAAAGCACTTTCAGTAGGGAGGAAGGTAGTGTAGTTAACACCTGCATTATTTGACGTTACCTACAGAAGAAGCACCGGCTAACTCCGTGCCAGCAGCCGCGGTAATACGGAGGGTGCGAGCGTTAATCGGAATTACTGGGCGTAAAGCGCATGCAGGCGGCCTGTTAAGTCAGATGTGAAAGCCCGGGGCTTAACCTCGGAATTGCATTTGAAACTGGCAGGCTAGAGTCTTGTAGAGGGGGTAGAATTTCAGGTGTAGCGGTGAAATGCGTAGAGATCTGAAGGAATACCAGTGGCGAAGGCGGCCCCCTGGACAAAGACTGACGCTCAGATGCGAAAGCGTGGGGAGCAAACAGG
>tjl6z1_168
TGGGGAATATTGCACAATGGGGGAAACCCTGATGCAGCCATGCCGCGTGTGTGAAGAAGGCCTCGGGTTGTAAAGCACTTTCAGTAGGGAGGAAGGTAGTGTAGTTAACACCTGCATTATTTGACGTTACCTACAGAAGAAGCACCGGCTAACTCCGTGCCAGCAGCCGCGGTAATACGGAGGGTGCGAGCGTTAATCGGAATTACTGGGCGTAAAGCGCATGCAGGCGGCCTGTTAAGTCAGATGTGAAAGCCCGGGGCTTAACCTCGGAATTGCATTTGAAACTGGCAGGCTAGAGTCTTGTAGAGGGGGTAGAATTTCAGGTGTAGCGGTGAAATGCGTAGAGATCTGAAGGAATACCAGTGGCGAAGGCGGCCCCCTGGACAAAGACTGACGCTCAGATGCGAAAGCGTGGGGAGCAAACAGG
>tjl6z1_169
TGGGGAATATTGCACAATGGGGGAAACCCTGATGCAGCCATGCCGCGTGTGTGAAGAAGGCCTCGGGTTGTAAAGCACTTTCAGTAGGGAGGAAGGTAGTGTAGTTAACACCTGCATTATTTGACGTTACCTACAGAAGAAGCACCGGCTAACTCCGTGCCAGCAGCCGCGGTAATACGGAGGGTGCGAGCGTTAATCGGAATTACTGGGCGTAAAGCGCATGCAGGCGGCCTGTTAAGTCAGATGTGAAAGCCCGGGGCTTAACCTCGGAATTGCATTTGAAACTGGCAGGCTAGAGTCTTGTAGAGGGGGTAGAATTCAGGTGTAGCGGTGAAATGCGTAGAGATCTGAAGGAATACCAGTGGCGAAGGCGGCCCCCTGGACAAAGACTGACGCTCAGATGCGAAAAGCGTGGGGAGCAAACAGG
>tjl6z1_170
TGGGGAATATTGCACAATGGGGGAAACCCTGATGCAGCCATGCCGCGTGTGTGAAGAAGGCCTCGGGTTGTAAAGCACTTTCAGTAGGGAGGAAGGTAGTGTAGTTAACACCTGCATTATTTGACGTTACCTACAGAAGAAGCACCGGCTAACTCCGTGCCAGCAGCCGCGGTAATACGGAGGGTGCGAGCGTTAATCGGAATTACTGGGCGTAAAGCGCATGCAGGCGGCCTGTTAAGTCAGATGTGAAAGCCCGGGGCGTTAACCTCGGAATTGCATTTGAAACTGGCAGGCTAGAGTCTTGTAGAGGGGGTAGAATTTCAGGTGTAGCGGTGAAATGCGTAGAGATCTGAAGGAATACCAGTGGCGAAGGCGGCCCCCTGGACAAAGACTGACGCTCAGATGCGAAAGCGTGGGGAGCAAACAGG
>tjl6z1_171
TGGGGAATATTGCACAATGGGGGAAACCCTGATGCAGCCATGCCGCGTGTGTGAAGAAGGCCTCGGGTTGTAAAGCACTTTCAGTAGGGAGGAAGGTAGTGTAGTTAACACCTGCATTATTTGACGTTACCTACAGAAGAAGCACCGGCTAACTCCGTGCCAGCAGCCGCGGTAATACGGAGGGTGCGAGCGTTAATCGGAATTACTGGGCGTAAAGCGCATGCAGGCGGCCTGTTAAGTCAGATGTGAAAGCCCGGGGCGTTAACCTCGGAATTGCATTTGAAACTGGCAGGCTAGAGTCTTGTAGAGGGGGTAGAATTTCAGGTGTAGCGGTGAAATGCGTAGAGATCTGAAGGAATACCAGTGGCGAAGGCGGCCCCCTGGACAAAGACTGACGCTCAGATGCGAAAAGCGTGGGGAGCAAACAGG
>tjl6z1_172
TGGGGAATATTGCACGAATGGGGGAAACCCTGATGTCAGCCATGACCGTCGTGGTGTAGCAAGAAGGCCAGTCTGGGTTAGTAAAGCACGTTTCAGTAGGGAAGGAACGGTAGTGTAGTTAACACCTGCATTGATTTGACGTTACCTACAGAAGTAAGCACCGGCTAAGCTACCGTGGCCCTACGATCAGGTCCGCGGTAATACGGGAGGGTGCGACGTTAAATCGGAATTACTGGGCGTGAAAGCGCATGCAGGCCGGCCTGTTAAGTCAGATGTGAAAGCCCGGGGCTTAACCTCGGAATTGCATTTGAAACTGGCAGGGCTAGAGTCTTGTAGAGGGGGTAGAATTCAGGCGTAGCGGTGAAATGCGTAGAGATCTGAAGGAATACCAGTGGCGAAGGCGGCCCCCTGGACAAAGACTGACGCTCAGATGCGAAAGCGTGGGGAGCAAACAGG
>tjl6z1_173
TGGGGAATATTGCACAATGGGGGAAACCCTGATGCAGCCATGCCGCGTGTGTGAAGAAGGCCTCGGGTTGTAAAGCACTTTCAGTAGGGAGGAAGGTAGTGTAGTTAACACCTGCATTATTTTGACGTTACCTACAGAAGAAGCACCGGCTAACTCCGTGCCAGCAGCCGCGGTAATACGGAGGGTGCGAGCGTTAATCGGAATTACTGGGCAGTAAAGCGGCATGCAGCGGCCTGTTAAGTCAGATGTGAAAGCCCGGGGCTTAACCTCGGAATTGCATTTGAAACTGGGCAGGCTAGAGTCTTGGTAGAGGGGGTAGAATTTCAGGTGTAGCGGTGAAATGCGTAGAGATCTGAAGGAATACCAGTGGCGAAGGCGGCCCCCTGGACAAAGACTGACGCTCAGATGCGAAAAGCGTGGGGAGCAAACAGG
>tjl6z1_174
TGGGGAATATTGCACAATGGGCGCAAGCCTGATGCAGCCATGCCGCGTGTGTGAAGAAGGCCTTCGGGTTGTAAAGCACTTTCAGTCGTGAGGAAGGTAGTGTAGTTAATAGCTGCATTACTTGACGTTAGCGACAGAAGAAGCACCGGCTAACTCCGTGCCAGCAGCCGCGGTAATACGGAGGGTGCGAGCGTTAATCGGAATTACTGGGCGTAAAGCGCATGCAGGTGGTTTGTTAAGTCAGATGTGAAAGCCCGGGGCTCAACCTCGGAATAGCATTTGAAACTGGCAGACTAGAGTACTGTAGAGGGGGAGAATTTCAGGTGTGCGGTGAAATGCGTAGAGATCTGAAGAATACCGGTGCGAAGGCGGCCCCCTGGACAGATACTGACACTCAGATGCGAAAGCGTGGGGAGCAA
>tjl6z1_175
TGGGGAATATTGCACAATGGGGGAAACCCTGGATGCAGCCATGCCGCGTGTGTGAAGAAGGCCTCGGGTTTGTAAAGCACTTTCAAGTAGGGAGGAAGGTAGTGTAGTTAACACCTGCATTATTTGACAGGTTACCTACAGAAGAAGCACCGGGCTAACCTCCGTGCCAGGCAGCCGCGGTAATACGGAGGGTGCCGAGCGGTTAATCGGAAGTTACCTGGGCGTAAAGGCGCTAATGGCAGGCGGACCTGTTAAGTCAGGATGGTGAAAGACCCGGGGCTTAAGCCTACGGAAGTTGCATTTGAAACTGGCAGGCTAGATGTCTTGGATGAGAGGGGGTACGAATTTCAGGTGTGAGGCGGTGAAATGCGTAGAGGAATCTGAAGGAATACCAGTGGCGAAGGCGCCCCCTGGACAAAGAGTGACGCTCGAGATGCGAAAGCGTGGGGAGCAAACAGG
>tjl6z1_176
TGGGGAATATTGCACAATGGGGGAAACCCTGATGCAGCCATGCCGCGTGTGTGAAGAAGGCCTTCGGGTTGTAAAAGCACTTTCAGTAGGGAGGAAGGTAGTGTAGTTAACACCTGCATTATTTGACGTTACCTACAGAAGAAGCACCGGCTAACTCCGTGCCAGCAGCCGCGGTAATACGGAGGGTGCGAGCGTTAATCGGAATTACTGGGCGTAAAGCGCATGCAGGCGGCCTGTTAAGTCAGATGTGAAAGCCCGGGGCTTAACCTCGGAATTGCATTTGAAACTGGCAGGCTAGAGTCTTAGGTAGAGGGGGTAGAATTTCAGGTGTAGCGGTGAAATGCGTAGAGATACTGAAGGAATACCAGTGGCGAAGGCGCCCCCTGGACAAAGACTGACGCTCAAGACGCGAAAGCGTGGGGAGCAAACAGG
>tjl6z1_177
TGGGGAATATTGCACAATGGGGGAAACCCTGATGCAGCCATGCCGCGTGTGTGAAGAAGGCCTCGGGTTGTAAAGCACTTTCAGTAGGGAGGAAGGTAGTGTAGTTAACACCTGCATTATTTGACGTTACCTACAGAAGAAGCACCGGCTAACTCCGTGCCAGCAGCCGCGGTAATACGGAGGGTGCGAGCGTTAATCGGAATTACTGGGCGTAAAGCGCATGCAGGCGGCCTGTTAAGTCAGATGTGAAAGCCCGGGGCTTAACCTCGGAATTGCATTTGAAACTGGCAGGCTAGAGTCTTGTAGAGGGGGTAGAATTTCAGGTGTAGCGGTGAAATGCGTAGAGATCTGAAGGAATACCAGTGGCGAAGGCGGCCCCCTGGACAAAGACTGACGCTCAGATGCGAAAGCGTGGGGAGCAAACAGG
>tjl6z1_178
TGGGGAATATTGCACAATGGGGGAAACCCTGATGCAGCCATGCCGCGTGTGTGAAGAAGGCCTCGGGTTGTAAAGCACTTTCAGTAGGGAGGAAGGTAGTGTAGTTAACACCTGCATTATTTGACGTTACCTACAGAAGAAGCACCGGCTAACTCCGTGCCAGCAGCCGCGGTAATACGGAGGGTGCGAGCGTTAATCGGAATTACTGGGCGTAAAGCGCATGCAGGCGGCCTGTTAAGTCAGATGTGAAAGCCCGGGGCTTAACCTCGGAATTGCATTTGAAACTGGCAGGCTAGAGTCTTGTAGAGGGGGTAGAATTTCAGGTGTAGCGGTGAAATGCGTAGAGATCTGAAGGAATACCAGTGGCGAAGGCGGCCCCCTGGACAAAGACTGACGCTCAGATGCGAAAAGCGTGGGGAGCAAACAGG
>tjl6z1_179
TGGGGAATATTGCACAATGGGCGCAAGCCTGATGCAGCCATGCCGCGTGTGTGAAGAAGGCCTTCGGGTTGTAAAGCACTTTCAGTCGTGAGGAAGGTAGTGTAGTTAATAGCTGCATTACTTGACGTTAGCGACAGAAGAAGCACCGGCTAACTCCGTGCCAGCAGCCGCGGTAATACGGAGGGTGCGAGCGTTAATCGGAATTACTGGGCGTAAAGCGCATGCAGGTGGTTTGTTAAGTCAGATGTGAAAGCCCGGGGCTCAACCTCGGAATAGCATTTGAAACTGGCAGACTAGAGTACTGTAGAGGGGGGTAGAATTTCAGGTGTAGCGGTGAAAATGCGTAGAGATCTGAAGGAATACCGGTGGCGAAGGCGCCCCCTGGACAGATACTGACACTCAGATGCGTAAAAGCGTGGGGAGCAAAGCAG
>tjl6z1_180
TGGGGAATATTGCACAATGGGCGCAAGCCTGATGCAGCCATGCCGCGTGTGTGAAGAAGGCCTCGGGTTGTAAAGCACTTTCAGCGGGGAGGAAGGCGGTGAGGTTAATAACCTCACCGATTGACGTTACCCGCAGAAGAAGCACCGGCTAACTCCGTGCCAGCAGCCGCGGTAATACGGAGGGTGCAAGCGTTAATCGGAATTACTGGGCGTAAAGCGCACGCAGGCGGTCTGTCAAGTCGGATGTGAAATCCCCGGGCTCAACCTGGGAACTGCATTCGAAACTGGCAGGCTAGAGTTCTTGTAGAGGGGGGTAGAATTCCAGGTGTAGCGGTGAAATGCGTAGAGATCTGGAGGAATACCGGTGGCGAAGGCGGCCCCCTGGACGAAGACTGACGCTCAGGTGCGAAAGCGTGGGGAGCAAACAGG
>tjl6z1_181
TGGGGAATATTGCACAATGGGGGAAACCCTGATGCAGCCATGCCGCGTGTGTGAAGAAGGCCTCGGGTTGTAAAGCACTTTCAGTAGGGAGGAAGGTAGTGTAGTTAACACCTGCATTAATTTTGACGTTACCTACAAGAAAGAAAGCACCCGGCTAACTCCGTGCCCAGCAGCCGCGGTAAGTACGGAGGGTGCGAGCGTTAATCGGAATTACTAGGGCGTAAAGCGCATGCAGGCGGCCTGATTAAGTCAGATGTGAAAGCCCGGGGATTAACCTACGGATTGCATTGAAACTGGGCAGGCTAGAGTCTTGGTGAGAGGGGGGTAGAATTTCAGGTAGTTAAGCCGGTGAAAATAGCGCTAGAGATACTTGAAGGAATACCAAGTGGGACGAAGGCGCCCCCTGGACAAAGACATGACGCGTCGAAGATGCGAAAAAGCGTGGGGAGCAAACCAGGA
>tjl6z1_182
TGAGGAATATTGGTCAATGGACGCAAGTCTGAACCAGCCAAGTAGCGTGCAGGATGACGGCCCTCCGGGTTGTAAACTGCTTTTAGTTGGGAATAAAAGGGGGCTCGTGAGCCCCGTATTGTATGTACCATCAGAAAAAGGACCGGCTAATTCCGTGCCAGCAGCCGCGGTAATACGGAAGGTCCGGGCGTATCCGGATTTATTGGGTTTAAAGGGAGCGTAGGCCGGCTTTTAAGTCAGCTGTGAAAGTCCGCGGCTCAACCGTGGAATTGCAGTTGAAACTGGAGGCCTTGAGTGCACACAGGGATGCCGGAATTCATGGTGTAGCGGTGAAATGCTTAGATATCATGAAGAACTCCGATCGCGAAGGCAAGTGTCCGGGGTGCAACTGACGCTGAGGCTCGAAAGTGCGGGTATCAAACAGG
>tjl6z1_183
TGGGGAATATTGCACAATGGGGGAAACCCTGATGCAGCCATGCCGCGTGTGTGAAGAAGGCCTCGGGTTGTAAAGCACTTTCAGTAGGGAGGAAGGTAGTGTAGTTAACACCTGCACTATTTGACGTTACCTACAGAAGAAGCACCGGCTAACTCCGTGCCAGCAGCCGCGGTAATACGGAGGGTGCGAGCGTTAATCGGAATTACTGGGCGTAAAGCGCATGCAGGCGGCCTGTTAAGTCAGATGTGAAAAGCCCCGGGGGCTTTAACCTCGGGAAATTGCATTTTGAAACTGGGCAGGCTAGAGTCTTGTAGAGGGGGTAGAATTCAGGTGTAGCGGTGAAATGCGTAGAGATCTGAAGGAATACCAGTGGCGAAGGCGGCCCCCTGGACAAAAGACTGACGCTCAGATGCGAAAGCGTGGGGAGCAAACAGG
>tjl6z1_184
TGGGGAATATTGCACAATGGGGGAAACCCTGATGCAGCCATGCCGCGTGTGTGAAGAAGGCCTCGGGTTGTAAAGCACTTTCAGTAGGGAGGAAGGTAGTGTAGTTAACACCTGCATTATTTGACGTTACCTACAGAAGAAGCACCGGCTAACTCCGTGCCAGCAGCCGCGGTAATACGGAGGGTGCGAGCGTTAATCGGAATTACTGGGCGTAAAGCGGCATGCAGGCGGCCTGTTAAGTCAGATGTGAAAGCCCGGGGCGTTAACCTCGGAATTGCATTTGAAACTGGCAGGCTAGAGTCTTGTAGAGGGGGTAGAATTCAGGTGTAGCGGTGAAATGCGTAGAGATCTGAAGGAATACCAGTGGCGAGGCGGCCCCCTGGACAAAGACTGACGCTCAGATGCGAAAAGCGTGGGGAGCAAACAGG
>tjl6z1_185
TGGGGAATATTGCACAATGGGGGAAACCCTGATGCAGCCATGCCGCGTGTGTGAAGAAGGCCTCGGGTTGTAAAGCACTTTCAGTAGGGAGGAAGGTAGTGTAGTTAACACCTGCATTATTTGACGTTACCTACAGAAGAAGCACCGGCTAACTCCGTGCCAGCAGCCGCGGTAATACGGAGGGTGCGAGCGTTAATCGGAATTACTGGGCGTAAAGCGCATGCAGGCGGCCTGTTAAGTCAGATGTGAAAGCCCGGGGCTTAACCTCGGAATTGCATTTGAAACTGGCAGGCTAGAGTCTTGTAGAGGGGGTAGAATTTCAGGTGTAGCGGTGAAATGCGTAGAGATCTGAAGGAATACCAGTGGCGAAGGCGGCCCCCTGGACAAAGACTGACGCTCAGATGCGAAAGCGTGGGGAGCAAACAGG
>tjl6z1_186
TGGGGAATATTGCACAATGGGGGAAACCCTGATGCAGCCATGCCGCGTGTGTGAAGAAGGCCTCGGGTTGTAAAGCACTTTCAGTAGGGAGGAAGGTAGTGTAGTTAACACCTGCATTATTTGACGTTACCTACAGAAGAAGCACCGGCTAACTCCGTGCCAGCAGCCGCGGTAATACGGAGGGTGCGAGCGTTAATCGGAATTACTGGGCGTAAAGCGCATGCAGGCGGCCTGTTAAGTCAGATGTGAAAGCCCGGGGCTTAACCTCGGAATTGCATTTGAAACTGGCAGGCTAGAGTCTTGTAGAGGGGGTAGAATTTCAGGTGTAGCGGTGAAATGCGTAGAGATCTGAAGGAATACCAGTGGCGAAGGCGGCCCCCTGGACAAAGACTGACGCTCAGATGCGAAAAGCGTGGGGAGCAAACAGG
>tjl6z1_187
TGGGGAATATTGCACAATGGGGGAAACCCTGATGCAGCCATGCCGCGTGTGTGAAGAAGGCCTTCGGGTTGTAAAGCACTTTCAGTAGGGAGGAAGGTAGTGTAGTTAACACCTGCATTATTTGACGTTACCTACAGAAGAAGCACCGGCTAACTCCGTGCCAGCAGCCGCGGTAATACGGAGGGTGCGAGCGTTAATCGGAATTACTGGGCGTAAAGCGCATGCAGGCGGCCTGTTAAGTCAGATGTGAAAGCCCGGGGCTTAACCTCGGAATTGCATTTGAAACTGGCAGGCTAGAGTCTTGTAGAGGGGGGTAGAATTTCAGGTGTAGCGGTGAAATGCGTAGAGATCTGAAGGAATACCAGTGGCGAAGGCGGCCCCCTGGACAAAGACTGACGCTCAGATGCGAAAGCGTGGGGAGCAAAACAGG
>tjl6z1_188
TGGGGAATATTGCACAATGGGGGAAGCCCTGATGCAGCCATGCCGCGTGTGTGAAGAAGGCCTCGGGTTGTAAAGCACTTTCAGTAGGGAGGAAGGTAGTGTAGTTAACACCTGCACTATTTGACGTTACCTACAGAAGAAGCACCGGCTAACTCCGTGCCAGCAGCCGCGGTAATACGGAGGGTGCGAGCGTTAATCGGAATTACTGGGCGTAAAGCGCATGCAGGCGGCCTGTTAAGTCAGATGTGAAAGCCCGGGGCTTAACCTCGGAATTGCATTTGAAACTGGCAGGCTAGAGTCTTGTGGAGGGGGGTAGAATTTCAGGTGTAGCGGTGAAATGCGTAGAGATCTGAAGGAATACCAGTGGCGAAGGCGCCCCCTGGACAAAGACTGACGCTCAGATGCGAAAGCGTGGGGAGCAAACAGG
>tjl6z1_189
TGGGGAATATTGCACAATGGGGGAAACCCTGATGCAGCCACGCCGCGTGTGTGAAGAAGGCCTCGGGTTGTAAAGCACTTTCAGTAGGGAGGAAGGTAGTGTAGTTAATACCTGCATTATTTGACGTTACCTACAGAAGAAGCACCGGCTAACTCCGTGCCAGCAGCCGCGGTAATACGGAGGGTGCGAGCGTTAATCGGAATTACTGGGCGTAAAGCGCATGCAGGCGGCCTGTTAAGTCAGATGTGAAAGCCCGGGGCTTAACCTCGGAATTGCATTTGAAACTGGCAGGGCTAGAGTCTTTGTAGAAGGGGGTAGAATTTCAGGTGTAGCGGTGAAATGCGTAGAGATCTGAAGGAATACCAGTGGCGAAGGCGGCCCCCTGGACAAAGACTGACGCTCAGAATGCGAAAAGCGTGGGGAGCAAACAGG
>tjl6z1_190
TGGGGAATATTGCACAATGGGGGAAACCCTGATGCAGCCATGCCGCGTGTGTGAAGAAGGCCTCGGGTTGTAAAGCACTTTCAGTAGGGAGGAAGGTAGTGTAGTTAACACCTGCACTATTTGACGTTACCTACAGAAGAAGCACCGGCTAACTCCGTGCCAGCAGCCGCGGTAATACGGAGGGTGCGAGCGTTAATCGGAATTACTGGGCGTAAAGCGCATGCAGGCGGCCTGTTAAGTCAGATGTGAAAGCCCGGGGCTTAACCTCGGAATTGCATTTGAAACTGGCAGGCTAGAGTCTTGTAGAGGGGGTAGAATTCCAGGTGTAGCGGTGAAATGCGTAGAGATCTGGAGGAATACCGGTGGCGAAGGCGGCCCCCTGGACGAAGACTGACGCTCAGGTGCGAAAGCGTGGGGAGCAAACAG
>tjl6z1_191
TGGGGAATATTGCACAATGGGGGAAACCCTGATGCAGCCATGCCGCGTGTGTGAAGAAGGCCTCGGGTTGTAAAGCACTTTCAGTAGGGAGGAAGGTAGTGTAGTTAACACCTGCATTACTTGACGTTACCTACAGAAGAAGCACCGGCTAACTCCGTGCCAGCAGCCGCGGTAATACGGAGGGTGCGAGCGTTAATCGGAATTACTGGGCGTAAAGCGCATGCAGGCGGCCTGTTAAGTCAGATGTGAAAGCCCGGGGCTTAACCTCGGAATTGCATTTGAAACTGGCAGGCTAGAGTCTTGTAGAGGGGGGTAGAATTTCAGGTGTAGCGGTGAAATGCGTAGAGATCTGAAGGAATACCAGTGGCGAAGGCGGCCCCCTGGACAAAGACTGACGCTCAGATGCGAAAGCGTGGGGAGCAAACAGG
>tjl6z1_192
TGGGGAATATTGCACAATGGGGGAAACCCTGATGCAGCCATGCCGCGTGTGTGAAGAAGGCCTCGGGTTGTAAAGCACTTTCAGTAGGGAGGAAGGTAGTGTAGTTAACACCTGCATTATTTGACGTTACCTACAGAAGAAGCACCGGCTAACTCCGTGCCAGCAGCCGCGGTAATACGGAGGGTGCGAGCGTTAATCGGAATTACTGGGCGTAAAGCGCATGCAGGCGGCCTGTTAAGTCAGATGTGAGAGCCCGGGGCTTAACCTCGGAATTGCATTTGAAACTGGCAGGCTAGAGTCTTGTAGAGGGGGTAGAATTCAGGTGTAGCGGTGAAATGCGTAGAGATCTGAAGGAATACCAGTGGCGAAGGCGGCCCCCTGGACAAAGACTGACGCTCAGATGCGAAAAGCGTGGGGAGCAAACAGG
>tjl6z1_193
TGGGGAATATTGCACAATGGGGGAAACCCTGATGCAGCCATGCCGCGTGTGTGAAGAAGGCCTCGGGTTGTAAAGCACTTTCAGTAGGGAGGAAGGTAGTGTAGTTAACACCTGCATTATTTGACGTTACCTACAGAAGAAGCACCGGCTAACTCCGTGCCAGCAGCCGCGGTAATACGGAGGGTGCGAGCGTTAATCGGAATTACTGGGCGTAAAGCGCATGCAGGCGGCCTGTTAAGTCAGATGTGAAAGCCGGGGCGTTAACCTCGGAATTGCATTTGAAACTGGCAGGCTAGAGTCTTGGTAGAGGGGGTAGGATTCAGGTGTAGCGGTGAAATGCGTAGAGATCTGAAGGAATACAGTGGCGAAGGCGCCCCCTGGACAAAGACTGACGCTCAGATGCGAAAGCGTGGGGAGCAAACAGG
>tjl6z1_194
TGGGGAATATTGCACAATGGGGGAAACCCTGATGCAGCCATGCCGCGTGTGTGAAGAAGGCCTTCGGGTTGTAAAAGCACTTTCAGTAGGGAGGAAGGTAGTGTAGTTAACACTGCACTATTTGACGTTACCTACAGAAGCAAGCACCGGCTAACTCCGTGCCAGCACCGCGGTAAGTACGGAGGGTGCGAGCGTTAATCGGAATTACTGGGCGTAAAGCGCATAGCGCGGCCTGTTAAGTCAGAGTGAAAGCCGGGCGTAACTACGGATGCATTTGAAACTGGGCAGGCTTAGAGTCAGTTGGTAGAGGGGGTAGAATTCAGTGTAGCGGTGAAATGCGATAGAGGATCTGCAAGGAATAGCAGTGGCGAAGGCGGACCCCCTGGACAAAGACTGACGCTCGAGAATGCGAAAGCGTGGGGAGCAAACAGG
>tjl6z1_195
TGGGGAATATTGCACAATGGGGGAAACCCTGATGCAGCCATGCCGCGTGTGTGAAGAAGGCCTCGGGTTGTAAAGCACTTTCAGTAGGGAGGAAGGTAGTGTAGTTAACACTGCATTATTTGACGTTACCTACAGTAAGCAAAGCACCGGACTAACTCCGTGCCAGCAGCCGCGGTAATACGGAGGGTGCGAGCGTTAATCGGAATTACTGGGCGTAAAGCGCATGCAGGCGGCCTGTTAAGTCAGATGTGAAAGCCCGGGGCTTAACCTCGGAATTGCATTTGAAACTGGCAGGCTAGAGTCTTGTAGAGGGGGGTAGAATTTCAGGTGTAGCGGTGAAATGCGTAGAGGTCTGAAGGAATACCAGTGGCGAAGGCGGCCCCCTGGACAAAGACTGACGCTCAGATGCGAAAGCGTGGGGAGCAAACAGG
>tjl6z1_196
TGGGGAATATTGCACAATGGGGGAAACCCTGATGCAGCCATGCCGCGTGTGTGAAGAAGGCCTCGGGTTGTAAAGCACTTTCAGTAGGGAGGAAGGTAGTGTAGTTAACACCTGCATTATTTGACGTTACCTACAGAAGAAGCACCGGCTAACTCCGTGCCAGCAGCCGCGGTAATACGGAGGGTGCGAGCGTTAATCGGAATTACTGGGCGTAAAGCGCATAGCAGGCGGCCTGTTAAGTCAGATGTGAAAGCCCGGGGCTTAACCTCGGAATTGCATTTGAAACTGGCAGGCTAGAGTCTTGGTAGAGGGGGTAGAATTCAGGTGTAGCGGTGAAATGCGTAGAGATCTGAAGGAATACCAGTGGCGAAGGCGGCCCCCTGGACAAAGACTGACGCTCAGATGCGAAAAGCGTGGGGAGCAAACAG
>tjl6z1_197
TGGGGAATATTGCACAATGGGGGAAACCCTGATGCAGCCATGCCGCGTGTGTGAAGAAGGCCTCGGGTTGTAAAGCACTTTCAGTAGGGAGGAAGGTAGTGTAGTTAACACCTGCATTATTTGACGTTACCTACAGAAGAAGCACCGGCTAACTCCGTGCCAGCAGCCGCGGTAATACGGAGGGTGCGAGCGTTAATCGGAATTACTGGGCGTAAAGCGCATGCAGGCGGCCTGTTAAGTCAGATGTGAAAGCCCGGGGCTTAACCTCGGAATTGCATTTGAAACTGGCAGGCTAGAGTCTTGTAGAGGGGGTAGAATTTCAGGTGTAGCGGTGAAATGCGTAGAGATCTGAAGGAATACCAGTGGCGAAGGCGGCCCCCTGGACAAAGACTGACGCTCAGATGCGAAAAGCGTGGGGAGCAAACAGG
>tjl6z1_198
TGGGGAATATTGCACAATGGGGGAAACCCTGATGCAGCCATGCCGCGTGTGTGAAGAAGGCCTCGGGTTGTAAAGCACTTTCAGTAGGGAGGAAGGTAGTGTAGTTAACACCTGCATTACTTGACGTTACCTACAGAAGAAGCACCGGCTAACTCCGTGCCAGCAGCCGCGGTAATACGGAGGGTGCGAGCGTTAATCGGAATTACTGGGCGTAAAGCGCATGCAGGCGGCCTGTTAAGTCAGATGTGAAAGCCCGGGGCTTAACCTCGGAATTGCATTTGAAACTGGCAGGCTAGAGTCTTGTAGAGGGGGTAGAATTCAGGTGTAGCGGTGAAATGCGTAGAGATCTGAAGGAATACCAGTGGCGAAGGCGGCCCCCTGGACAAAGACTGACGCTCAGATGCGAAAGCGTGAGGAGCAAACCAGG
>tjl6z1_199
TGGGGAATATTGCACAATGGGCGCAAGCCTGATGGCCAGCCATGCCGCGTGTGTGAAGAAGGCCTCGGGTTGTAAAGCACTTTTCAGTCGTGAGGAAGGTAGTGTAGTTAATAGCTGCATTATTTTGACGTTTAGCGACAGAAGAAGCACCGGCTAACTCCGTGCCAGCAGCCCGCGGTAATACGGAGGGTGCGAGCGTTAATCGGAATTACTGGGGCGTAAAAGCCGCATGCAGGGTGGGTTTTGTTTAAAAGTCAGATGTGAAAGCCCGGGGCTCAACCTCGGAATGAGCATTGAAACTGGCAGACTAGAGCACTGTAGAGGGGGTAGAATTTCAGGTGTAGCGTGAAATGCGTAGAGATCTGAAGGAATACCGGTGGCGAAGGCGCCCCCTGGACAGATGACTGACACTCAGATGCGAAA
>tjl6z1_200
TGGGGAATATTGCACAATGGGGGAAACCCTGATGCAGCCATGCCGCGTGTGTGAAGAAGGCCTCGGGTTGTAAAGCACTTTCAGTAGGGAGGAAGGTAGTGTAGTTAACACCTGCATTATTTGACGTTACCTACAGAAGAAGCACCGGCTAACTCCGTGCCAGCAGCCGCGGTAATACGGAGGGTGCGAGCGTTAATCGGAATTACTGGGCGTAAAGCGCATGCAGGCGGCCTGTTAAGTCAGATGTGAAAGCCCGGGGCTTAACCTCGGAATTGCATTTGAAACTGGCAGGCTAGAGTCTTGTAGAGGGGGTAGAATTTCAGGTGTAGCGGTGAAATGCGTAGAGATCTGAAGGAATACCAGTGGCGAAGGCGCCCCCTGGACAAAGACTGACGCTCAGATGCGAAAGCGTGGGGAGCAAACAGG
>tjl6z1_201
TGGGGAATATTGCACAATGGGGGAAACCCTGATGCAGCCATGCCGCGTGTGTGAAGAAGGCCTTCGGGTTGTAAAGCACTTTCAGTAGGGAGGAAGGTAGTGTAGTTAACACCTGCATTATTTGACGTTACCTACAGAAGAAGCACCGGCTAACTCCGTGCCAGCAGCCGCGGTAATACGGAGGGTGCGAGCGTTAATCGGAATTACTGGGCGTAAAGCGCATCAGGCGGCCTGTTAAGTCAGATGTGAAAGCCGGGGCTTAACCTCGGAATTGCATTTGAAACTGGCAGGCTAGAGTCTTGTAGAGGGGGTAGAATTTCAGTGTAGCGGTGAAATGCGTAGAGATCTGAAGGAATACCAGTGGCGAAGGCGCCCCCTGGACAAAGACTGACGCTCAGATGCGAAAAGCGTGGGAGCAAACAGG
>tjl6z1_202
TGGGGAATATTGCACAATGGGGGAAACCCTGATGCAGCCATGCCGCGTGTGTGAAGAAGGCCTCGGGTTGTAAAGCACTTTCAGTAGGGAGGAAGGTAGTGTAGTTAACACCTGCATTATTTGACGTTACCTACAGAAGAAGCACCGGCTAACTCCGTGCCAGCAGCCGCGGTAATACGGAGGGTGCGAGCGTTAATCGGAATTACTGGGCGTAAAGCGCATGCAGGCGGCCTGTTAAGTCAGATGTGAAAGCCCGGGGCTTAACCTCGGAATTGCATTTGAAACTGGCAGGCTAGAGTCTTGTAGAGGGGGGTAGAATTTCAGGTGTAGCGGTGAAATGCGTAGAGATCTGAAGGAATACCAGTGGCGAAGGCGGCCCCCTGGACAAAGACTGACGCTCAGATGCGAAAGCGTGGGGAGCAAACAGG
>tjl6z1_203
TGGGGAATATTGCACAATGGGGGAAACCCTGATGCAGCCATGCCGCGTGTGTGAAGAAGGCCTCGGGTTGTAAAGCACTTTTCAGTAGGGAGGAAGGTAGTGTAGTTAACACCTGCATTATTTGACGTTACCTACAGAAGAAGCACCGGCTAACTCCGTGCCAGCAGCCGCGGTAATACGGAGGGTGCGAGCGTTAATCGGAATTACTGGGCGTAAAGCGCATGCAGGCGGCCTGTTAAGTCAGATGTGAAAGACCCGGGGCGTTAACCTACGGATTAGCATTTGAAACTGGCAGGCTAGAGTCTTGGTAGAGGGGGGTGGAATTCAGGTGTAGCGGTGAAATGCGTAGAGAATCTGAAGGAATACCAGTGGCGAAGGCGCCCCCTGGACAAAGACTGACGCTCAGATGCGAAAAGCGTGGGGAGCAAACAGG
>tjl6z1_204
TGGGGAATATTGCACAATGGGCGCAAGCCTGATGCAGCCATGCCGCGTGTGTGAAGAAGGCCTCGGGTTGTAAAGCACTTTCAGTCGTGAGGAAGGTAGTGTAGTTAATAGCTGCATTATTTGACGTTAGCGACAGAAGAAGCACCGGCTAACTCCGTGCCAGCAGCCGCGGTAATACGGAGGGTGCGAGCGTTAATCGGAATTACTGGGGCGTAAAGCGCATGCAGGTGGTTTGTTAAGTCAGATGTGAAGGCCCGGGGCTCAACCTCGGAATTGCATTTGAAACTGGCAGACTAGAGTACTGTAGAGGGGGGTAGAATTTCAGGTGTAGCGGTGAAATGCGTAGAGATCTGAAGGAATACCGGTGGCGAAGGCGGCCCCCTGGACAGATACTGACACTCAGATGCGAAAGCGTGGGGAGCAAACAGG
>tjl6z1_205
TGGGGAATATTGCACAATGGGGGAAACCCTGATGCAGCCATGCCGCGTGTGTGAAGAAGGCCTCGGGTTGTAAAGCACTTTCAGTAGGGAGGAAGGTAGTGTAGTTAACACCTGCATTATTTGACGTTACCTACAGAAGAAGCACCGGCTAACTCCGTGCCAGCAGCCGCGGTAATACGGAGGGTGCGAGCGTTAATCGGAATTACTGGGCGTAAAGCGCATGCAGGCGGCCTGTTAAGTCAGATGTGAAAGCCCGGGGCTTAACCTCGGAATTGCATTTGAAACTGGCAGGCTAGAGTCTTGTAGAGGGGGTAGAATTCAGGTGTAGCGGTGAAATGCGTAGAGATCTGAAGGAATACCAGTGGCGAAGGCGCCCCCTGGACAAAGACTGACGCTCAGATGCGAAAGCGTGGGGAGCAAACAGG
>tjl6z1_206
TGGGGAATATTGCACAATGGGGGAAACCCTGATGCAGCCATGCCGCGTGTGTGAAGAAGGCCTCGGGTTGTAAAGCACTTTCAGTAGGGAGGAAGGTAGTGTAGTTAACACCTGCATTATTTGACGTTACCTACAGAAGAGGCACCGGCTAACTCCGTGCCAGCAGCCGCGGTAATACGGAGGGTGCGAGCGTTAATCGGAATTACTGGGCGTAAAGCGCATGCAGGCGGCCTGTTAAGTCAGATGTGAAAGCCCGGGGCTTAACCTCGGAATTGCATTTGAAACTGGCAGGCTAGAGTCTTGTAGAGGGGGTAGAATTTCAGGTGTAGCGGTGAAATGCGTAGAGATCTGAAGGAATACCAGTGGCGAAGGCGGCCCCCTGGACAAAGACTGACGCTCAGATGCGAAAGCGTGGGGAGCAAACAGG
>tjl6z1_207
TGGGGAATATTGCACAATGGGGGAAACCCTGATGCAGCCATGCCGCGTGTGTGAAGAAGGCCTCGGGTTGTAAAGCACTTTCAGTAGGGAGGAAGGTAGTGTAGTTAACACCTGCATTATTTGACGTTACCTACAGAAGAAGCACCGGCTAACTCCGTGCCAGCAGCCGCGGTAATACGGAGGGTGCGAGCGTTAATCGGAATTACTGGGCGTAAAGCGCATGCAGGCGGCCTGTTAAGTCAGATGTGAAAGCCCGGGGCTTAACCTCGGAATTGCATTTGAAACTGGCAGGCTAGAGTCTTGTAGAGGGGGTAGAATTTCAGGTGTAGCGGTGAAATGCGTAGAGATCTGAAGGAATACCAGTGGCGAAGGCGGCCCCCTGGACGAAGACTGACGCTCAGGTGCGAAAGCGTGGG
>tjl6z1_208
TGGGGAATATTGCACAATGGGGGAAACCCTGATGCAGCCATGCCGCGTGTGTGAAGAAGGCCTTAGGGTTGTAAAGCACTTTCAGTAGGGAGGAAGGTAGTGTAGTTAACACCTGCATTATTTGACGTTACCTACAGAAGAAGCACCGGCTAACTCCGTGCCAGCAGCCGCGGTAATACGGAGGGTGCGAGCGTTAATCGGAATTACTGGGCGTAAAGCGCATGCAGGCGGCCTGTTAAGTCAGATGTGAAAGCCCGGGGCTTAACCTCGGAATTGCATTTGAAACTGGCAGGCTAGAGTCTTGTAGAGGGGGTAGAATTTCAGGTGTAGCGGTGAAATGCGTAGAGATCTGAAGGAATACCAGTGGCGAAGGCGGCCCCCTGGACAAAGACCGACGCTCAGATGCGAAAGCGTGGGGAGCAAACAGG
>tjl6z1_209
TCGGGAATATTGCGCAATGGAGGAAACTCTGACGCAGTGACGCCGCGTATAGGAAGAAGGTCTTCGGATTGTAAACTATTGTCGTTAGGGAAGAGAAAGGACAGTACCTAAGGAGGAAGCTCCGGCTAACTACGTGCCAGCAGCCGCGGTAATACGTAGGGAGCGAGCGTTATCCGGATTTATTGGGTGTAAAGGGTGCGTAGACGGGAGAATAAGTTAGTTGTGAAATCCCTCGGCTTAACTGAAGGAACTGCAACTAAAACTATTTTTCTTGAGTGCAGGAGAGGAAAGTGGAATTCCTAAGTGTAGCGGTGAAATGCGTAGATATTAGGAGGAACACCAGTGGCGAAGGCGACTTTCTGGACTGTAACTGACGTTGAGGCACGAAAGTGGTGGGGAGCAAACAGG
>tjl6z1_210
TGGGGAATATTGCACAATGGGGGAAACCCTGATGCAGCCATGCCGCGTGTGTGAAGAAGGCCTGCGGGTTGTTAAAGCACTTTCAGTAGGGAGGAAGGTAGTGTAGTTAATACCTGCATTATTGACGTTACTAGCAGAAGAAGCACCGGCTAACTCCGTGCCAGCAGCCGCGGTAATACGGAGGGTGCGAGCGTAATCGGAATTACTGGGCAGTGAAAGCGGCATAGCAGGCGGCCGTGTTAAGTCAGATGTGAAAGACCCGGGGCGTTAACCTACCGGAAGTTATGCAATTTTGAAAACTGGGCAAGGCTAGAGTCTTGTGAGAAGGGGGGTAGAAATTTTCAGGTGTAGCGGTGAAATGCGTAAGAGATCTGCAAGGAATTACCAAGTGGCGAAGGCCGCCCCCTGGACAAAAGACTGACGCTCAGATGCGAAAAGCGTGGG
>tjl6z1_211
TGGGGAATATTGCACAATGGGGGAAACCCTGATGCAGCCATGCCGCGTGTGTGAAGAAGGCCTTCGGGTTGTAAAGCACTTTCAGTAGGGAGGAAGGTAGTGTAGTTAACACCTGCATTATTTGACGTTACCTACAGAAGAAGCACCGGCTAACTCCGTGCCAGCAGCCGCGGTAATACGGAGGGTGCGAGCGTTAATCGGAATTACTGGGCGTAAAGCGCATTGCAGGCGGCCTGTTAAGTCAGATGTGAAAGGCCCGGGGCTTAACCTCGGAATTGCATTTGAAACTGGCAGGCTAGAGTCTTGGTAGAGGGGGTAGAATTTCAGGTGTAGCGGTGAAATGCGTAGAGATCTGAAGGAATACCAGTGGCGAGGCGGACCCCCTGGACAAAGACTGACGCTCAGATGCGAAAGCGTGGGGAGCAAACAG
>tjl6z1_212
TGGGGAATATTGCACAATGGGGGAAACCCTGATGCAGCCATGCCGCGTGTGTGAAGAAGGCCTCGGGTTGTAAAGCACTTTCAGTAGGGAGGAAGGTAGTGTAGTTAACACCTGCATTATTTGACGTTACCTACAGAAGAAGCACCGGCTAACTCCGTGCCAGCAGCCGCGGTAATACGGAGGGTGCGAGCGTTAATCGGAATTACTGGGCGTAAAGCGCATGCAGGCGGCCTGTTAAGTCAGATGTGAAAGCCCGGGGCTTAACCTCGGAATTGCATTTGAAACTGGCAGGCTAGAGTCTTGTAGAGGGGGTAGAATTTCAGGTGTAGCGGTGAAATGCGTAGAGATCTGGAGGAATACCGGTGGCGAAGGCGGCCCCCTGGACGAAGACTGACGCTCAGGTGCGAAAGCGTGGGGAGCAAACAGG
>tjl6z1_213
TGGGGAATATTGCACAATGGGGGAAACCCTGATGCAGCCATGCCGCGTGTGTGAAGAAGGCCTCGGGTTGTAAAGCACTTTCAGTAGGGAGGAAGGTAGTGTAGTTAACACCTGCATTATTTGACGTTACCTACAGAAGAAGCACCGGCTAACTCCGTGCCAGCAGCCGCGGTAATACGGAGGGTGCGAGCGTTAATCGGAAGTTACTGGGCGTAAAGCGCATGCAGGCGGCCTGGTTAAGTCAGATGTGAAAGCCCGGGGCGTTAACCTCGGAATTAGCATTTGAAAACTTGGGCAGGGCTTAGAAGTCTTTGTAGAGGGGGGTAGAATTTCAGTGTAGCGGTGAAATGCGTAGAGATCTGAAGGAATACCAGTGGCGAAGGCGGCCCCCTGGACAAAGACTGACGCTCAGAATGCGAAAGCGTGGGGAGCAA
>tjl6z1_214
TGGGGAATATTGCACAATGGGGGAAACCCTGATGCAGCCATGCCGCGTGTGTGAAGAAGGCCTCGGGTTGTAAAGCACTTTCAGTAGGGAGGAAGGTAGTGTAGTTAACACCTGCATTATTTGACGTTACCTACAGAAGAAGCACCGGCTAACTCCGTGCCAGCAGCCGCGGTAATACGGAGGGTGCGAGCGTTAATCGGAATTACTGGGCGTAAAGCGCATGCAGGCGGCCTGTTAAGTCAGATGTGAAAGCCCGGGGCTTAACCTCGGAATTGCATTTGAAACTGGCAGGCTAGAGTCTTGTAGAGGGGGTAGAATTTCAGGTGTAGCGGTGAAATGCGTAGAGATCTGAAGGAATACCAGTGGCGAAGGCGGCCCCCTGGACAAAGACTGACGCTCAGATGCGAAAAGCGTGGGGAGCAAACAGG
>tjl6z1_215
TGGGGAATATTGCACAATGGGGGAAACCCTGATGCAGCCATGCCGCGTGTGTGAAGAAGGCCTTCGGGTTGTAAAGCACTTTCAGTAGGGAGGAAGGTAGTGTAGTTAACACCTGCATTATTTGACGTTACCTACAGAAGAAGCACCGGCTAACTCCGTGCCAGCAGCCGCGGTAATACGGAGGGTGCGAGCGTTAATCGGAATTACTGGGCGTAAAGCGCATGCAGGCGGCCTGTTAAGTCAGATGTGAAAGCCCGGGGCGTTAACCTCGGAATTGCATTTGAAACTGGCAGGCTAGAGTCTTGTAGAGGGGGTGGAATTTCAGGTGTAGCGGTGAAATGCGTAGAGATCTGAAGGAATACCAGTGGCGAAGGCGGCCCCCTGGACAAAGACTGACGCTCAGATGCGAAAAGCGTGGGGAGCAAACAGG
>tjl6z1_216
TGGGGAATATTGCACAATGGGGGAAACCCTGATGCAGCCATGCCGCGTGTGTGAAGAAGGCCTCGGGTTGTAAAGCACTTTCAGTAGGGAGGAAGGTAGTGTAGTTAACACCTGCACTGTTTGACGTTACCTACAGAAGAAGCACCGGCTAACTCCGTGCCAGCAGCCGCGGTAATACGGAGGGTGCGAGCGTTAATCGGAATTACTGGGCGTAAAGCGCATGCAGGCGGCCTGTTAAGTCAGATGTGAAAGCCCGGGGCTTAACCTCGGAATTGCATTTGAAACTGGCAGGCTAGAGTCTTGTAGAGGGGGTAGAATTTCAGGTGTAGCGGTGAAATGCGTAGAGATCTGAAGGAATACCAGTGGCGAAGGCGCCCCCTGGACAAAGACTGACGCTCAGATGCGAAAGCGTGGGGAGCAAACAGG
>tjl6z1_217
TGGGGAATATTGCACAATGGGCGCAAGCCTGATGCAGCCATGCCGCGTGTGTGAAGAAGGCCTCGGGTTGTAAAGCACTTTCAGTCGTGAGGAAGGTAGTGTAGTTAATAGCTGCATTACTTGACGTTAGCGACAGAAGAAGCACCGGCTAACTCCGTGCCAGCAGCCGCGGTAATACGGAGGGTGCGAGCGTTAATCGGAATTACTGGGCGTAAAGCGCACGCAGGTGGTTTGTTAAGTCAGATGTGAAAGCCCGGGGCTCAACCTCGGAATAGCATTTGAAACTGGCAGACTAGAGTACTGTAGAGGGGGGTAGAATTTCAGGTGTAGCGGTGAAATGCGTAGAGATCTGAAGGAATACCGGTGGCGAAGGCGGCCCCCTGGACAGATACTGACACTCAGATGCGAAAGCGTGGGGAGCAAACAGG
>tjl6z1_218
TGGGGAATATTGCACAATGGGGGAAACCCTGATGCAGCCATGCCGCGTGTGTGAAGAAGGCCTTCGGGTTGTAAAGCACTTTCAGTAGGGAGGAAGGTAGTGTAGTTAACACCTGCATTATTTGACGTTACCTACAGAAGAAGCACCGGCTAACTCCGTGCCAGCAGCCGCGGTAATACGGAGGGTGCGAGCGTTAATCGGAATTACTGGGCGTAAAGCGCATGCAGGCGGCCTGTTAAGTCAGATGTGAAAGCCCGGGGCTTAACCTCGGAATTGCATTTGAAACTGGCAGGCTAGAGTCTTGGTAGAGGGGGGTAGAATTTCAGGTGTAGCGGTGAAATGCGTAGAGATCTGAAGGAATACCAGTGGCGAAGGCGCCCCCTGGACAAAGACTGACGCTCAGATGCGAAAGCGTGGGGAGCAAACAGG
>tjl6z1_219
TGGGGAATATTGCACAATGGGGGAAACCCTGATGCAGCCATGCCGCGTGTGTGAAGAAGGCCTCGGGTTGTAAAGCACTTTCAGTAGGGAGGAAGGTAGTGTAGTTAACACCTGCATTATTTGACGTTACCTACAGAAGAAGCACCGGCTAACTCCGTGCCAGCAGCCGCGGTAATACGGAGGGTGCGAGCGTTAATCGGAATTACTGGGCGTAAAGCGCATGCAGGCGGCCTGTTAAGTCAGATGTGAAAGCCCGGGGCTTAACCTCGGAATTGCATTTGAAACTGGCAGGCTAGAGTCTTGTAGAGGGGGTAGAATTTCAGGTGTAGCGGTGAAATGCGTAGAGATCTGAAGGAATACCAGTGGCGAAGGCGCCCCCTGGACAAAGACTGACGCTCAGATGCGAAAGCGTGGGGAGCAAACAGG
>tjl6z1_220
TGGGGAATATTGCACAATGGGCGCAAGCCTGATGCAGCCATGCCGCGTGTGTGAAGAAGGCCTCGGGTTGTAAAGCACTTTCAGCAGTGAGGAAGGTCACGTAGTTAAATACCTGGCGTGATTTGACGTTAGCTGCAGAAGAAGCACCTGGCTAACGTCCGTGCCAGCAGCCGCGGTAATACGGAGGGTGCGAGCGTTAATACGGATACTGGGCGTAAAGCGCATGCAGGCGGTTTGTTAAGCAAGATGTGAAGCCCGGGCTTAAGCCTGGAACAGATTTGAACTGGCAGGCTAGAGTCTTGGTAGAGGGGGGTAGAAATTTCAGGTGTAGCGGTGAAATGCGTAGGAGATCTGAAAGGAATACCGGTGGACGAAGCGGCCCCCATGGACAAAGACTGACGCTCAAGATGCGAAAGCGTGGGAGCAAACAGG
>tjl6z1_221
TGGGGAATATTGCACAATGGGGGAAACCCTGATGCAGCCATGCCGCGTGTGTGAAGAAGGCCTCGGGTTGTAAAGCACTTTCAGTAGGGAGGAAGGTAGTGTAGTTAACACCTGCATTATTTGACGTTACCTACAGAAGAAGCACCGGCGTAACTCCGTGCCAGCAGCCGCGGTAATCGGAGGGTGCGAGCGTTAATCGGAAGTTATAGGGCGTAAAGCGCATAGCAGGCGGCCTGTTAGTCAGAATGTGAAAGCCCGGGGCGTTAACCTCGGAAGTTAGGCATTTTGAAACTGGGCAGGCTAGAGTCTTGGTAGAGGGGGGTAGAATTTCAAGGTGTAGCGGTGAAATAGCGATAGAGATCTGAAGGGAATACCAGTGGCGAAGGCGCCCCCTGACAAAGACTGACGCTAGATGCGAAAAGCGTGGGGAGCAAACAGGA
>tjl6z1_222
TGGGGAATATTGCACAATGGGGGAAACCCTGATGCAGCCATGCCGCGTGTATGAAGAAGGCCTCGGGTTGTAAAGTACTTTCAGCGGGGAGGAAGGGAGTAAAGTTAATACCTTTGCTCATTGACGTTACCCGCAGAAGAAGCACCGGCTAACTCCGTGCCAGCAGCCGCGGTAATACGGAGGGTGCAAGCGTTAATCGGAATTACTGGGCGTAAAGCGCACGCAGGCGGTTTTGTTAAGTCAGATGTGAATCCCCGGGCTCAACCTGGGAACTGCATCTGATACTGGCAAGCTTGAGTCTCGTAGAGGGGGTAGAATTCCAGGTGTAGCGGTGAAATGCGTAGAGATCTGGAGGAATACCGGTGGCGAAGGCGGCCCCCTGGACGAAGACTGACGGCTCAGGTGCGAAAGCGTGGGGAGCAAACAG
>tjl6z1_223
TGGGGAATATTGCACAATGGGGGAAACCCTGATGCAGCCATGCCGCGTGTGTGAAGAAGGCCTCGGGTTGTAAAGCACTTTCAGTAGGGAGGAAGGTAGTGTAGTTAACACCTGCATTATTTGACGTTACCTACAGAAGAAGCACCGGCTAACTCCGTGCCAGCAGCCGCGGTAATACGGAGGGTGCGAGCGTTAATCGGAATTACTGGGCGTAAAGCGCATGCAGGCGGCCTGTTAAGTCAGATGTGAAAGCCCGGGGCTTAACCTCGGAATTGCATTTGAAACTGGCAGGCTAGAGTCTTGTAGAGGGGGTAGAATTTCAGGTGTAGCGGTGAAATGCGTAGAGATCTGAAGGAATACCAGTGGCGAAGGCGGCCCCCTGGACAAAGACTGACGCTCAGATGCGAAAGCGTGGGGAGCAAACAGG
>tjl6z1_224
TGGGGAATATTGCACAATGGGGGAAACCCTGATGCAGCCATGCCGCGTGTGTGAAGAAGGCCTCGGGTTGTAAAGCACTTTCAGTAGGGAGGAAGGTAGTGTAGTTAACACCTGCATTATTTGACGTTACCTACAGAAGAAAGCACCGGCTAACTCCGTGCCAGCAGCCGCGGTAATACGGAGGGTGCGAGCGTTAATCGGAATTACTGGGCGTAAAGCGTATGCAGGCGGCCTGTTAAGTCAGATGTGAAAGCCGGGGCTTAACCTCGGAATTGCATTTGAAACTGGCAGGCTAGAGTCTTGTAGAGGGGGGTAGAATTTCAGGTGTAGCGGTGAAATGCGTAGAGATCTGAAGGAATACCAGTGGCGAAGGCGGCCCCCTGGACAAAGACTGACGCTCAGATGCGAAAAGCGTGGGGAGCAAACAGG
>tjl6z1_225
TGGGGAATATTGCACAATGGGGGAAACCCTGATGCAGCCATGCCGCGTGTGTGAAGAAGGCCTCGGGTTGTAAAGCACTTTCAGTAGGGAGGAAGGTAGTGTAGTTAACACCTGCGCTATTTGACGTTACCTACAGAAGAAGCACCGGCTAACTCCGTACCAGCAGCCGCGGTAATACGGAGGGTGCGAGCGTTAATCGGAATTACTGGGCGTAAAGCGCATGCAGGCGGCCGTGTTAAGTCAGATGTGAAAGCCCGGGGCTTAACCTCGGAATTGCATTTGAAACTGGCAGGCTAGAGTCTTGTAGAGGGGGTAGAATTTCAGGTGTAGCGGTGAAATGCGTAGAGATCTGAAGGAATACCAGTGGCGAAGGCGGCCCCCTGGACAAAGACTGACGCTCAGATGCGAAAGCGTGGGGAGCAAACAGG
>tjl6z1_226
TGGGGAATATTGCACAATGGGGGAAACCCTGATGCAGCCATGCCGCGTGTGTGAAGAAGGCCTCGGGTTGTAAAGCACTTTCAGTAGGGAGGAAGGTAGTGTAGTTAACACCTGCACTATTTGACGTTACCTACAGAAGAAGCACCGGCTAACTCCGTGCCAGCAGCCGCGGTAATACGGAGGGTGCGAGCGTTAATCGGAATTACTGGGCGTAAAGCGCATGCAGGCGGCCTGTTAAGTCAGATGTGAAAGCCCGGGGCTTAACCTCGGAATTGCATTTGAAACTGGCAGGCTAGAGTCTTGTAGAGGGGGTGGAATTTCAGGTGTAGCGGTGAAATGCGTAGAGATCTGAAGGAATACCAGTGGCGAAGGCGGCCCCCTGGACAAAGACTGACGCTCAGATGCGAAAAGCGTGGGGAGCAAACAGG
>tjl6z1_227
TGGGGAATATTGCACAATGGGCGCAAGCCTGATGCAGCCATGCCGCGTGTGTGAAGAAGGCCTCGGGTTGTAAAGCACTTTCAGTCGTGAGGAAGGTAGTGTAGTTAATAGCTGCATTATTTGACGTTAGCGACAGAAGAAGCACCGGCTAACTCCGTGCCAGCAGCCGCGGTAATACGGAGGGTGCGAGCGTTAATCGGAATTACTGGGCGTAAAGCGCATGCAGGTGGTTTGTTAAGTCAGATGTGAAAGCCCGGGGCTCAACCTCGGAATAGCTATTGAAACTGGCAGACTAGATGTACTGTAGAGGGGGTAGAATTTCAGGTGTAGCGGTGAAATGCGTAGAGATCTGAAGGAATACCGGTGGCGAAGGCGGCCCCCTGGGACAGATAACTGACACTCAGAATGCGAAAGCGTGGGGAGCAAACG
>tjl6z1_228
TGGGGAATATTGCACAATGGGGGAAACCCTGATGCAGCCATGCCGCGTGTGTGAAGAAGGCCTTCGGGTTGTAAAGCACTTTCAGTAGGGAGGAAGGTAGTGTAGTTAACACCTGCATTATTTGACGTTACCTACAGAAGAAGCACCGGCTAACTCCGTGCCAGCAGCCGCGGTAATACGGAGGGTGCGAGCGTTAATCGGAATTACTGGGCGTAAAGCGCATGCAGGCGGCCTGTTAAGTCAGATGTGAAAGCCCGGGGCTTAACCTCGGAATTGCATTTGAAACTGGCAGGCTAGAGTCTTGTAGAGGGGGTAGAATTTCAGGTGTAGCGGTGAAATGCGTAGAGATCTGAAGGAATACCAGTGGCGAAGGCGGCCCCCTGGACAAAGACTGACGCTCAGATGCGAAAAGCGTGGGGAGCAAACAGG
>tjl6z1_229
TGGGGAATATTGCACAATGGGGGAAACCCTGATGCAGCCATGCCGCGTGTGTGAAGAAGGCCTCGGGTTGTAAAGCACTTTCAGTAAGGAGGAAGGTAGTGTAGTTAACACCTGCATTATTTGACGTTACCTACAGAAGAAGCACCGGCTAACTCCGTGCCAGCAGCCGCGGTAATACGGAGGGTGCGAAGCGTTAATCGGAATTACTGGGCGTAAAGCGCATAGCCAGGCGGCCTGATTAAGTCAGATGTGAAAGGCCCGGGGCGTTAACCTACGGAATATGCAATTTTGAAAACTGGGCAGGGCTTAGAAGTCTTGTAGAGGGGGGTGGAAATTTCAGGTGTAGAGGTGAAATGCAGTAGAGGAATCTGGAAGGAATACCAGTGGCCGAAGGCGGCCCCCTGGAACAAAGACTGACGCTCAGATGCGAAAAGCGTGGGGAGCAAACAG
>tjl6z1_230
TGGGGAATATTGCACAATGGGGGAAACCCTGATGCAGCCATGCCGCGTGTGTGAAGAAGGCCTCGGGTTGTAAAGCACTTTCAGTAGGGAGGAAGGTAGTGTAGTTAACACCTGCATTATTTGACGTTACCTACAGAAGAAGCACCGGCTAACTCCGTGCCAGCAGCCGCGGTAATACGGAGGGTGCGAGCGTTAATCGGAATTACTGGGCGTAAAGCGCATGCAGGCGGCCTGTTAAGTCAGATGTGAAAGCCCGGGGCTTAACCTCGGAATTGCATTTGAAACTGGCAGGCTAGAGTCTTGTAGAGGGGGGTAGAATTTCAGGTGTAGCGGTGAAATGCGTAGAGATCTGAAGGAATACCAGTGGCGAAGGCGGCCCCCTGGACAAAGACTGACGCTCAGATGCGAAAGCGTGGGGAGCAAACAGG
>tjl6z1_231
TGGGGAATATTGCACAATGGGGGAAACCCTGATGCAGCCATGCCGCGTGTGTGAAGAAGGCCTCGGGTTGTAAAGCACTTTCAGTAGGGAGGAAGATAGTGTAGTTAACACCTGCATTATTTGACGTTACCTACAGAAGAAGCACCGGCTAACTCCGTGCCAGCAGCCGCGGTAATACGGAGGGTGCGAGCGTTAATCGGAATTACTGGGCGTAAAGCGCATGCAGGCGGCCTGTTAAGTCAGATGTGAAAGCCCGGGGCTTAACCTCGGAATTGCATTTGAAACTGGCAGGCTAGAGTCTTGTAGAGGGGGGTAGAAATTTCAGGTGTAGCGGTGAAATGCGTAGAGATCTGAAGGAATACCAGTGGCGAAGGCGCCCCCTGGACAAAGACTGACGCTCAGATGCGAAAGCGTGGGGAGCAACAGG
>tjl6z1_232
TGGGGGAATATTTGCACAATGGGCGCAAGCCTGATGCAGCCATGCCGCGTGTGTGAAGAAGGCCTTCGGGTTGTAAAGCACTTTCAGTCGTGAGGAAGGTGGTGTAGTTAATAGCTGCATTATTTGACGTTAGCGACAGAAGAAGCACCGGCTAACTCCGTGCCAGCAGCCGCGGTAAATACGGAGGGTGCGAGCGTTAATCGGGAATTACTGGGCGTAAAAGCGCATGCAGGTGGTTTGTTAAGTCAGATGTGAAAGCCCGGGGCTCAACCTCGGAATAGCATTTGAAACTGGCAGACTAGAGTGACTGGTAGAGGGGGGCAAGAATTTTCAGGTGTAGCGGTGAAATGCGTAGAGGATCTGAAGGGAATACCGGTGGCGAAGGCGGCCCCCTGGACAGATACTGACACTCAGATGCGAAAGCGTGGGGAGCAAACAG
>tjl6z1_233
TGGGGAATATTGCACAATGGGCGCAAGCCTGATGCAGCCATGCCGCGTGTGTGAAGAAGGCCTCGGGTTGTAAAGCACTTTCAGTCGTGAGGAAGGTAGTGTAGTTAATAGCTGCATTACTTGACGTTAGCGACAGAAGAAGCACCGGCTAACTCCGTGCCAGCAGCCGCGGTAACTACGGAGGGTGCGAGCGTTAATCGGAATTACTGGGCGTAAAGCGCATGCAGGCGGCCTGTTAAGTCAGATGTGAAAGCCCGGGGCTTAACCTCGGAATGCATTTGAAACTGGCAGGCTAGAGTCTTGTAGAGGGGGGTGAATTTCAGGTGTAGCGGGTGAAATGCGTAGAGATCTGAAGGAATACCAGTGGCGAAGGCGGCCCCCTGGACAAAGACTGACGCGTCAGATGCGAAAGCGTGGGGAGCAAACAAG
>tjl6z1_234
TGGGGAATATTGCACAATGGGGGAAACCCTGATGCAGCCATGCCGCGTGTGTGAAGAAGGCCTCGGGTTGTAAAGCACTTTCAGTAGGGAGGAAGGTAGTGTAGTTAACACCTGCATTATTTGACGTTACCTACAGAAGAAGCACCGGCTAACTCCGTGCCAGCAGCCGCGGTAATACGGAGGGTGCGAGCGTTAATCGGAATTACTGGGCGTAAAGCGCATGCAGGCGGCCTGTTAAGTCAGATGTGAAAGCCCGGGGCTTAACCTCGGAATTGCATTTGAAACTGGCAGGCTAGAGTCTTGTAGAGGGGGGTAGAATTTCAGGTGTAGCGGTGAAATGCGTAGAGATCTGAAGGAATACCAGTGGCGAAGGCGGCCCCCTGGACAAAGACTGACGCTCAGATGCGAAAAGCGTGGGGAGCAAACAGG
>tjl6z1_235
TGGGGAATATTGCACAATGGGGGAAACCCTGATGCAGCCATGCCGCGTGTGTGAAGAAGGCCTCGGGTTGTAAAGCACTTTCAGTAGGGAGGAAGGTAGTGTAGTTAACACCTGCATTATTTGACGTTACCTACAGAAGAAGCACCGGCTAACTCCGTGCCAGCAGCCGCGGTAATACGGAGGGTGCGAGCGTTAATCGGAATTACTGGGCGTAAAGCGCATGCAGGCGGCCTGTTAAGTCAGATGTGAAAGCTCGGGGCTTAACCTCGGAATTGCATTTGAAACTGGCAGGCTAGAGTCTTGTAGAGGGGGGTAGAATTCAGGTGTAGCGGTGAAATGCGTAGAGATCTGAAGGAATACCAGTGGCGAAGGCGGCCCCCCTGGACAAAGACTGACGCTCAGATGCGAAAGCGTGGGGAGCAAACAGG
>tjl6z1_236
TGGGGAATATTGCACATGGGGGAAACCCTGATGCAGCCATGCCGCGTGTGTGAAGAAGGCCTCGGGTTGTAAAGCACTTTTCAGTAGGGAGGAAGGTAGTGTAGTTAACACCTGCATTATTTGACGTTACCTACAGAAGAAGCACCGGCTAACTCCGTGCCAGCAGCCGCGGTAATACGGAGGGTGCGAGCGTTAATCGGAATTACTGGGCGTAAAGCGCATGCAGCGGCCTGTTAAGTCAGATGTGAAAGCCCGGGGCTTAAGCCTCGGAATTGCATTTGAAACTGGCAGGCTAGAGTCTTGTAGAGGGGGTAGAATTTCAGGTGTAGCGGTGAAATTGCAGTAGAGATCTAGAAGGAATACCAGTGGCGAAGGCGCCCCCTGGACAAAGACTGAGCTCGAGAATGCGAAAAGCGTGGGGACGCAAAACAGG
>tjl6z1_237
TGGGGAATATTGCACAATGGGCGCAAGCCTGATGCAGCCATGCCGCGTGTGTGAAGAAGGCCTCGGGTTGTAAAGCACTTTTCAGTTGTGAGGAAGGTGGTGTCGTTAATAGCGGCATCATTTGACGTTAGCAACAGAAGAAGCACCGGCTAACTCCGTGCCAGCAGCCGCGGTAATACGGAGGGTGCGAGCGTTAATCGGAATTACTGGGCGTAAAGCGCATGCAGGTGGTTTGTTAAGTCAGATGTGAAAGCCCGGGGCTCAACCTCGGAACTGCATTTGAAACTGGCAGACTAGAGTACTGTAGAGGGGGTAGAATTTGCAGGTGTAGCGGATGAAATGCGTAGAGATCTGAAGGAATACCGGTGGCGAAGGCGGCCCCCTGGACAGATACTGACACTCAGATGCGAAAGCGTGGGGAGCAAACAGG
>tjl6z1_238
TGGGGAATATTGCACAATGGGGGGAAACCCTGATGCAGCCATGCCGCGTGCGTGAAGAAGGCCTCGGGTTGTAAAGCACTTTCAGTAGGGAGGAAGGTAGTGTAGTTAACACCTGCACTATTTGACGTTACCTACAGAAGAAGCACCGGGCTAACTCCGTGCCAGCAGCCGCGGTAATACGGAGGGTGCGAGCGTTAAGTCGGAATTACTGGGCGTAAAGCGCATGCAGGCGGCCTGTTAAGTCAGATGTGAAAGCCCGGGGCGTAACCTACGGATTAGCATTTGAAAACTGGGCTAGGCTAGAGTCTTTGGTGAGAGGGGGGTAGAATTTCAGGTGTAGCGGTGAAATGCGTAGAGATCTGAAGGAATACAGTGGCGAGGCGCCCCCTGGACAAAGACTGACGCTCAGATGCGAAAGCGTGGGAGCAAACAG
>tjl6z1_239
TGGGGAATATTGCACAATGGGGGAAACCCTGATGCAGCCATGCCGCGTGTGTGAAGAAGGCCTCGGGTTGTAAAGCACTTTCAGTAGGGAGGAAGGTAGTGTAGTTAACACCTGCACTATTTGACGTTACCTACAGAAGAAGCACCGGCTAACTCCGTGCCAGCAGCCGCGGTAATACGGAGGGTGCGAGCGTTAATCGGAATTACTGGGCGTAAAGCGCATGCAGGCGGCCTGTTAAGTCAGATGTGAAAGCCCGGGGCTTAACCTACGGAATTGCATTTGAAACTGGCAGGCTAGAGTCTTGTAGAGGGGGTAGAATTCAGGTGTAGCGTGAATGCGTAGAGGATCTGAAGGAATACCAGTGGCAAGGCGCCCCTGAACAAAGACTGACGCTCAGATGCGAAAAGCGTGGGGAGACAAACAGG
>tjl6z1_240
TGGGGAATATTGCACAATGGGGGAAACCCTGATGCAGCCATGCCGCGTGTGTGAAGAAGGCCTCGGGTTGTAAAGCACTTTCAGTAGGGAGGAAGGTAGTGTAGTTAACACCTGCATTATTTGACGTTACCTACAGAAGAAGCACCGGCTAACTCCGTGCCAGCAGCCGCGGTAATACGGAGGGTGCGAGCGTTAATCGGAATTACTGGGCGTAAAGCGCATGCAGGCGGCCTGTTAAGTCAGATGTGAAAGCCCGGGGCTTAACCTCGGAATTGCATTTGAAACTGGCAGGCTAGAGTCTTGTAGAGGGGGTAGAATTTCAGGTGTAGCGGTGAAATGCGTAGAGATCTGAAGGAATACCAGTGGCGAAGGCGGCCCCCTGGACAAAGACTGACGCTCAGATGCGAAAGCGTGGGGAGCAAACAGG
>tjl6z1_241
TGGGGAATATTGCACAATGGGGGAAACCCTGATGCAGCCATGCCGCGTGTGTGAAGAAGGCCTCGGGTTGTAAAGCACTTTCAGTAGGGAGGAAGGTAGTGTAGTTAACACCTGCACTATTTGACGTTACCTACAGAAGAAGCACAGGCTAACTCCGTGCCAGCAGCCGCGGTAATACGGAGGGTGCGAGCGTTAATCGGAATTACTGGGCGTAAAGCGCATGCAGGCGGCCTGTTAAGTCAGATGTGAAAGCCCGGGGCTTAACCTCGGAATTGCATTTGAAACTGGCAGGCTAGAGTCTTGTAGAGGGGGTAGAATTCCAGGTGTAGCGGTGAAATGCGTAGAGATCTGAAGGAATACCAGTGGCGAAGGCGGCCCCCTGGACAAAGACTGACGCTCAGATGCGAAAGCGTGGGGAGCAAACAGG
>tjl6z1_242
TGGGGAATATTGCACAATGGGGGAAACCCTGATGCAGCCATGCCGCGTGTGTGAAGAAGGCCTCGGGTTGTAAAGCACTTTCAGTAGGGAGGAAGGTAGTGTAGTTAACACCTGCACTATTTGACGTTACCTACAGAAGAAGCACCGGCTAACTCCGTGCCAGCAGCCGCGGTAATACGGAGGGTGCGAGCGTTAATCGGAATTACTGGGCGTAAAGCGCATGCAGGCGGCCTGTTAAGTCAGATGTGAAAGCCCGGGGCTTAACCTCGGAATTGCATTTGAAACTGGCAGGCTAGAGTCTTGTAGAGGGGGTAGAGTTTCAGGTGTAGCGGTGAAATGCGTAGAGATCTGGAGGAATACCGGTGGCGAAGGCGGCCCCCTGGACGAAGACTGACGCTCAGGTGCGAAAGCGTGGG
>tjl6z1_243
TGGGGAATATTGCACATGGGGAAACCCTGATGCAGCCATGCCGCGTGTGTGAAGAAGGCCTCGGGTTGTAAAGCACGTTTCAGTAGGGAGGAAGGTAGTGTAGTTAACACCTGCATTATTTGACGTTACCTACAGAAGAAGCACCGGCTAACTCCGTGCCAGCAGCCGCGGTAATACGGAGGTGCGAGCGTTAATCGGAATTACTGGGCGTAAAGCGCATGCAGGCGGCCTGTTAAGTCAGATGTGAAAGCCCGGGGCTTAACCTCGGAATTGCATTTGAAACTGGGCAAGGCTAGAGTCTTGGTGATAGGGGGGGTGGAAATTTACAGGTGTTGAAGGACGGTGAAAATTGCAGGTAGAGAATCAGAAGGAATACCAAGTGGCCGAAGGCGGACCCCTGGAACAAAGAACATGACGCTCAGATGCGAAAAGCGTGGG
>tjl6z1_244
TGGGGAATATTGCACAATGGGGGAAACCCTGATGCAGCCATGCCGCGTGTGTGAAGAAGGCCTCGGGTTGTAAAGCACTTTCAGTAGGGAGGAAGGTAGTGTAGTTAACACCTGCATTATTTGACGTTACCTACAGAAGAAGCACCGGCTAACTCCGTGCCAGCAGCCGCGGTAATACGGAGGGTGCGAGCGTTAATCGGAATTACTGGGCGTAAAGCGCATGCAGGCGGCCTGTTAAGTCAGATGTGAAAGCCCGGGGCTTAACCTCGGAATTGCATTTGAAACTGGCAGGCTAGAGTCTTGTAGAGGGGGTAGAATTTCAGGTGTAGCGGTGAAATGCGTAGAGATCTGAAGGAATACCAGTGGCGAAGGCGCCCCCTGGACAAAGACTGACGCTCAGATGCGAAAGCGTGGGGAGCAAACAGG
>tjl6z1_245
TGGGGAATATTGCACAATGGGGGGAACCCTGATGCAGCCATGCCGCGTGAATGAAGAAGGCCTCGGGTTGTAAAGTTCTTTCGGTGATGAGGAAGGGTGATGTTTTAATAGAGCATTACATTGACGTTAGTCACAGAAGAAGCACCGGCTAACTCCGTGCCAGCAGCCGCGGTAATACGGAGGGTGCGAGCGTTAATCGGAATGACTGGGGCGTAAAGGGCACGCAGGCGGTGACTTAAGTGAGATGTGAAAGCCCCGAGCTTAACTTGGGAATTGCATTTCATACTGGGTGGCTAGAGTATTTTAGGGAGGGGTAGAATTCCACGTGTAGCGGTGAAATGCGTAGAGATGTGGAGGAATACCGAAGGCGAAGGCAGCCCCTTGGGAAAATACTGACGCTCATGTGCGAAAGCGTGGGGAGCAAACAGG
>tjl6z1_246
TGGGGAATATTGCACAATGGGGGAAACCCTGATGCAGCCATGCCGCGTGTGTGAAGAAGGCCTCGGGTTGTAAAGCACTTTCAGTAGGGAGGAAGGTAGTGTAGTTAACACCTGCATTATTTGACGTTACCTACAGAAGAAGCACCGGCTAACTCCGTGCCAGCAGCCGCGGTAATACGGAGGGTGCGAGCGTTAATCGGAATTACTGGGCGTAAAGCGCATGCAGGCGGCCTGTTAAGTCAGATGTGAAAGCCCGGGGCTTAACCTCGGAATTGCATTTGAAACTGGCAGGCTAGAGTCTTGTAGAGGGGGTAGAATTCAGGTGTAGCGGTGAAATGCGTAGAGATCTGAAGGAATACCAGTGGCGAAGGCGCCCCCTGGACAAAGACTGACGCTCAGATGCGAAAGCGTGGGGAGCAAACAGG
>tjl6z1_247
TGGGGAATATTGCACAATGGGGGAAACCCTGATGCAGCCATGCCGCGTGTGTGAAGAAGGCCTCGGGTTGTAAAGCACTTTCAGTAGGGAGGAAGGTAGTGTAGTTAACACCTGCATTATTTGACGTTACCTACAGAAGAAGCACCGGCTAACTCCGTGCCAGCAGCCGCGGTAATACGGAGGGTGCGAGCGTTAATCGGAATTACTGGGCGTAAAGCGCATGCAGGCGGCCTGTTAAGTCAGATGTGAAAGCCCGGGGCTTAACCTCGGAATTGCATTTGAAACTGGCAGGCTAGAGTCTTGTAGAGGGGGTAGAATTTCAGGTGTAGCGGTGAAATGCGTAGAGATCTGAAGGAATACCAGTGGCGAAGGCGGCCCCCTGGACAAAGACTGACGCCCAGATGCGAAAAGCGTGGGGAGCAAACAGG
>tjl6z1_248
TGGGGAATATTGCACAATGGGGGAAACCCTGATGCAGCCATGCCGCGTGTGTGAAGAAGGCCTCGGGTTGTAAAGCACTTTCAGTAGGGAGGAAGGTAGTGTAGTTAACACCTGCATTATTTGACGTTACCTACAGAAGAAGCACCGGCTAACTCCGTGCCAGCAGCCGCGGTAGTACGGAGGGTGCGAGCGTTAATCGGAATTACTGGGCGTAAAGCGCATGCAGGCGGCCTGTTAAGTCAGATGTGAAAGCCCGGGGCTTAACCTCGGAATTGCATTTGAAACTGGCAGGCTAGAGTCTTGTAGAGGGGGTAGAATTCAGGTGTAGCGGTGAAATGCGTAGAGATCTGAAGGAATACCAGTGGCGAAGGCGGCCCCCTGGACAAAGACTGACGCTCAGATGCGAAAGCGTGGGGAGCAAACAGG
>tjl6z1_249
TGGGGAATATTGCACAATGGGGGAAACCCTGATGCAGCCCATGCCGCGTGTGTGAAGAAGGCCTTCGGGTTGTAAAGCACTTTCAGTAGGGAGGAAGGTAGTGTAGTTAACGCCTGCATTATTTGACGTTACCTAACAGAAGAAGCACCGGCTACTCCGTGCCAGCAGCCGCGGTAATACGGAGGGTGCGAGCGTTAATCGGATTACTGGGCGTAAAGCGCATGCAGGCGCCTGTTAAGTCAGATGTGAAAGCCCGGGCGTTACCTCGGATTGCATTTAAACTGGCAGGGCTTAGAGTCTTGTAGAGGGGGTAGAATTTCAGGTGTAGCGGTGAAATGCGTAGAGATCTGAAGGAATACCAGTGGCGAAGGCGGCCCCCTGGACAAAGACTGACGCTCGAGAATGCCGAAAAGCGTTGGGGAAGCAAACAGG
>tjl6z1_250
TGGGGAATATTGCACAATGGGGGAAACCCTGATGCAGCCATGCCGCGTGTGTGAAGAAGGCCTCGGGTTGTAAAGCACTTTCAGTAGGGAGGAAGGTAGTGTAGTTAACACCTGCATTATTTGACGTTACCTACAGAAGAAGCACCGGCTACTCCGTGCCAGCAGCCGCGGTAATACGGAGGGTGCGAGCGTTAATCGGAATTACTGGGCGTAAAGCGCATGCAGGCGGCCTGTTAAGTCAGATGTGAAAGCCCGGGGCTTAACCTCGGAATTGCATTTGAAACTGGCAGGCTAGAGTCTTGTAGAGGGGGTAGAATTTCAGGTGTAGCGGTGAAATGCGTAGAGATCTGAAGGAATACCAGTGGCGAAGGCGGCCCCCCTGGACAAAGACTGACGCTCAGATGCGAAAAGCGTGGGGAGCAAACAGG
>tjl6z1_251
TGGGGAATATTGCACAATGGGGGAAACCCTGATGCAGCCATGCCGCGTGTGTGAAGAAGGCCTCGGGTTGTAAAGCACTTTCAGTAGGGAGGAAGGTAGTGTAGTTAACACCTGCATTATTTGACGTTACCTACAGAAGAAGCACCGGCTAACTCCGTGCCAGCAGCCGCGGTAATACGGAGGGTGCGAGCGTTAATCGGAATTACTGGGCGTAAAGCGCATGCAGGCGGCCTGTTAAGTCAGATGTGAAAGCCCGGGGCTTAACCTCGGAATTGCATTTGAAACTGGCAGGCTAGAGTCTTGTAGAGGGGGTAGAATTTCAGGTGTAGCGGTGAAATGCGTAGAGATCTGAAGGAATACCAGTGGCGAAGGCGCCCCCTGGACAAAGACTGACGCTCAGATGCGAAAGCGTGGGGAGCAAACAGG
>tjl6z1_252
TGGGGAATATTGCACAATGGGCGCAAGCCTGATGCAGCCATGCCGCGTGTGTGAAGAAGGCCTCGGGTTGTAAAGCACTTTCAGCAGTGAGGAAGGTTACGTAGTTAATACCTGCGTGATTTGACGTTAGCTGCAGAAGAAGCACCGGCTAACTCCGTGCCAGCAGCCGCGGTAATACGGAGGGTGCGAGCGTTAATCGGAATTACTGGGCGATAAAGCGCATGCAGGCGGTTTGTTAAGCAAGATGTGAAAGCCCCGGGCTTAACCTGGGAACAGCATTTTGAACTGGCAGGCTAGAGTCTTGTAGAGGGGGGTAGAATTTCAGGTGTAGCGGTGAAATGCGTAGAGAATCTGAAGGAATACCGGTGGCGAAGGCGCCCCCTGGACAAAGACTGACGCTCAGATGCGAAAAGCGTGGGGAGCAAACAGG
>tjl6z1_253
TGGGGAATATTGCACAATGGGGGAAACCCTGATGCAGCCATGCCGCGTGTGTGAAGAAGGCCTCCGGGTTGTAAAGCACTTTCAGTAGGGAGGAAGGTAGTGTAGTTAACACCTGCATTATTTGACGTTACCTACAGAAGAAGCACCGGCTAACTCCGTGCCAGCAGCCGCGGTAATACGGAGGGTGCGAGCGTTAATCGGAATTACTGGGCGTAAAGCGCATGCAGGCGGCCTGTTAAGTCAGATGTGAAAGCCCGGGGCTTAACCTCGGAATTGCATTTGAAACTGGCAGGCTAGAGTCTTGGTAGAGGGGGTAGAATTTCAGGTGTAGCGGTGAAATGCGTAGAGATCTGAAGGAATACCAGTGGCGAAGGCGCCCCCTGGACAAAGACTGACGCTCAGATGCGAAAAGCGTGGGGAGCAAACAGG
>tjl6z1_254
TGGGGAATATTGCACAATGGGGGAAACCCTGATGCAGCCATGCCGCGTGTGTGAAGAAGGCCTCGGGTTGTAAAGCACTTTCAGTAGGGAGGAAGGTAGTGTAGTTAACACCTGCACTATTTGACGTTACCTACAGAAGAAGCACCGGCTAACTCCGTGCCAGCAGCCGCGGTAATACGGAGGGTGCGAGCGTTAATCGGAATTACTGGGCGTAAAGCGCATGCAGGCGGCCTGTTAAGTCAGATGTGAAAGCCCGGGGCTTAACCTCGGAATTGCATTTGAAACTGGCAGGCTAGAGTCTTGTAGAGGGGGGTGGAATTTCAGGTGTAGCGGTGAAATGCGTAGAGGAATCTGAAGGAATACCAGTGGCGAAGGCGCCCCCTGGAACAAAGACTGACGCTCAGATGCGAAAAGCGTGGGGAGCAAACAGG
>tjl6z1_255
TGAGGGATATTGGGCAATGGGGGGCAACCCTGACCCAGCGACGCCGCGTGAGGGAAGACGGTCTTCGGATTGTAAACCTCTGTCTTTGGGGACGAAAAAGGACGGTACCCAAGGAGGAAGCTCCGGCTAACTACGTGCCAGCAGCCGCGGTAATACGTAGGGAGCGAGCGTTGTCCGGAATTACTGGGTGTAAAGGGAGCGTAGGCGGGAAAACAAGGTTGGATGTGAAAAACTGTGGGCTTAACCTGCAGACTGCATTCAAAACTGTTTTTCTTGAGTGAAGTAGAGGCAAGCGGAATTCCTAGTGTAGCGGTGAAATGCGTAGATATTAGGAGGAACACCAGTGGCGAAGGCGGCTTGCTGGGCTTTTACTGACGCTGAGGCTCGAAATGTGTGGGGAGCAACAGG
>tjl6z1_256
TGGGGAATATTGGCACAATGGGGGAAACCCTGATGCAGCCATGCCGCGTGTGTGAAGAAGGCCTCGGGTTGTAAAAGCACGTTTTCAGTAAGGGAGGAAGGTAGTGTAGTTAACACCTGCATTATTTGACGTTACCTACAGAAGAAGCACCGGCTAACTCCGTGCCAGCAGCCGCGGTAATACGGAGGGTGCGAGCGTTAATCGGAATACTGGGCGTGAAAGCGCATAGCAGGCGGCCTGTTAAGTACAGATGGTGGAAAGACCCGGGGCCGTTAACCTACGGATTGCATTTGAAACTGGCAGGCTAGAGTCTTGTAGAGGGGGGTAGAGTTTCAGGTGTAGCGGTGAAATGCGTAGAGATCTGAAGGAATACCAGTGGCGAAGGCGGCCCCCTGGACAAAGACTGACGCTCAGATGCGAAAAGCGTGGGGAGCAAACAG
>tjl6z1_257
TGGGGAATATTGCACAATGGGGGAAACCCTGATGCAGCCATGCCGCGTGTGTGAAGAAGGCCTCGGGTTGTAAAGCACTTTCAGTAGGGAGGAAGGTAGTGTAGTTAACACCTGCATTATTTGACGTACCTACAGAAGAAGCACCGGCTAACTCCGTGCCAGCAGCCGCGGTAATACGGAGGGTGCGAGCGTTAATCGGAATTACTGGGCGTAAAGCGCATGCAGGCGGCCTGTTAAGTCAGATGTGAAAGCCCGGGGCTTAACCTCGGAATTGCATTTGAAACTGGCAGGCTAGAGTCTTGTAGAGGGGGTAGAATTTCAGGTGTAGCGGTGAAATGCGTAGAGATCTGAAGGAATACCAGTGGCGAAGGCGCCCCCTGGACAAAGACTGACGCTCAGATGCGAAAGCGTGGGGAGCAAACAGG
>tjl6z1_258
TGGGGAATATTGCACAATGGGGGAAACCCTGATGCAGCCATGCCGCGTGTGTGAAGAAGGCCTCGGGTTGTAAAGCACTTTCAGTAGGGAGGAAGGTAGTGTAGTTAACACCTGCATTATTTGACGTTACCTACAGAAGAAGCACCGGCTAACTCCGTGCCAGCAGCCGCGGTAATACGGAGGGTGCGAGCGTTAATCGGAATACTGGGCGTAAAGCGCTATAGCAGGCGGCCTGTTAAGTCAGATGTGAAAGCCGGGGCGTTAACCTCGGATTGCATTTGAAACTGGCAGGCTAGAGTCTTGTAGAGGGGGTAGAATTCAGGTGTAGCGGTGAAATGCGTAGAGATCTGAAGGAATACAGTGGCGAAGGCGCCCCTGGACAAAGACTGACGCTCAGAATGCGAAAAGCGTGGGGAGCAAACAG
>tjl6z1_259
TGGGGAATATTGCACAATGGGGGGAAACCCTGATGCAGCCATGCCGCGTGTGTGAAGAAGGCCTCGGGTTGTAAAGCACTTTCAGTAGGGAGGAAGATAGTGTAGTTAACACCTGCATTATTTGACGTTACCTACAGAAGAAGCACCGGCTAACTCCGTGCCAGCAGCCGCGGTAATACGGAGGGTGCGAGCGTTAATCGGAATTACTGGGCGTAAAGCGCATGCAGGCGGCCTGTTAAGTCAGATGTGAAAGCCCGGGGCTTAACCTCGGAATTGCATTTGAAACTGGCAGGCTAGAGTCTTGTAGAGGGGGTAGAATTTCAGGTGTAGCGGTGAAATGCGTAGAGATCTGAAAGGAATACCAGTGGCGAAGGCGGCCCCCTGGACAAAGACTGACGCTCAGATGCGAAAAGCGTGGGGAGCAAACAGG
>tjl6z1_260
TGGGGAATATTGCACAATGGGCGCAAGCCTGATGCAGCCATGCCGCGTGTATGAAGAAGGCCTCGGGTTGTAAAGTACTTTCAGCAGTGAGGAAGGCAGGTACGTTAATAGCGTGCTTGTTTGACGTTAGCTGCAGAAGAAGCACCGGCTAACTCCGTGCCAGCAGCCGCGGTAATACGGAGGGTGCGAGCGTTAATCGGAATTACTGGGCGTAAAGCGCATGCAGGTGGTTTGTTAAGTCAGATGTGAAAGCCCGGGGCTCAACCTCGGAATTGCATTTGAAACTGGCAGACTAGAGTACTGTAGAGGGGGGTAGAATTTCAGGTGTAGCGGTGAAATGCGTAGAGATCTGAAGGAATACCGGTGGCGAAGGCGGCCCCCTGGACAGATACTGACACTCAGATGCGAAAAGCGTGGGGAGCAAACAGG
>tjl6z1_261
TGGGGAATATTGCACAATGGGGGAAACCCTGGATGCAGCCATGCCGCGTGTGTGAAGAAGGCCTCGGGTTGTTAAAGCACTTTCAGTAGGGAGGAAGGTAGTGTAGTTAACACCTGCATTATTTGACGTTACCTACAGAAGAAGCACCGGCTAACTCCGTGCCAGCAGCCGCGGTAATACGGAGGGTGCGAGCGTTAATCGGAATTACTGGGCGTAAAGCGCATGCAGGCGGCCTGTTAAGTCAGATGTGAAAGACCCGGGGCTTAACCTCGGAATTGCATTTGAAACTGGCAGGCTAGAGTCTTGGTAGAGGGGGTAGAATTTCAGGTGTAGCGGTGAAATGCGTAGAGATCTGAAGGAATACCAGTGGCGAAGGCGCCCCCTGGACAAAGACTGACGCTCAGATGCGAAAAGCGTGGGGAGCAAACAGG
>tjl6z1_262
TGGGGAATATTGCACAATGGGGGAAACCCTGATGCAGCCATGCCGCGTGTGTGAAGAAGGCCTCGGGTTGTAAAGCACTTTCAGTAGGGAGGAAGGTAGTGTAGTTAACACCTGCACTATTTGACGTTACCTACAGAAGAAGCACCGGCTAACTCCGTGCCAGCAGCCGCGGTAATACGGAGGGTGCGAGCGTTAATTGGGAATTACTGGGCGTAAAGCGCATGCAGGCGGCCTGTTAAGTCAGATGTGAAAGCCCGGGGCTTAACCTCGGAATTGCATTTGAAACTGGCAGGCTAGAGTCTTGTAGAGGGGGGTAGAATTTCAGGTGTAGCGGTGAAATGCGTAGAGATCTGAAGGAATACCAGTGGCGAAGGCGGCCCCCCTGGACAAAAGACTGACGCTCAGATGCGAAAAGCGTGGGGAG
>tjl6z1_263
TGGGGAATATTGCACAATGGGGGAAACCCTGATGCAGCCATGCCGCGTGTGTGAAGAAGGCCTTACGGGTTTGTAAAGCACTTTCAGTAGGGAGGACGGTAGTGTAGTTAACACCTGCACTATTTGACGTTACCTACAGAAGAAGCACCGGCTAACTCCGTGCCAGCAGCCGCGGTAATACGGAGGGTGCGAGCGTTAATCGGAATTACTGGGCGTAAAGCGCATGCAGGCGGCCTGTTAAGTCAGATGTGAAAGCCCGGGGCTTAACCTCGGAATTGCATTTGAAACTGGCAGGCTAGAGTCTTGTAGAGGGGGTGGAATTTCAGGTGTAGCGGTGAAATGCGTAGAGATCTGAAGGAATACCAGTGGCGAAGGCGGCCCCCTGGACAAAGACTGACGCTCAGATGCGAAAGCGTGGGGAGCAAACAGG
>tjl6z1_264
TGGGGAATATTGCACAATGGGGGAAACCCTGATGCAGCCATGCCGCGTGCTTGTGAAGAAGGCCTCCGGGTTGTAAAGCACTTTCAGTAGGGAGGAAGGTAGTGTAGTTAACACCTGCACTTATTTGACGTTACCTACAGAAGAAGCACCGGCTAACTCCGTGCCAGCAGCCGCGGTAATACGGAGGGTGCGAGCGTTAATCGGAATTACTGGGCGTAAAGCGCATGCAGGCGGCCTGTTAAGTCAGATGTGAAAGCCCGGGGCTTAACCTCGGAATTGCATTTGAAACTGGCAGGCTAGAGTCTTGTAGAGGGGGTAGAATTTCAGGTGTAGCGGTGAAATGCGTAGAGATCTGAAGGAATGCCAGTGGCGAAGGCGCCCCCTGGACAAAGACTGACGCTCAGATGCGAAAGCGTGGGGAGCAAACAGG
>tjl6z1_265
TGGGGAATATTGCACAATGGGGGAAACCCTGATGCAGCCATGCCGCGTGTGTGAAGAAGGCCTCGGGTTGTAAAGCACTTTCAGTAGGGAGGAAGGTAGTGTAGTTAACACCTGCATTATTTGACGTTACCTATAGAAGAAGCACCGGCTAACTCCGTGCCAGCAGCCGCGGTAATACGGAGGGTGCGAGCGTTAATCGGAATTACTGGGCGTAAAGCGCATGCAGGCGGCCTGTTAAGTCAGATGTGAAAGCCCGGGGCTTAACCTCGGAATTGCATTTGAAACTGGCAGGCTAGAGTCTTGTAGAGGGGGTAGAATTTCAGGTGTAGCGGTGAAATGCGTAGAGATCTGAAGGAATACCAGTGGCGAAGGCGGCCCCCTGGACAAAGACTGACGCTCAGATGCGAAAAGCGTGGGGAGCAAACAGG
>tjl6z1_266
TGGGGAATATTGCACAATGGGGGAAACCCTGATGCAGCCATGCCGCGTGTGTGAAGAAGGCCTTCGGGTTGTAAAGCACTTTCAGTAGGGAGGAAGGTAGTGTAGTTAACACCTGCACTATTTGACGTTACCTACAGAAGAAGCACCGGCTAACTCCGTGCCAGCAGCCGCGGTAATACGGAGGGTGCGAGCGTTAATCGGAATTACTGGGCGTAAAGCGCATGCAGGCGGCCTGTTAAGTCAGATGTGAAAGCCCGGGGCTTAACCTCGGAATTGCATTTGAAACTGGCAGGCTAGAGTCTTGTAGAGGGGGTAGAATTTCAGGTGTAGCGGTGAAATGCGTAGAGATCTGAAGGAATACCAGTGGCGAAGGCGCCCCCTGGACAAAGACTGACGCTCAGATGCGAAAAGCGTGGGGAGCAAACAGG
>tjl6z1_267
TGGGGAATATTGCACAATGGGGGAAACCCTGATGCAGCCATGCCGCGTGTGTGAAGAAGGCCCTCGGGTTGTAAAGCACTTTCAGTAGGGAGGAAGGTAGTGTAGTTAACACCTGCATTATTTGACGTTACCTACAGAAGAAGCACCGGCTAACTCCGTGCCAGCAGCCGCGGTAATACGGAGGGTGCGAGCGTTAATCGGAATTACTGGGCGTAAAGCGCATGCAGGCGGCCTGTTAAGTCAGATGTGAAAGCCCGGGGCGTTAACCTACGGAATTGCATTTGAAACTGGCAGGCTAGAGTCTTGTAGAGGGGGTAGAATTTCAGGTGTAGCGGTGAAATGCGTAGAGATCTGAAGGAATACCAGTGGCGAAGGCGCCCCCTGGACAAAGACTGACGCTCAGATGCGAAAAGCGTGGGGAGCAAACAGG
>tjl6z1_268
TGGGGAATATTGCACAATGGGGGAAACCCTGATGCAGCCATGCCGCGTGTGTGAAGAAGGCCTCGGGTTGTAAAGCACTTTCAGTAGGGAGGAAGATAGTGTAGTTAACACCTGCATTATTTGACGTTACCTACAGAAGAAGCACCGGCTAACTCCGTGCCAGCAGCCGCGGTAATACGGAGGGTGCGAGCGTTAATCGGAATTACTGGGCGTAAGGCGCATGCAGGCGGCCTGTTAAGTCAGATGTGAAAGCCCGGGGCTTAACCTCGGAATTGCATTTGAAACTGGCAGGCTAGAGTCTTGTAGAGGGGGTAGAATTCAGGTGTAGCGGTGAAATGCGTAGAGATCTGAAGGAATACCAGTGGCGAAGGCGGCCCCCTGGACAAAGACTGACGCTCAGATGCGAAAGCGTGGGGAGCAAACAGG
>tjl6z1_269
TGAGGAATATTGGTCAATGGCCGAGAGGCTGAACCAGCCAAGTCGCGTGAAGGATGAAGGATCTATGGTTTGTAAACTTCTTTTATAGGGGAATAAAGTGTGGAACGTGTTCCATTTTGTATGTACCCTATGAATAAGCATCGGCTAACTCCGTGCCAGCAGCCGCGGTAATACGGAGGATGCGAGCGTTATCCGGATTTATTGGGTTTAAAGGGTGCGTAGGTGGTAATTTAAGTCAGCGGTGAAAGTTTGTGGCTCAACCATAAAATTGCCGTTGAAACTGGGTTACTTGAGTGTGTTTGAGGTAGGCGGAATGCGTGGTGTAGCGGTGAAATGCATAGATATCACGCAGAACTCCAATTGCGAAGGCAGCTTACTAAACCATAACTGACACTGAAGCACGAAAGCGTGGGTATCAAACAGG
>tjl6z1_270
TGGGGAATATTGCACAATGGGGGAAACCCTGATGCAGCCATGCCGCGTGTGTGAAGAAGACCTCGGGTTGTAAAGCATCTTTCAGTAGGGAGGAAGATAGTGTAGTTAACACCTGCATTATTTGACGTTACCTACAGAAGAAGCACCGGCTAACTCCGTGCCAGCAGCCGCGGTAATACGGAGGGTGCGAGCGTAATCGGAATTCTGGGCGTAAAAGCGCATGCAGGCGGCCTGTTAAGTCAGATGTGAAAGCCCGGGGCGTTAACCTCGGAATTGCATTTGAAACTGGGCAGGCTAGAGTCTTGGTAGAGGGGGTAGAATTCAGGTGTAGCGGTGAAATGCGTAGAGATCTGAAGGAATACCAGTGGCGAAGGCGGCCCCCTGGACAAAGACTGACGCTCAGATGCGAAAAGCGTGGGGAGCAAACAGG
>tjl6z1_271
TGGGGAATATTGCACAATGGGGGAAACCCTGATGCAGCCATGCCGCGTGTGTGAAGAAGGCCTCGGGTTGTAAAGCACTTTCAGTAGGGAGGAAGGTAGTGTAGTTAACACCTGCATTATTTGACGTTACCTACAGAAGAAGCACCGGCTAACTCCGTGCCAGCAGCCGCGGTAATACGGAGGGTGCGAGCGTTAATCGGAATTACTGGGCGTAAAGCGCATGCAGGCGGCCTGTTAAGTCAGATGTGAAAGCCCGGGGCGTTAACCTCGGAATTGCATTTGAAACTGGCAGGCTAGAGTCTTGGTAGAGGGGGTAGAATTCAGGTGTAGCGGTGAAATGCGTAGAGATCTGAAGGAATACCAGTGGCGAAGGCGCCCCCTGGACAAAGACTGACGCTCAGATGCGAAAAGCGTGGGGAGCAAACAGG
>tjl6z1_272
TGGGGAATATTGGACAATGGGCGAAAGCCTGATCCAGCCATGCCGCGTGTGTGAAGAAGGCCTTTTGGTTGTAAAGCACTTTAAGTAGGGAGGAAAAGCTAATGGTTAATACCCATTAGCCCTGACGTTACCTACAGAATAAGCACCGGCTAACTCTGTGCCAGCAGCCGCGGTAATACAGAGGGTGCAAGCGTTAATCGGAATTACTGGGCGTAAAGCGAGCGTAGGTGGTTGTTTAAGTCAGATGTGAAATCCCCGGGCTTAACCTGGGAACTGCATCTGATACTGGATAACTAGAGTACCGGAGGGGTAAGTGGAATTCCTAGTGTAGCGGTGAAATGCGTAGATATTAGGAGGAACACCAGTGGCGAAGGCGGCTTACTGGACGGTAACTGACGTTGAGGCTCGAAAGCGTGGGGAGCAAAACAGG
>tjl6z1_273
TGGGGAATATTGGACAATGGGCGAAAGCCTGATCCAGCAATGCCGCGTGAGTGATGAAGGCCTTAGGGTTGTAAAGCTCTTTTACCCGGGATGATAATGACAGTACCGGGAGAATAAGCTCCGGCTAACTCCGTGCCAGCAGCCGCGGTAATACGGAGGGAGCTAGCGTTATTCGGAATTACTGGGCGTAAAGCGCACGTAGGCGGCTTTGTAAGTTAGAGGTGAAAGCCTGGAGCTCAACTCCAAGATTGCTTTAAGACTGCATCGCTTGAATCCAGGAGAGGTGAGTGGAATTCCGAGTGTAGAGGTGAAATTCGTAGATATTCGGAAGAACACCAGTGGCGAAGGCGGCTCACTGGACTGGTATTGACGCTGAGGTGCGAAAGCGTGGGGAGCAAACAGG
>tjl6z1_274
TGGGGAATATTGCACAATGGGGGAAACCCTGATGCAGCCATGCCGCGTGTGTGAAGAAGGCCTCGGGTTGTAAAGCACTTTCAGTAGGGAGGAAGGTAGTGTAGTTAACACCTGCATTATTTGACGTTACCTACAGAAGAAGCACCGGCTAACTCCGTGCCAGCAGCCGCGGTAATACGGAGGGTGCGAGCGTTAATCGGAATTACTGGGCGTAAAGCGCATGCAGGCGGCCTGTTAAGTCAGATGTGAAAGCCCGGGGCGTTAACCTCGGAATTGCATTTGAAACTGGGCAGGCTAGAGTCTTGTAGAGGGGGTAGAATTTCAGGTGTAGCGGTGAAATGCGTAGAGATCTGAAGGAATACCAGTGGCGAAGGCGCCCCCTGGACAAAGACTGACGCTCAGATGCGAAAGCGTGGGGAGCAAACAGG
>tjl6z1_275
TGGGGAATATTGCACAATGGGGGAAACCCTGATGCAGCCATGCCGCGTGTGTGAAGAAGGCCTTCGGGTTGTAAAGCACTTTCAGTAGGGAGGAAGGTAGTGTAGTTAACACCTGCATTATTTGACGTTACCTACAGAAGAAGCACCGGCTAACTCCGTGCCAGCAGCCGCGGTAATACGGAGGGTGCGAGCGTTAATCGGAATTACTGGGCGTAAAGCGCATGCAGGCGGCCTGTTAAGTCAGATGTGAAAGCCCGGGGCTTAACCTCGGAATTGCATTTGAAACTGGCAGGCTAGAGTCTTGTAGAGGGGGTAGAATTTCAGGTGTAGCGGTGAAATGCGTAGAGATCTGAAGGAATACCAGTGGCGAAGGCGGCCCCCTGGACAAAGACTGACGCTCAGATGCGAAAGCGTGGGGAGCAAACAGG
>tjl6z1_276
TGGGGAATATTGCACAATGGGGGAAACCCTGATGCAGCCATGCCGCGTGTGTGAAGAAGGCCTCGGGTTGTAAAGCACTTTCAGTAGGGAGGAAGGTAGTGTAGTTAACACCTGCATTATTTGACGTTACCTACAGAAGAAGCACCGGCTAACTCCGTGCCAGCAGCCGCGGTAATACGGAGGGTGCGAGCGTTAATCGGAATTACTGGGCGTAAAGCGCATGCAGGCGGCCTGTTAAGTCAGATGTGAAAGCCGGGGCTTAACCTCGGAATTGCATTTGAAACTGGCAGGCTAGAGTGTTGGTAGAGGGGGTAGAATTCAGGTGTAGCGGTGAAATGCGTAGAGATCTGAAGGAATACAGTGGCGAAGGCGCCCCCTGGACAAAGACTGACGCTCAGATGCGAAAGCGTGGGGAGCAAACAGG
>tjl6z1_277
TGGGGAATATTGCACAATGGGGGAAACCCTGATGCAGCCATGCCGCGTGTGTGAAGAAGGCCTCGGGTTGTAAAGCACTTTCAGTAGGGAGGAAGGTAGTGTAGTTAACACCTGCATTATTTGACGTTACCTACAGAAGAAGCACCGGCTAACTCCGTGCCAGCAGCCGCGGTAATACGGAGGGTGCGAGCGTTAATCGGAATTACTGGGCGTAAAGCGCATAGCAGGCGGCCTGTTAAGTCAGATGTGAAAGCCCGGGGCGTTAACCTCGGAATTGCATTTGAAACTGGCAGGCTAGAGTCTTGGTAGAGGGGGTAGAATTTCAGGTGTAGCGGTGAAATGCGTAGAGATCTGAAGGAATACCAGTGGCGAAGGCGCCCCCTGGACAAAGACTGACGCTCAGATGCGAAAAGCGTGGGGAG
>tjl6z1_278
TGGGGAATATTGCACAATGGGGGAAACCCTGATGCAGCCATGCCGCGTGTGTGAAGAAGGCCTTCGGGTTGTAAAGCACTTTCAGTAGGGAGGAAGGTAGTGTAGTTAACACCTGCATTATTTGACGTTACCTACAGAAGAAGCACCGGCTAACTCCGTGCCAGCAGCCGCGGTAATACGGAGGGTGCGAGCGTTAATCGGAATTACTGGGCGTAAAGCGCATGCAGGCGGCCTGTTAAGTCAGATGTGAAAGCCCGGGGCTTAACCTCGGAATTGCATTTGAAACTGGCAGGCTAGAGTCTTGTAGAGGGGGTAGAATTTCAGGTGTAGCGGTGAAATGCGTAGAGATCTGAAGGAATACCGGTGGCGAAGGCGGCCCCCTGGACGAAGACTGACGCTCAGGTGCGAAAGCGTGGGGAGCAAACAG
>tjl6z1_279
TGGGGAATATTGGACAATGGGCGAAAGCCTGATCCAGCCATGCCGCGTGTGTGAAGAAGGCCTTTTGGTTGTAAAGCACTTTAAGTAGGGGGGAAAAGCTAATGGTTAATACCCATTAGCCCTGACGTTACCTACAGAATAAGCACCGGCTAACTCTGTGCCAGCAGCCGCGGTAATACAGAGGGTGCAAGCGTTAATCGGAATTACTGGGCGTAAAGCGCGCGTAGGTGGTTACTTAAGTCAGATGTGAAAGCCCCGGGCTTAACCTGGGAACTGCATCTGATACTGGGTAACTAGAGTAGGTGAGAGGGAAGTAGAATTCCAGGTGTAGCGGTGAAATGCGTAGATATCTGGAGGAATACCGATGGCGAAGGCAGCTTCCTGGCATCATACTGACACTGAGGTTCGAAAGCGTGGGTAGCAAACAGG
>tjl6z1_280
TGGGGAATATTGCACAATGGGGGAAACCCTGATGCAGCCATGCCGCGTGTGTGAAGAAGGCCTCGGGTTGTAAAGCACTTTCAGTAGGGAGGAAGGTAGTGTAGTTAACACCTGCATTATTTGACGTTACCTACAGAAGAAGCACCGGCTAACTCCGTGCCAGCAGCCGCGGTAATACGGAGGGTGCGAGCGTTAATCGGAATTACTGGGCGTAAAGCGCATGCAGGCGGCCTGTTAAGTCAGATGTGAAAGCCCGGGGCTTAACCTCGGAATTGCATTTGAAACTGGCAGGCTAGAGTCTTGTAGAGGGGGGTAGAATTTCAGGTGTAGCGGTGAAATGCGTAGAGATCTGAAGGAATACCAGTGGCGAAGGCGGCCCCCTGGACAAAGACTGACGCTCAGATGCGAAAGCGTGGGGAGCAAACAGG
>tjl6z1_281
TGGGGAATATTGCACAATGGGGGAAACCCTGATGCAGCCATGCCGCGTGTGTGAAGAAGGCCTCGGGTTGTAAAGCACTTTCAGTAGGGAGGAAGGTAGTGTAGTTAAGCACCTGCACTATTTGACGTTACCTACAGGAAGAAGCACCGGCTAACTCCGTGCCAGCAGCCGCGGTAATACGGAGGGTGCGAGCGTTAAGTCGGAATTACTGGGCGTAAAGCGGCATAGGCAGGCGGCCTGTTAAGTCAGATGTGAAAGACCCGGGGCTTAACCCTCGGAATTGCATTTGAAACTGGCAGGCTAGAGTCTTGTAGAGGGGGTAGAATTCAGGTGTAGCGGTGAAATGCGTAGAGATCTGAAGGAATACCAGTGGCGAAGGCGCCCCCTGGACAAAGACTGACGCTCAGATGCGAAAAGCGTGGGGAGCAAACAG
>tjl6z1_282
TGGGGAATATTGCACAATGGGGGAAACCCTGATGCAGCCATGCCGCGTGTGTGAAGAAGGCCTCGGGTTGTAAAGCACTTTCAGTAGGGAGGAAGGTAGTGTAGTTAACACCTGCATTACTTGACGTTACCTACAGAAGAAGCACCGGCTAACTCCGTGCCAGCAGCCGCGGTAATACGGAGGGTGCGAGCGTTAATCGGAATTACTGGGCGTAAAGCGCATGCAGGCGGCCTGTTAAGTCAGATGTGAAAGCCCGGGGCTTAACCTCGGAATTGCATTTGAAACTGGCAGGCTAGAGTCTTGTAGAGGGGGGTAGAATTTCAGGTGTAGCGGTGAAATGCGTAGAGATCTGAAGGAATACCAGTGGCGAAGGCGGCCCCCTGGACAAAGACTGACGCTCAGATGCGAAAAGCGTGGGGAGCAAACAGG
>tjl6z1_283
TGGGGAATATTGCACAATGGGGGAAACCCTGATGCAGCCATGCCGCGTGTGTGAAGAAGGCCTCGGGTTGTAAAGCACTTTCAGTAGGGAGGAAGGTAGTGTAGTTAACACCTGCATTATTTGACGTTACCTACAGAAGAAGCACCGGCTAACTCCGTGCCAGCAGCCGCGGTAATACGGAGGGTGCGAGCGTTAATCGGAATTACTGGGCGTAAAGCGCATGCAGGCGGCCTGTTAAGTCAGATGTGAAAGCCCGGGGCTTAACCTCGGAATTGCATTTGAAACTGGCAGGCTAGAGTCTTGGTAGAGGGGGTAGAATTTCAGGTGTAGCGGTGAAATGCGTAGAGATCTGAAGGAATACAGTGGCGAAGGCGGCCCCCTGGACAAAGACTGACGCTCAGATGCGAAAGCGTGGGGAGCAAACAGG
>tjl6z1_284
TGGGGAATATTGCACAATGGGGGAAACCCTGATGCAGCCATGCCGCGTGTGTGAAGAAGGCCTCGGGTTGTAAAGCACTTTCAGTAGGGAGGAAGGTAGTGTAGTTAACACCTGCATTATTTGACGTTACCTACAGAAGAAGCACCGGCTAACTCCGTGCCAGCAGCCGCGGTAATACGGAGGGTGCGAGCGTTAATCGGAATTACTGGGCGTAAAGCGCATGCAGGCGGCCTGTTAAGTCAGATGTGAAAGCCCGGGGCTTAACCTCGGAATTGCATTTGAAACTGGCAGGCTAGAGTCTTGTAGAGGGGGGTAGAATTTCAGGTGTAGCGGTGAAATGCGTAGAGATCTGAAGGAATACCAGTGGCGAAGGCGGCCCCCTGGACAAAGACTGACGCTCAGATGCGAAAGCGTGGGGAGCAAACAGG
>tjl6z1_285
TGGGGAATATTGCACAATGGGGGAAACCCTGATGCAGCCATGCCGCGTGTGTGAAGAAGGCCTCGGGTTGTAAAGCACTTTCAGTAGGGAGGAAGGTAGTGTAGTTAACACCTGCATTTATTTGACGTTACCTACAGAAGAAGCACCGGCTAACTCCGTGCCAGCAGCCGCGGTAATACGGAGGGTGCGAGCGTTAATCGGAATTACTGGGCGTAAAGCGCATGCAGGCGGCCTGTTAAGTTCAGATGTGAAATGACCCGGGGCGTTTAACCTTCGGAATATGCATTTGAAACTAGGGCAGGGCTAGAGTCTTTGTAGAGGGGGGTAGAATTTCAGGTGTAGCGGTGAAATGCGTAGAGATCTGAAGGAATACAGTGGCGAAGGCGCCCCCTGGACAAGACTGACGCTCAGATGCGAAAGCGTGGGGAGCAAACAG
>tjl6z1_286
TGGGGAATATTGCACAATGGGGGAAACCCTGATGCAGCCATGCCGCGTGTGTGAAGAAGGCCTCGGGTTGTAAAGCACTTTCAGTAGGGAGGAAGGTAGTGTAGTTAACACCTGCATTATTTGACGTTACCTACAGAAGAAGCACCGGCTAACTCCGTGCCAGCAGCCGCGGTAATACGGAGGGTGCAGCGTTAATCGGAATTACTGGGCGTAAAGCGCATGCAGGCGCCTGTTAAGTCAGATGTGAAAGCCCGGGGCTTAACCTACGGAATTGCATTTTGAAACTGGCAGGCTAGAGTCTTGTAGAGGGGGTAGAATTCAGGTGTAGCGGTGAAATGCGTAGAGATCTGAAGGAATACAGTGGCGAAGGCGGCCCCCTGGACAAAGACTGACGCTCAGATGCGAAAAGCGTGGGGAGCAAACAG
>tjl6z1_287
TGGGGAATATTGCACAATGGGGGAAACCCTGATGCAGCCATGCCGCGTGTGTGAAGAAGGCCTCGGGTTGTAAAGCACTTTCAGTAGGGAGGAAGGTAGTGTAGTTAACACCTGCATTATTTGACGTTACCTACAGAAGAAGCACCGGCTAACTCCGTGCCAGCAGCCGCGGTAATACGGAGGGTGCGAGCGTTAATCGGAATTACTGGGCGTAAAGCGCATGCAGGCGGCCTGTTAAGTCAGATGTGAAAGCCCGGGGCTTAACCTCGGAATTGCATTTGAAACGTGGCAGGCTAGAGTCTTGGTGAGAGGGGGTGGAATTTGCAGGTGTAGCGGTGAAATGCGTAGAGATCTGAAGGAATACCAGTGGCGAGGCGCCCCTGACAAAGACTGACGCTCAGATGCGAAAGCGTGGGGAGCAAACAGG
>tjl6z1_288
AGGGATGGGAATTATCGCAACTAGGGTGGGAAACCCCTGATGCAGCCATGCCGCGTGTGTGAAGAAGGCCTCGGGTTGTAAAGCACTTTCAGTAGGGAGGAAGGTAGTGTAGTTAACACCTGCATATTTGACGTTACCTACAGAAGAAGCACCGGCTAACTCCGTGCCAGCAGCCGCGGTAATACGGAGGGTGCGAGCGTTAATCGGAATTACTGGGCGTAAAGCGCATGCAGGCGGCCTGTTAAGTCAGATGTGAAAGGCCCGGGGCTTAACCTACGGAATTATGCAATTTGAAACTGGGCAGGGCTAGAATGGTCTTGGTGAGAGGGGGGTAGAATTTCAGTGTAGCGGTGAAAATGCGTAGAGATCTGAAGGAATACCAGTGGCGAAGGCGGCCCCCTGGACAAAGACTGACGCTCAGATGCGAAAGCGTGGGGAGCAAACAGG
>tjl6z1_289
TGGGGAATATTGCACAATGGGCGCAAGCCTGATGCAGCCATGCCGCGTGTGTGAAGAAGGCCTCGGGTTGTAAAGCACTTTCAGTCGTGAGGAAGGTAGTGTAGTTAATAGCTGCATTACTTGACGTTAGCGACAGAAGAAGCACCGGCTAACTCCGTGCCAGCAGCCGCGGTAATACGGAGGGTGCGAGCGTTAATCGGAATTACTGGGCGTAAAGCGCATGCAGGCGGCCTGTTAAGTCAGATGTGAAAGCCCGGGGCTTAACCTCGGAATTGCATTTGAAACTGGCAGGCTAGAGTCTTGTAGAGGGGGGTAGAATTTCAGGTGTAGCGGTGAAATGCGTAGAGATCTGAAGGAATACCAGTGGCGAAGGCGGCCCCCTGGACAAAGACTGACGCTCAGATGCGAAAAGCGTGGGGAGCAAACAGG
>tjl6z1_290
TGGGGAATATTGCACAATGGGGGAAACCCTGATGCAGCCATGCCGCGTGTGTGAAGAAGGCCTCGGGTTGTAAAGCACTTTCAGTAGGGAGGAAGATAGTGTAGTTAACACCTGCATTATTTGACGTTACCTACAGAAGAAGCACCGGCTAACTCCGTGCCAGCAGCCGCGGTAATACGGAGGGTGCGAGCGTTAATCGGAATTACTGGGCGTAAAGCGCATGCAGGCGGCCTGTTAAGTCAGATGTGAAAGCCCGGGGCTTAACCTCGGAATTGCATTTGAAACTGGCAGGCTAGAGTCTTGTAGAGGGGGTAGAATTTCAGGTGTAGCGGTGAAATGCGTAGAGATCTGAAGGAATACCAGTGGCGAAGGCGGCCCCCTGGACAAAGACTGACGCTCAGATGCGAAAAGCGTGGGGAGCAAACAGG
>tjl6z1_291
GTGGGGAATATTGCACAATGGGGGAACCCTGATGCAGCCATGCCGCGTGTGTGAAGAAGGCCTCGGGTTGCTAAAGCACGTTTTCAGTAGGGAGGAAGGTTAGTGTAGTTAAGCACCGTGCATTATTTGACGTTACCTACAGAAGAAGCACCGGCTAACTCCGTGCCAGCAGCCGCGGTAAGTACGGAGGGTGCGAGCGTTAATCGGAATTACTGGGCGTAAAGCGCATGCAGGCGGCCTGTTAAGTCAGATGTGAAAGCCCGGGGCTTAACCTACGGATTGCATTTGAAACTGGCAGGCTAGAGTCTTGTAGAGGGGGTAGAATTCAGGTGTAGCGGTGAAATGCGTAGAGATCTGAAGGAATACCAGTGGCGAAGGCGGCCCCCTGGACAAGACTGACGCTCAGATGCGAAAGCGTGGGGAGCAAACAG
>tjl6z1_292
TGGGGGAAATATTTGCACAATGGGGGGAAACCCTGATGCAGCCATGCCGCGTGTGTGAAGAAGCCTCGGATTGTAAAAGCACTTTTCAGTAGGGAGGAAGGTAGTGTAGTTAACACCTGCACTATTTGACGTTACCTACAGAAGAAGCACCGGCTAACTCCGTGCCAGCAGCCGCGGTAATACGGAGGGTGCGAGCGTTAATCGGAATTCTGGGCGTAAAGCGCATGCAGGCGGCCTGTTAAGTCAGATGTGAAAGCCCGGGGCGTTAACCTCGGAATTGCATTTGAAACTGGCAGGCTAGAGTCTTGTAGAGGGGGTAGAATTCAGGTGTAGCGGTGAAATGCGTAGAGATCTGAAGGAATACCAGTGGCGAAGGCGGCCCCCTGGACAAAGACTGACGCTCAGATGCGAAAAGCGTGGGGAGCAAACAGG
>tjl6z1_293
TGGGGAATATTGCACAATGGGGGAAACCCTGATGCAGCCATGCCGCGTGTGTGAAGAAGGCCTCGGGTTGTAAAGCACTTTCAGTAGGGAGGAAGGTAGTGTAGTTAACACCTGCACTATTTGACGTTACCTACAGAAGAAGCACCGGCTAACTCCGTGCCAGCAGCCGCGGTAATACGGAGGGTGCGAGCGTTAATCGGAATTACTGGGCGTAAAGCGCATGCAGGCGGCCTGTTAAGTCAGATGTGAAAGCCCGGGGCTTAACCTCGGAATTGCATTTGAAACTGGCAGGCTAGAGTCCTGTAGAGGGGGTAGAATTTCAGGTGTAGCGGTGAAATGCGTAGAGATCTGAAGGAATACCAGTGGCGAAGGCGGCCCCCTGGACAAAGACTGACGCTCAGATGCGAAAGCGTGGGGAGCAAACAGG
>tjl6z1_294
TGGGGAATATTGCACAATGGGCGCAAGCCTGATGCAGCCATGCCGCGTGTGTGAAGAAGGCCTCGGGTTGTAAAGCACTTTCAGTCGTGAGGAAGGTGGTGTAGTTAATAGCTGCATTATTTGACGTTAGCGACAGAAGAAGCACCGGCTAACTCCGTGCCAGCAGCCGCGGTAATACGGAGGGTGCGAGCGTTAATCGGAATTACTGGGCGTAAAGCGCATGCAGGTGGTTTGTTAAGTCAGATGTGAAAGCCCGGGGCTCAACCTCGGAATAGCATTTGAAACTGGCAGACTAGAGTACTGTAGAGGGGGTAGAATTCAGGTGTAGCGGTGAAATGCGTAGAGATCTGAAGGAATACCGGTGGCGAAGGCGCCCCCTGGACAGATACTGACACTCAGATGCGAAAGCGTGGGGAGCAAAC
>tjl6z1_295
TGGGGAATATTGCACAATGGGGGAAACCCTGATGCAGCCATGCCGCGTGTGTGAAGAAGGCCTCGGGTTGTAAAGCACTTTCAGTAGGGAGGAAGGTAGTGTAGTTAACACCTGCATTATTTGACGTTACCTACAGAAGAAGCACCGGCTAACTCCGTGCCAGCAGCCGCGGTAATACGGAGGGTGCGAGCGTTAATCGGAATTACTGGGCGTAAAGCGCATGCAGGCGGCCTGTTAAGTCAGATGTGAAAGCCCGGGGCTTAACCTCGGAATTGCATTTGAAACTGGCAGGCTAGAGTCTTGTAGAGGGGGTAGAATTTCAGGTGTAGCGGTGAAATGCGTAGAGATCTGAAGGAATACCAGTGGCGAAGGCGGCCCCCTGGACAAAGACTGACGCTCAGATGCGAAAAGCGTGGGGAGCAAACAGG
>tjl6z1_296
TGGGGAATATTGCACAATGGGGGAAACCCTGATGCAGCCATGCCGCGTGTGTGAAGAAGGCCTCGGGTTGTAAAGCACTTTCAGTAGGGAGGAAGATAGTGTAGTTAACACCTGCATTATTTGACGTTACCTACAGAAGAAGCACCGGCTAACTCCGTGCCAGCAGCCGCGGTAATACGGAGGGTGCGAGCGTTAATCGGAATTACTGGGCGTAAAGCGCATGCAGGCGGCCTGTTAAGTCAGATGTGAAAGCCCGGGGCTTAACCTCGGAATTGCATTTGAAACTGGCAGGCTAGAGTCTTGTAGAGGGGGTAGAATTTCAGGTGTAGCGGTGAAATGCGTAGAGATCTGAAGGAATACCAGTGGCGAAGGCGGCCCCCTGGACAAAGACTGACGCTCAGATGCGAAAGCGTGGGGAGCAAACAGG
>tjl6z1_297
TGGGGAATATTGCACAGTGGGGAGAACCTGATGCAGCCATGCCGCGTGTGTGAAGAAGGCCTACTGGGTTGTAAAAGCACTTTTCAGTAGGGAGGAAGGTAGTGTAGTTAACACCTGCATTATTTGACGTTACCTACAGAAGAAGCACCGGCTAACTCCGTGCCAGCAGCCGCGGTAATACGGAGGGTGCGAGTCGTTAATGCGGAATTACTGGGCGTAAAGCGCATGCAGGCGGCCTGTTAAGTCAGATGTGGAAAGCCCGGGGCCTTAACCTCGGAATTGCATTTGAAACTGGCAGGACTAGAGTCTTGTAGAGGGGGTAGAATTCAGGTGTAGCGGTGAAATGCGTAGAGATCTGAAGGAATACCAGTGGCGAAGGCGCCCCCTGGACAAAGACTGACGCTCAGATGCGAAAAGCGTGGGGAG
>tjl6z1_298
TGGGGAATATTGCACAATGGGGGAAACCCTGATGCAGCCATGCCGCGTGTGTGAAGAAGGCCTCGGGTTGTAAAAGCACTTTCAGTAGGGAGGAAGGTAGTGTAGTTAACACCTGCATTATTGACGTACCTACAGAAGAAGCACCGGCTAACTCCGTGCCAGGCAGCCGCGGTAATACGGAGGGTGCGAAGCGTTAATCGGAAGTTACTGGGGCGTAAAGCGCATGCAGGCGGCCTGTTAAGTCAGAATGTGAAAGCCCGGGGCTTAACCTCGGAATTGCATTTGAAACTGGCAGGCTAGAGTCTTGGTAGAAGGGGGTACGAATTTCAGGTGTAGCGGTGAAATGCGTAGAGATCTGCAAGGAATACCAGTGGCGAAGGCGCCCCCTGGACAAGACTGAAGCTCAGATGCGAAAGCGTGGGGAGCAAACAGG
>tjl6z1_299
TGGGGAATATTGCACAATGGGGGAAACCCTGATGCAGCCATGCCGCGTGTGTGAAGAAGGCCTCGGGTTGTAAAGCACTTTCAGTAGGGAGGAAGGTAGTGTAGTTAACACCTGCATTATTTGACGTTACCTACAGAAGAAGCACCGGCTAACTCCGTGCCAGCAGCCGCGGTAATACGGAGGGTGCGAGCGTTAATCGGAATTACTGGGCGTAAAGCGCATGCAGGCGGCCTGTTAAGTCAGATGTGAAAGCCCGGGGCGTTAACCTCGGAATTGCATTTGAAACTGGCAGGCTAGAGTCTTGTAGAGGGGGTAGAATTCAGGTGTAGCGGTGAAATGCGTAGAGATCTGAAGGAATACCAGTGGCGAAGGCGCCCCCTGGACAAAGACTGACGCTCAGATGCGAAAGCGTGGGGAGCAAACAGG
>tjl6z1_300
TGGGGAATATTGCACAATGGGGGAAACCCTGATGCAGCCATGCGCGTGTGTGAAGAAGGCCTCGGGTTGTTAAAGCACTTTCAGTAGGGAGGAAGGTAGTGTAGTTAACACCTGCATTATTTGACGTTACCTACAGAAGAAGCACCGGCTAACTCCGTGCCAGCAGCCGCGGTAATACGGAGGTGCGAGCGTTAATCGGAATTCTGGGCGTAAAGCGCATGCAGGCGGCCTGTTAAGTCAGATGTGAAAGCCCGGGGCGTTAACCTCGGAATTAGCATTTGAAACTGGGCTAGGCTAGATGTCGTTAGGTAAGAGGGGGTTAGAAATTTCAGGTGTAGCGGTGAAATGCGTAGAGATCTGAAGGAATACAGTGCGAAGCGCCCCTGGACAAAGACTGACGCGTCAGATGCGAAAGCGTGGGGAAGCAAACAGG
>tjl6z1_301
TGGGGAATCTTGCGCAATGGGCGAAAGCCTGACGCAGCGATGCCGCGTGCGGGAAGACGGCCTTCGGGTTGTAAACCGCTTTCAGCAGGGACGAAATTGACGGTACCTGCAGAAGAAGCTCCGGCCAACTACGTGCCAGCAGCCGCGGTAAGACGTAGGGGGCGAGCGTTGTCCGGAATTATTGGGCGTAAAGGGCTCCTAGGCGGTTCAGTAAGTACGACTGTGAAAATCCAAGGCTCAACCGTTGGGACGCCAGTCGATACTGCTGTGACTCGAGTTCGGTAGAGGAGTGTGGAATTCCTGGTGTAGCGGTGAAATGCGCAGATATCAGGAGGAACACCAACGGCGAAGGCAGCACTCTGGGCCGATACTGACGCTGAAGAGCGAAAGCGTGGGGAGCAAACAGG
>tjl6z1_302
TGGGGAATATTGCACAATGGGGGAAACCCTGATGCAGCCATGCCGCGTGTGTGAAGAAGGCCTCGGGTTGTAAAGCACTTTCAGTAGGGAGGAAGGTAGTGTAGTTAACACCTGCATTATTTGACGTTACCTACAGAAGAAGCACCGGCTAACTCCGTGCCAGCAGCCGCGGTAATACGGAGGGTGCGAGCGTTAATCGGAATTACTGGGCGTAAAGCGCATGCAGGCGGCCTGTTAAGTCAGATGTGAAAGCCCGGGGCGTTAACCTACGGATTGCATTTGAAACTGGCAGGCTAGAGTCTTGTAGAGGGGGGTAGAATTTCAAGGTGTAGCGGTGAAATGCGATAGAGATCTGCAAGGAATACCAGTGGCCGAAGGCGCCCCCTGGAACAAAGACTGAGCTCAGATGCGAAAGCGTGGGGAGCAAACAGG
>tjl6z1_303
TGGGGAATATTGCACAATGGGCGCAAGCCTGATGCAGCCATGCCGCGTGTGTGAAGAAGGCCTCGGGTTGTAAAGCACTTTCAGTCGTGAGGAAGGTAGTGTAGTTAATAGCTGCATTACTTGACGTTAGCGACAGAAGAAGCACCGGCTAACTCCGTGCCAGCAGCCGCGGTAATACGGAGGGTGCGAGCGTTAATCGGAATTACTGGGCGTAAAGCGCATGCAGGTGGTTTGTTAAGTCAGATGTGAAAGCCCGGGGCTCAACCTCGGAATAGCATTTGAAACTGGCAGACTAGAGTACTGTAGAGGGGGGTAGAATTTCAGGTGTAGCGGTGAAATGCGTAGAGATCTGAAGGAATACCAGTGGCGAGGCGGCCCCCTGGACAAAGACTGACGCTCAGATGCGAAAAGCGTGGGGAGCAAACAGG
>tjl6z1_304
TGGGGAATATTGCACAATGGGGGAAACCCTGATGCAGCCATGCCGCGTGTGTGAAGAAGGCCTTCGGGTTGTAAAGCACTTTCAGTAGGGAGGAAGGTAGTGTAGTTAACACCTGCATTATTTGACGTTACCTACAGAAGAAGCACCGGCTAACTCCGTGCCAGCAGCCGCGGTAATACGGAGGGTGCGAGCGTTAATCGGAATTACTGGGCGTAAAGCGCATGCAGGCGGCCTGTTAAGTCAGATGTGAAAGCCCGGGGCGTTAACCTCGGAATTGCATTTGAAACTGGCAGGCTAGAGTCTTGTAGAGGGGGTAGAATTTCAGGTGTAGCGGTGAAATGCGTAGAGATCTGAAGGAATACCAGTGGCGAAGGCGGCCCCCTGGACAAAGACTGACGCTCAGATGCGAAAGCGTGGGGAGCAAACAGG
>tjl6z1_305
TGGGGAATATTGCACAATGGGGGAAACCCTGATGCAGCCATGCCGCGTGTGTGAAGAAGGCCTCGGGTTGTAAAGCACTTTCAGTAGGGAGGAAGATAGTGTAGTTAACACCTGCATTATTTGACGTTACCTACAGAAGAAGCACCGGCTAACTCCGTGCCAGCAGCCGCGGTAATACGGAGGGTGCGAGCGTTAATCGGAATACTGGGCGTAAAGCGCATGCAGGCGGCCTGTTAAGTCAGATGTGAAAGCCCGGGGCTTAACCTCGGAATTGCATTTGAAACCGGCAGGCTAGAGTCTTGTAGAGGGGGGTAGAATTTCAGGTGTAGCGGTGAAATGCGTAGAGATCTGAAGGAATACCAGTGGCGAAGGCGGCCCCCTGGACAAAGACTGACGCTCAGATGCGAAAGCGTGGGGAGCAAACAGG
>tjl6z1_306
TGGGGAATATTGCACAATGGGGGAAACCCTGATGCAGCCATGCCGCGTGTGTGAAGAAGGCCTCGGGTTGTAAAGCACTTTCAGTAGGGAGGAAGGTAGTGTAGTTAACACCTGCATTATTTGACGTTACCTACAGAAGAAGCACCGGCTAACTCCGTGCCAGCAGCCGCGGTAATACGGAGGGTGCGAGCGTTAATCGGAATTACTGGGCGTAAAGCGCATGCAGGCGGCCTGTTAAGTCAGATGTGAAAAGCCCGGGGCGTTAACCTCGGAATTGCATTTGAAACTGGCAGGCTAGAGTCTTGGTAGAGGGGGTAGAATTTCAGGTGTAGCGGTGAAATGCGTAGAGATCTGAAGGAATACCAGTGGCGAAGGCGGCCCCCCTGGACAAAGACTGACGCTCAGATGCGAAAAAGCGTGGGGAGCAAACAGG
>tjl6z1_307
TGGGGAATATTGCACAATGGGGGAAACCCTGATGCAGCCATGCCGCGTGTGTGAAGAAGGCCTTCGGGTTGTAAAGCACTTTCAGTAGGGAGGAAGGTAGTGTAGTTAACACCTGCATTATTTGACGTTACCTACAGAAGAAGCACCGGCTAACTCCGTGCCAGCAGCCGCGGTAATACGGAGGGTGCGAGCGTTAATCGGAATTACTGGGCGTAAAGCGCATGCAGGCGGCCTGTTAAGTCAGATGTGAAAGCCCGGGGCTTAACCTCGGAATTGCATTTGAAACTGGCAGGCTAGAGTCTTGTAGAGGGGGTAGAATTCAGGTGTAGCGGTGAAATGCGTAGAGATCTGAAGGAATACCGGTGGCGAAGGCGGCCCCCTGGACAGATACTGACACTCGAGATGCGAAAGCGTGGGGAGCAAACAGG
>tjl6z1_308
TGGGGAATATTGCACAATGGGGGAAGCCCTGATGCAGCCATGCCGCGTGTGTGAAGAAGGCCTCGGGTTGTAAAGCACTTTCAGTAGGGAGGAAGGTAGTGTAGTTAACACCTGCATTATTTGACGTTACCTACAGAAGAAGCACCGGCTAACTCCGTGCCAGCAGCCGCGGTAATACGGAGGGTGCGAGCGTTAATCGGAATTACTGGGCGTAAAGCGCATGCAGGCGGCCTGTTAAGTCAGATGTGAAAGCCCGGGGCCTAACCTCGGAATTGCATTTGAAACTGGCAGGCTAGAGTCCTGTAGAGGGGGTAGAATTTCAGGTGTAGCGGTGAGATGCGTAGAGATCTGAAGGAATACCAGTGGCGAAGGCGGCCCCCTGGACAAAGACTGACGCTCAGATGCGAAAGCGTGGGGAGCAAACAGG
>tjl6z1_309
TGGGGAATATTGCACAATGGGGGAAACCCTGATGCAGCCATGCCGCGTGTGTGAAGAAGGCCTCGGGTTGTAAAGCACTTTTCAGTAGGGAGGAAGGTAGTGTAGTTAACACCTGCATTATTTGACGTTACCTACAGAAGAAGCACCGGCTAACTCCGTGCCAGCAGCCGCGGTAATACGGAGGGTGCGAGCGTTAATCGGAATTACTGGGCGTAAAGCGCATGCAGGCGGCCTGTTAAGTCAGATGTGAAAGCCCGGGGCGTTAACCTACGGAATTATGCATTTGAAACTGGCAGGCTAGAGTCTTGTAGAGGGGGGTAGAATTTCAGGTGTAGCGGTGAAATGCGTAGAGATCTGAAGGAATACCAGTGGCGAAGGCGGCCCCCTGGACAAAGACTGACGCTCAGATGCGAAAGCGTGGGGAGCAAACAG
>tjl6z1_310
TGGGGAATATTGCACAATGGGGGAAACCCTGATGCAGCCATGCCGCGTGTGTGAAGAAGGCCTCGGGTTGTAAAGCACTTTCAGTAGGGAGGAAGGTAGTGTAGTTAACACCTGCATTACTTGACGTTACCTACAGAAGAAGCACCGGCTAACTCCGTGCCAGCAGCCGCGGTAATACGGAGGGTGCGAGCGTTAATCGGAATTACTGGGCGTAAAGCGCATGCAGGCGGCCTGTTAAGTCAGATGTGAAAGCCCGGGGCTTAACCTCGGAATTGCATTTGAAACTGGCAGGCTAGAGTCTTGTAGAGGGGGTAGAATTTCAGGTGTAGCGGTGAAATGCGTAGAGATCTGAAGGAATACCAGTGGCGAAGGCGGCCCCCTGGACAAAGACTGACGCTCAGATGCGAAAAGCGTGGGGAGCAAACAGG
>tjl6z1_311
TGGGGAATATTGCACAATGGGGGAAACCCTGATCCAGCCATGCCGCGTGAGTGATGAAGGCCTCGGGTTGTAAAAACTCTTTCGGCGGGGACGATAATGACGGTACCCGCAGAAGAAGCTCCGGCTGAACTTCGTGCCAGCAGCCGGCGGTAATACGTAGGTGGCAAGCGTTGTCCGGATTTATTGGGCGTAAAGCGAGTGCAGGCGTTCAATAAGTCTGTAATGATGAAAGCCTTACGGCTCAAACCAGGACGAATTGCATCGAGAAATCTGTTGAACTTGAGTGACAAGAAGAGGAGAAGTGGAACTCCATGTGTCAGCGTGGAATGGACGTAGATATATGGAAGAACACCAGCGCTGAAGGCGGCTCTCTGGTCTGCAACGAGCATGAGGCTCGAAAGCATGGGTAGCGAAC
>tjl6z1_312
TGGGGAATATTGCACAATGGGGGAAACCCTGATGCAGCCATGCCGCGTGTGTGAAGAAGGCCTCGGGTTGTAAAGCACTTTCAGTAGGGAGGAAGGTAGTGTAGTTAATACCTGCATTATTTGACGTTACCTACAGAAGAAGCACCGGCTAACTCCGTGCCAGCAGCCGCGGTAATACGGAGGGTGCGAGCGTTAATCGGAATACTGGGCGTAAAGCGCATGCAGGCGGCCTGTTAAGTCAGATGTGAAGACCCGGGGCGTTAACCTCGGAATTAGCATTTTGAAAACTGGGCAGGGCTAGAGTCTTTGTAGAGGGGGGTAGAATTTCAGTGTAGCGGTGAAAATGCGTAGAGATCTGAAGGAATACCAGTGGCGAAGGCGGCCCCCTGGACAAAGGCTGACGCTCAGATGCGAAAGCGTGGGGAGCAAACAGG
>tjl6z1_313
TGGGGAATATTGCACAATGGGGGAAACCCTGATGCAGCCATGCCGCGTGTGTGAAGAAGGCCTCGGGTTGTAAAGCACTTTCAGTAGGGAGGAAGGTAGTGTAGTTAACACCTGCATTATTTGACGTTACCTACAGAAGAGGCACCGGCTAACTCCGTGCCAGCAGCCGCGGTAATACGGAGGGTGCGAGCGTTAATCGGAATTACTGGGCGTAAAGCGGCATGCAGGCGGCCTGTTAAGTCAGATGTGAAAGCCCGGGGCTTAACCTACGGATTGCATTTGAAACTGGCAGGCTAGAGTCTTGTAGAGGGGGTAGAATTCAGGTGTAGCGGTGAAATGCGTAGAGATCTGAAGGAATACCAGTGGCGAAGGCGGCCCCCTGGACAAAGACTGACGCTCAGATGCGAAAAGCGTGGGGAGCAAACAGG
>tjl6z1_314
TGGGGAATATTGCACAATGGGGGAAACCCTGATGCGGCCATGCCGCGTGTGTGAAGAAGGCCTCGGGTTGTAAAGCACTTTCAGTAGGGAGGAAGGTAGTGCAGTTAACACCTGCACTATTTGACGTTACCTACAGAAGAAGCACCGGCTAACTCCGTGCCAGCAGCCGCGGTAATACGGAGGGTGCGAGCGTTAATCGGAATACTGGGCGTAAAGCGCATGCAGGCAGCCTGTTAAGTCAGATGTGAAAGACCCGGGGCGTTAACCTCGGAATTGCATTTGAAACTGGCAGGCTAGAGTCTTGTAGAGGGGGTAGAATTCAGGTGTAGCGGTGAAATGCGTAGAGATCTGAAGGAATACCAGTGGCGAAGGCGCCCCCTGGACAAAGACTGACGCTCAGATGCGAAAAGCGTGGGGAGCAAACAGG
>tjl6z1_315
TGGGGAATATTGCACAATGGGGGAAACCCTGATGCAGCCATGCCGCGTGTGTGAAGAAGGCCTCGGGTTGTAAAGCACTTTCAGTAGGGAGGAAGGTAGTGTAGTTAACACCTGCATTATTTGACGTTACCTACAGAAGAAGCACCGGCTAACTCCGTGCCAGCAGCCGCGGTAATACGGAGGGTGCGAGCGTTAATCGGAATTACTGGGCGTAAAGCGCATGCAGGCGGCCTGTTAAGTCAGATGTGAAAGCCCGGGGCGTTAACCTCGGAATTGCATTTGAAACTGGCAGGCTAGAGTCTTGTAGAGGGGGTAGAATTTCAGTGTAGCGGTGAAATGCGTAGAGATCTGAAGGAATACCAGTGGCGAAGGCGGCCCCCTGGACAAAGACTGACGCTCAGATGCGAAAAGCGTGGGGAGCAAACAGG
>tjl6z1_316
TGGGGAATATTGCACAATGGGGGAAACCCTGATGCAGCCATGCCGCGTGTGTGAAGAAGGCCTCGGGTTGTAAAGCACTTTCAGTAGGGAGGAAGGTAGTGTAGTTAACACCTGCATTATTTGACGTTACCTACAGAAGAAGCACCGGCTAACTCCGTGCCAGCAGCCGCGGTAATACGGAGGGTGCGAGCGTTAATCGGAATTACTGGGCGTAAAGCGCATGCAGGCGGCCTGTTAAGTCAGATGTGAAAGCCCGGGGCTTAACCTCGGAATTGCATTTGAAACTGGCAGGCTAGAGTCTTGTAGAGGGGGGTAGAATTTCAGGTGTAGCGGTGAAATGCGTAGAGATCTGAAGGAATACCAGTGGCGAGGCGGCCCCCTGGACAAAGACTGACGCTCGGATGCGAAAGCGTGGGGAGCAAACAGG
>tjl6z1_317
TGGGGAATATTGCACAATGGGGGAAACCCTGATGCAGCCATGCCGCGTGTGTGAAGAGGGCCTCGGGTTGTAAAGCACTTTCAGTAGGGAGGAAGGTAGTGTAGTTAACACCTGCATTATTTGACGTTACCTACAGAAGAAGCACCGGCTAACTCCGTGCCAGCAGCCGCGGTAATACGGAGGGTGCGAGCGTTAATCGGAATTACTGGGCGTAAAGCGCATGCAGGCGGCCTGTTAAGTCAGATGTGAAAGCCCGGGGCGTTAACCTCGGAATTGCATTTGAAACTGGCAGGCTAGAGTCTTGTAGAGGGGGTAGAATTCAGGTGTAGCGGTGAAATGCGTAGAGATCTGAAGGAATACCAGTGGCGAAGGCGGCCCCCTGGACAAAGACTGACGCTCAGATGCGAAAAGCGTGGGGAGCAAACAGG
>tjl6z1_318
TGGGGAATATTGCACAATGGGGGAAACCCTGGAATGCAGCCATGCCGCGTGTGTGAAGAAGGCCTCTGGGTTGTTAAAGCCACTTTTCAGTAGGGAGGAAGGTAGTGTAGTTAACACCTGCATTATTTGGACGGTTACCTACAGGAAAGAAGCAACCCGGCTAAGCTCCGTGCCAGCAGGCCGCGGTAATACGGGAGGGTGCGAGACGTTAATCGGAAGTTACTGGGCGTAAAGCGGCATGCAGGCGGCCTGTTAAGTCAGATGTGAAAGCCCGGGGGCTTAACCTCGGGAATTGCATTTGAAACTGGGCAGGTGCTTAGGATGTCTTGGTGAGAGGGGGTAGAATTCAGGTGTAGCGGTGAAATGCGTAGAGATCTGAAGGAATACCAGTGGCGAAAGGCGCCCCCTGGAACAAAGACTGACGCTCAGATGCGAAAAGCGTGGGGAGCAAACCAGG
>tjl6z1_319
TGGGGAATATTGCACAATGGGGGAAACCCTGATGCAGCCATGCCGCGTGTGTGAAGAAGCCTCGGGTTGTAAAGCACTTTCAGTAGGGAGGAAGGTAGTGTAGTTAACACCTGCATTATTTGACGTTACCTACAGAAGAAGCACCGGCTAACTCCGTGCCAGCACCGCGGTAATACGGAGGGTGCGAGCGTTAATCGGAATTACTGGGCGTAAAGCGGCATGCAGGCGGCCTGTTAAGTCAGATGTAGAAAAGACCCGGGGGCCGGTTAACCTTACGGAAGTTATGCAATTTTGAAAACTGGGCAGGGCTAGATGTCTTGTAGGAGGGGGGTAGAATTTAGGTGTAGCCGGTGAAATGCGTAGAGAGTCTTGAAAGGAATAACCAGTGGCGAAGGCGGCCCCCTGGACAAAAGACTGACGCTCAGAATGCGAAAAGCGTGGGGAGC
>tjl6z1_320
TGGGGAATATTGCACAATGGGGGAAACCCTGATGCAGCCATGCCGCGTGTGTGAAGAAGGCCTCGGGTTGTAAAGCACTTTCAGTAGGGAGGAAGGTAGTGTAGTTAACACCTGCACTATTTGACGTTACCTACAGAAGAAGCACCGGCTAACTCCGTGCCAGCAGCCGCGGTAATACGGAGGGTGCGAGCGTTAATCGGAATTACTGGGCGTAAAGCGCATGCAGGCGGCCTGTTAAGTCAGATGTGAAAGCCCGGGGCGTTACCTTACCGGATTATGGCATTTTGAAAACGTTGGCAGGGCTAGATGTCTTGGTAGAGGGGGGTAGAAATTTCAGGTGTAGCGTGAAATGCGTAGAGATCTGAAGGAATACCAGTGGCGAAGGCGGCCCCCTGGACAAAGACTGACGCTCAGATGCGAAAAGCGTGGGGAGCAAAACAGG
>tjl6z1_321
TGGGGAATATTGCACAATGGGGGAAACCCTGATGCAGCCATGCCGCGTGTGTGAAGAAGGCCTTCGGGTTGTAAAGCACTTTCAGTAGGGAGGAAGGTAGTGTAGTTAACACCTGCATTATTTGACGTTACCTACAGAAGAAGCACCGGCTAACTCCGTGCCAGCAGCCGCGGTAATACGGAGGGTGCGAGCGTTAATCGGAATTACTGGGCGTAAAGCGCATGCAGGCGGCCTGTTAAGTCAGATGTGAAAGCCCGGGGCTTAACCTCGGAATTGCATTTGAAACTGGCAGGCTAGAGTCTTGTAGAGGGGGTAGAATTTCAGGTGTAGCGGTGAAATGCGTAGAGATCTGAAGGAATACCAGTGGCGAAGGCGGCCCCCTGGACAAAGACTGACGCTCAGATGCGAAAGCGTGGGGAGCAAACAGG
>tjl6z1_322
TGGGGAATATTGCACAATGGGGGAAACCCTGATGCAGCCATGCCGCGTGTGTGAAGAAGGCCTCGGGTTGTAAAGCACGTTTTCAGTAAGGGAGGAAGGTAGTGTAGTTAAGCACCTGCATTATTTGACGTTACCTACAGAAGAAAGCACCGGCTAACTCCGTGCCAGCAGCCGCGGTAATACGGAGGGTGCGAGCGTTAATCGGAATTACTGGGCGTAAAGCGGCATGCAGGCGGCCTGTTAAGTCAGATGTGAAAGCCCGGGCGTTAACCTCGGAGTTGCATTTGAAACTGGGCAGGCTAGAGTCTTGTAGAGGGGGGTAGAATTTCAGTGTAGCGGTGAAATGCGTAGAGATCTGAAGGAATACCAGTGGCGAAGGCGGCCCCCTGGACAAAGACTGACGCTCAGGTGCGAAAGCGTGGGGAGCAAACAGG
>tjl6z1_323
TGGGGAATATTGCACAATGGGGGAAACCCTGATGCAGCCATGCCGCGTGTGTGAAGAAGGCCTCGGGTTGTAAAGCACTTTCAGTAGGGAGGAAGGTAGTGTAGTTAACACCTGCACTATTTGACGTTACCTACAGAAGAAGCACCGGCTAACTCCGTGCCAGCAGCCGCGGTAATACGGAGGGTGCGAGCGTTAATCGGAATTACTGGGCGTAAAGCGCATGCAGGCGGCCTGTTAAGTCAGATGTGAAAGCCCGGGGCGTTAACCTCGGAATTGCATTTGAAACTGGCAGGCTAGAGTCTTGTAGAGGGGGTAGAATTCAGGTGTAGCGGTGAAATGCGTAGAGATCTGAAGGAATACCAGTGGCGAAGGCGGCCCCCTGGACAAAAGACTGACGCTCAGATGCGAAAGCGTGGGGAGCAAACAGG
>tjl6z1_324
TGGGGAATATTGCACAATGGGGGAAACCCTGATGCAGCCATGCCGCGTGTGTGAAGAAGGCCTCGGGTTGTAAAGCACTTTCAGTAGGGAGGAAGGTAGTGTAGTTAACACCTGCATTATTTGACGTTACCTACAGAAGAAGCACCGGCTAACTCCGTGCCAGCAGCCGCGGTAATACGGAGGGTGCGAGCGTTAATCGGAATTACTGGGCGTAAAGCGCATGCAGGCGGCCTGTTAAGTCAGATGTGAAAGCCCGGGGCTTAACCTCGGAATTGCATTTGAAACTGGGCAGGCTAGAGTCTTGGTAGAGGGGGTAGAATTTCAGGTGTAGCGGTGAAATGCGTAGAGATCTGAAGGAATACCAGTGGCGAGGCGCCCCCTGGACAAAGACTGACGCTCAGATGCGAAAGCGTGGGGAGCAA
>tjl6z1_325
TGGGGAATATTGCACAATGGGGGAAACCCTGATGCAGCCATGCCGCGTGTGTGAAGAAGGCCTCGGGTTGTAAAGCACTTCGTTAGGAGAAGGTAGAGAGTTAGACTGTACACTTATTTAGTAGCGGTTTACCTACAGAAGAAGCACCGGCTAACTCCGTGCCAGCAGCCGCGGTAATACGGAGGGTGCGAGCGTTAATCGGAATTACTGGGCGTAAAAGCGGCATGCAGGCGGCCTGTTAAGTCAGATGTGAAAGCCCGGGGCGTTAACCTACGGAATTGCATTTGAAACTGGGCAGGCTAGAGTCTTGTAGAGGGGGTAGAATTTCAGGTGTAGCGGTGAAATGCGTAGAGATCTGAAGGAATACCAGTGGCGAAGGCGGCCCCCTGGACAAAGACTGACGCTCAGATGCGAAAGCGTGGGGAGCAAACAGG
>tjl6z1_326
TGGGGAATATTGCACAATGGGGGAAACCCTGATGCAGCCATGCCGCGTGTGTGAAGAAGGCCTCGGGTTGTAAAGCACTTTCAGTAGGGAGGAAGGTAGTGTAGTTAACACCTGCACTATTTGACGTTACCTACAGAAGAAGCACCGGCTAACTCCGTGCCAGCAGCCGCGGCAATAACGGAGGGTGCGAGCGTTAATCGGAATTACTGGGCGTAAAGGCGCAATGCAGGCGGCCGGCTTTAAGTACAGATGTGAAAGACCCGGGGCCGTTAACCTAACCGGAGTATGGCAATTTTGAAAACTTGGGCAAGGGCAGAGTCTTTGTTAAGAGGGGGGGGTTAAGAAATTTTCAGGGTGTAGCGTGAAAATGCGTAGAAGATCTGAAAGGAATACCAGGTGGCCGAAGGCGGCCCCCCTGGACAAAAGACTGAGCTCAGAATGCGAAAGCGTGGGGAGCAA
>tjl6z1_327
TGGGGAATATTGCACAATGGGGGAAACCCTGATGCAGCCATGCCGCGTGTGTGAAGAAGGCCTCGGGTTGTAAAGCACTTTCAGTAGGGAGGAAGGTAGTGTAGTTAACACCTGCATTATTTGACGTTACCTACAGAAGAAGCACCGGCTAACTCCGTGCCAGCAGCCGCGGTAATACGGAGGGTGCGAGCGTTAATCGGAATTACTGGGCGTAAAGCGCATGCAGGCGGCCTGTTAAGTCAGATGTGAAAGACCCGGGGCGTTACCTACGGAAGTTAGGCAATTTGAAAACTGGGCAGGCTTAGAGTCTTGTAGAGGGGGGTAGAAATTTCAGGTGTAGCGTGAAATGCGTAGAGATCTGAAGGAATACCAGTGGCGAAGGCGGCCCCCTGGACAAAGACTGACGCTCAGATGCGAAAGCGTGGGGAGCAAACAGG
>tjl6z1_328
TGGGGAATATTGCACAATGGGCGCAAGCCTGATGCAGCCATGCCGCGTGTGTGAAGAAGGCCTCGGGTTGTAAAGCACTTTCAGTCGTGAGGAAGGTGGTAGTGTTAATAGCACTATCATTGACGTTAGCGACAGAAGAAGCACCGGCTAACTCCGTGCCAGCAGCCGCGGTAATACGGAGGGTGCGAGCGTTAATCGGAATTACTGGGCGTAAAGCGCATGCAGGTGGTTTGTTAAGTCAGATGTGAAAGCCCGGGGCTCAACCTCGGAATAGCATTTGAAACTGGCAGACTAGAGTACTGTAGAGGGGGTAGAATTTCAGGTGTAGCGGATGAAATGCGTAGAGATCTGAAGGAATACCGGTGGCGAAGGCGGCCCCCTGGACAGATACTGACACTCAGATGCGAAAAGCGTGGGGAGCAAAACAGG
>tjl6z1_329
TGGGGAATATTGCACATGGGGGAAACCCTGATGCAGCCATGCCGCGTGTGTGAAGAAGGCCTCGGGTTGTAAAGCACTTTCAGTTGGGAGGAAGGTAGTGTAGTTAACACCTGCACTTATTTGACGTTACCTACAGAAGAAGCACCGGCTAACTCCGTGCCAGCAGCCGCGGTAATACGGAGGGTGCGAGCGTTAATCGGAATTACTGGGCGTAAAGCGCCATGCAGGCGGCCTGTTAAGTCAGATGTATGAAAGACCCGGGGCGTTAACCTCGGAATTAGCATTTGAAACTTGGGCAGGCTAGAGTCTTGGTAGAGGGGGTAGAATTTCAGGTGTAGCGGTGAAAATGCGTAGAGATCTGAAGGAATACCAGTGGCGAAGGCGCCCCCTGGACAAAGACTGACGCTCAGATGCGAAAGCGTGGGGAGCAAACAG
>tjl6z1_330
TGGGGAATATTGCACAATGGGGGAAACCCTGATGCAGCCATGCCGCGTGTGTGAAGAAGGCCTCGGGTTGTAAAGCACTTTCAGTAGGGAGGAAGGTAGTGTAGTTAACACCTGCACTATTTGACGTTACCTACAGAAGAAGCACCGGCTAACTCCGTGCCAGCAGCCGCGGTAATACGGAGGGTGCGAGCGTTAATCGGAATTACTGGGCGTAAAGCGCATGCAGGCGGCCTGTTAAGTCAGATGTGAAAGCCCGGGGCTTAACCTCGGAATTGCATTTGAAACTGGCAGGCTAGAGTCTTGTAGAGGGGGTAGAATTTCAGGTGTAGCGGTGAAATGCGTAGAGATCTGAAGGAATACCAGTGGCGAAGGCGCCCCCTGGACAAAGACTGACGCTCAGATGCGAAAAGCGTGGGGAGCAAACAGG
>tjl6z1_331
TGGGGAATATTGCACAATGGGGGAAACCCTGATGCAGCCATGCCGCGTGTGTGAAGAAGGCCTCGGGTTGTAAAGCACTTTCAGTAGGGGAGGAAGGTAGTGTAGTTAACACCTGCATTATTTGACGTTACCTACAGAAGAAGCACCGGCTAACTCCGTGCCAGCAGCCGCGGTAATACGGAGGGTGCGAGCGTTAAGTCGGAATTACTGGGCGTAAAGCGCATGCAGGCGGCCTGTTAAGTCAGATGTGAAATGACCCGGGGTCTTAACCTCGGAATTAGGCATTTGAAAACTGGGCAGGGCTTAGAAGTCTTGTAGAGGGGGTAGAATTTCAGTGTAGCGGTGAATGCGTAGAGATCTGAAGGAATACCAGTGGCCGAAGGCGCCCCCGACAAAGACTGACGCTCAGATGCGAAAGCGTGGGGAGCAA
>tjl6z1_332
TGGGGAATATTGCACAATGGGGGAAACCCTGATGCAGCCATGCCGCGTGTGTGAAGAAGGCCCTCGGGTTGTAAAGCACTTTCAGTAGGGAGGAAGGTAGTGTAGTTAACACCTGCATTATTTGACGTTACCTACAGAAGAAGCACCGGCTAACTCCGTGCCAGCAGCCGCGGTAATACGGAGGGTGCGAGCGTTAATCGGAATTACTGGGCGTAAAGCGCATGCAGGCGGCCTGTTAAGTCAGGTGTGAAAGCCCGGGGCGTTAACCTACGGATTAGCATTTGAAACTGACAGGCTAGAGTCTTGTAGAGGGGGGTAGAATTTCAGGTGTAGCGGTGAAATGCGTAGAGATCTGAAGGAATACCAGTGGCGAAGGCGGCCCCCTGGACAAAGACTGACGCTCAGATGCGAAAGCGTGGGGAGCAAACAG
>tjl6z1_333
TGGGGAATATTGCACAATGGGGGAAACCCTGATGCAGCCATGCCGCGTGTGTGAAGAAGGCCTCGGGTTGTAAAGCACTTTCAGTAGGGAGGAAGGTAGTGTAGTTAACACCTGCATTATTTGACGTTACCTACAGAAGAAGCACGGCTAACTCCGTGCCAGCAGCCGCGGTAATACGGAGGTGCGAGCGTTAATCGGAATTACTGGGCGTAAAGCGCATGCAGGCGGCCTGTTAAGTCAGATGTGAAAGCCGGGGCTTACCTCGAATGCATTTGAAACTGGCAGGCTAGAGTCTTGTAGAGGGGGTAGAATTCAGGTGTAGCGGTGAAATGCGTAGAGATCTGAAGGAATACCAGTGGCGAAGGCGCCCCCTGGACAAAGACTGACGCTCAGATGCGAAAAGCGTGGGGAGCAAACAG
>tjl6z1_334
TGGGGAATATTGCACAATGGGGGAAACCCTGATGCAGCCATGCCGCGTGTGTGAAGAAGGCCTCGGGTTGTAAAGCACTTTCAGTAGGGAGGAAGGTAGTGTAGTTAACACCTGCATTATTTGACGTTACCTACAGAAGAAGCACCGGCTAACTCCGTGCCAGCAGCCGCGGTAATACGGAGGGTGCGAGCGTTAATCGGAATTACTGGGCGTAAAGCGCATGCAGGCGGCCTGTTAAGTCAGATGTGAAAGCCCGGGGCTTAACCTCGGAATTGCATTTGAAACTGGCAGGCTAGAGTCTTGGTAGAGGGGGTAGAATTTCAGGTGTAGCGGTGAAATGCGTAGGAGAATCTGAAGGAATACCAGTGGGCGAAGGCGGCCCCCTGGACAAAGACTGAACGCTCAAGATGCGGAAAAGCGTGGGGAAGCAAACAG
>tjl6z1_335
TGGGGAATATTGCACAATGGGGGAAACCCTGATGCAGCCATGCCGCGTGTGTGAAGAAGGCCTCGGGTTGTAAAGCACTTTCAGTAGGGAGGAAGGTAGTGTAGTTAACACCTGCATTATTTGACGTTACCTACAGAAGAAGCACCGGCTAACTCCGTGCCAGCAGCCGCGGTAATACGGAGGGTGCGAGCGTTAATCGGAATTACTGGGCGTAAAGCGCATGCAGGCGGCCTGTTAAGTCAGACGTGAAAGCCCGGGGCTTAACCTCGGAATTGCATTTGAAACTGGCAGGCTAGAGTCTTGTAGAGGGGGTAGAATTTCAGGTGTAGCGGTGAAATGCGTAGAGATCTGAAGGAATACCAGTGGCGAAGGCGCCCCCTGGACAAAGACTGACGCTCAGATGCGAAAAGCGTGGGGAGCAAACAGG
>tjl6z1_336
TGGGGAATATTGCACAATGGGGGAAACCCTGATGCAGCCATGCCGCGTGTGTGAAGAAGGCCTCGGGTTGTAAAGCACTTTTCAGTAGGGAGGAAGGTAGTGTAGTTAACACCTGCATTATTTGACGTTACCTACAGAAGAAGCACCGGCTAACTCCGTGCCAGCAGCCGCGGTAATACGGAGGGTGCGAGCGTTAAGTCGGAATTACTGGGCGTAAAGCGCATGCAGGCGGCCTGTTAAGTCAGATGTGAAAGACCCGGGGCTTAACCTCGGAATTGCATTTGAAACTGGCAGGCTAGAGTCTTGTAGAGGGGGGTAGAATTTCAGGTGTAGCGGTGAAATGCGTAGAGATCTGAAGGAATACCAGTGGCGAAGGCGGCCCCCTGGACAAAGACTGACGCTCAGATGCGAAAGCGTGGGGAGCAAACAG
>tjl6z1_337
TGGGGAATATTGCACAATGGGCGCAAGCCTGATGCAGCCATGCCGCGTGTATGAAGAGCAGCCGGGTTGTAAAGTACTTTCAGCAGTGAGGAAGGCGGAGTCGTTAATAGCGGCCTCGTTTGACGTTAGCTGCAGAAGAAGCACCGGCTAACTCCGTGCCAGCAGCCGCGGTAATACGGAGGGTGCGAGCGTTAATCGGAATTACTGGGCGTAAAGCGCATGCAGGTGGTTTTGTTAAGTCAGATGTGAAAGCCCGGGGCTCAACCTCGGAATTGCATTTGAAACTGGCAGACTAGAGTACTGTAGAGGGGGGTAGAATTTCAGGTGTAGCGGTGAAATGCGTAGAGATCTGAAGGAATACCGGTGGCGAAGGCGGCCCCCCTGGACAGATACTGACACTCAGATGCGAAAGCGTGGGGAGCAAACAGG
>tjl6z1_338
TGAGGAATATTGGTCAATGGGCGCTAGCCTGAACCAGCCAAGTAGCGTGAAGGATGACTGCCCTATGGGTTGTAAACTTCTTTTATATGGGAATAAAGTGCAGTATGTATACTGCTTTGCATGTACCTTATGAATAAGGATCGGCTAACTCCGTGCCAGCAGCCGCGGTAATACGGAGGATCCGAGCGTTATCCGGATTTATTGGGTTTAAAGGGAGCGTAGGCGGGTTGTTAAGTCAGTTGTGAAAGTTTGCGGCTCAACCGTAAAATTGCAGTTGATACTGGCATCCTTGAGTACAGTAGAGGTAGGCGGAATTCGTGGTGTAGCGGTGAAATGCTTAGATATCACGAAGAACTCCGATTGCGAAGGCAGCCTGCTGGACTGTAACTGGTGCTGATGCTCGAAAGTGTGGGTATCAAACAGG
>tjl6z1_339
TGGGGAATATTGCACAATGGGGGAAACCCTGATGCAGCCATGCCGCGTGTGTGAAGAAGGCCTCGGGTTGTAAAGCACTTTCAGTAGGGAGGAAGGTAGTGTAGTTAACACCTGCATTATTTGACGTTACCTACAGAAGAAGCACCGGCTAACTCCGTGCCAGCAGCCGCGGTAATACGGAGGGTGCGAGCGTTAATCGGAATTACTGGGCGTAAAGCGCATGCAGGCGGCCTGTTAAGTCAGATGTGAAAGCCCGGGGCTTAACCTCGGAATTGCATTTGAAACTGGCAGGCTAGAGTCTTGGTAGAGGGGGTAGAATTCAGGTGTAGCGGTGAAATGCGTAGAGATCTGAAGGAATACCAGTGGCGAAGGCGCCCCCTGGACAAAGACTGACGCTCAGATGCGAAAAGCGTGGGGAGCAAACAGG
>tjl6z1_340
TGGGGAATATTGCACAATGGGGGAAACCCTGATGCAGCCATGCCGCGTGTGTGAAGAAGGCCTCGGGTTGTAAAGCACTTTCAGTAGGGAGGAAGGTAGTGTAGTTAACACCTGCATTATTTGACGTACCTACAGAAGAAGCACCGGCTAACTCCGTGCCAGCAGCCGCGGTAATACGGAGGGTGCGAGCGTTAATCGGAATTACTGGGCGTAAAGCGCAATGCAGGCGGCCTGTTAAGCCAGATGTGAAAGCCCGGGGCTTAACCTCGGAATTGCATTTGAAACTGGGCAGGCTAGAGTCTTGTAGAGGGGGGTAGAATTCAGGTGTAGCGGTGAAATGCGTAGAGATCTGAAGGAATACCAGTGGCGAAGGCGCCCCCTGGACAAAGACTGACGCTCAGATGCGAAAGCGTGGGGAGCAAACAGG
>tjl6z1_341
TGAGGAATATTGGACAATGGGTGAGAGCCTGATCCAGCCATCCCGCGTGAAGGACTAAGGACCTATGGTTTGTAAACTTCTTTTATACAGGGATAAACCTACTCTCGTGAGGGTAGCTGAAGGTACTGTATGAATAAGCCCCGGCTAACTACGTGCCAGCAGCCGCGGTAATACGTAGGGGGCTAGCGTTATCCGGAATTGACTAGGGGCGTAAAGGGTGCTGTAGGTGGTTTTTTAAGTCAGAAGTGAAAGGCTACGGCTCAACCGTAGTTAAGCTTTTGAAACTAGAGAACTTGAGTGCGAGGAGAGGAGCAGTAGAATTCCTAGTGTAGCGGTGAAATGCGTAGGAAGAATTACGGAAGAACAACCGAGTGGCGAAGGCGACTCTCTGGACTGTAACGTGAACGCTGAGGCGTCGAAAAGCGTGGGGAGCAAACATGG
>tjl6z1_342
TGGGGAATATTGCACAATGGGGGAAACCCTGATGCAGCCATGCCGCGTGTGTGAAGAAGGCCTCGGGTTGTAAAGCACTTTCAGTAGGGAGGAAGGTAGTGTAGTTAACACCTGCATTATTTGACGTTACCTACAGAAGAAGCACCGGCTAACTCCGTGCCAGCAGCCGCGGTAATACGGAGGGTGCGAGCGTTAATCGGAATTACTGGGCGTAAAGCGCATGCAGGCGGCCTGTTAAGTCAGATGTGAAAGCCCGGGGCTTAACCTCGGAATTGCATTTGAAACTGGCAGGCTAGAGTCTTGTAGAGGGGGTAGAATTTCAGGTGTAGCGGTGAAATGCGTAGAGATCTGAAGGAATACCAGTGGCGAAGGCGGCCCCCTGGACAAAGACTGACGCTCAGATGCGAAAGCGTGGGGAGCAAACAGG
>tjl6z1_343
TGGGGAATATTGCACAATGGGCGCAAGCCTGATGCAGCCATGCCGCGTGTGTGAAGAAGGCCTCGGGTTGTAAAGCACTTTCAGTCGTGAGGAAGGTGGTAGTGTTAATAGCACTATCATTTGACGTTAGCGACAGAAGAAGCACCGGCTAACTCCGTGCCAGCAGCCGCGGTAATACGGAGGGTGCGAGCGTTAATCGGAATTACTGGGCGTAAAGCGCATGCAGGCGGCCTGTTAAGTCAGATGTGAAAGCCCGGGGCTTAACCTCGGAATTGCATTTGAAACTGGCAGGCTAGAGTCTTGTAGAGGGGGGTAGAATTTCAGGTGTAGCGGTGAAATGCGTAGAGATCTGAAGGAATACCAGTGGCGAAGGCGGCCCCCTGGACAAAGACTGACGCTCAGATGCGAAAGCGTGGGGAGCAAACAGG
>tjl6z1_344
TGGGGAATATTGCACAATGGGGGAAACCCTGATGCAGCCATGCCGCGTGTGTGAAGAAGGCCTCGGGTTGTAAAGCACTTTCAGTAGGGAGGAAGGTAGTGTAGTTAACACCTGCATTATCTGACGTTACCTACAGAAGAAGCACCGGCTAACTCCGTGCCAGCAGCCGCGGTAATACGGAGGGTGCGAGCGTTAATCGGAATTACTGGGCGTAAAGCGCATGCAGGCGGCCTGTTAAGTCAGATGTGAAAGCCCGGGGCTTAACCTCGGAATTGCATTTGAAACTGGCAGGCTAGAGTCTTGTAGAGGGGGGTGGAATTTCAGGTGTAGCGGTGAAATGCGTAGAGATCTGAAGGAATACCAGTGGCGAAGGCGGCCCCCTGGACAAAGACTGACGCTCAGATGCGAAAAGCGTGGGGAGCAAACAGG
>tjl6z1_345
TGGGGAATATTGCACAATGGGGGAAACCCTGATGCAGCCATGCCGCGTGTGTGAAGAAGGCCTCGGGTTGTAAAGCACTTTTCAGTAGGGAGGAAGGTAGTGTAGTTAACACCTGCATTATTTGACGTTACCTACAGAAGAAGCACCGGCTAACTCCGTGCCAGCAGCCGCGGTAATACGGAGGGTGCGAGCGTTAATCGGAATTACTGGGCGTAAAGCGGCATAGCAGGCGGCCTGTTAAGTCAGATGTGAAAGACCCGGGGCGTTAACCTACCGGAGTTATGCATTTTGAAAACTGGGCAGGGCTAGAGTCTTGTAGAGGGGGGTAGAAATTTCAGGTGTAGCGGTGAAATGCGTAGAGATCTGAAGGAATACCAGTGGCGAAGGCGCCCCCTGGACAAAGACTGACGCTCAGATGCGAAAAGCGTGGGGAGCAAAACAGG
>tjl6z1_346
TGGGGAATATTGCACAATGGGGGAAACCCTGATGCAGCCATGCCGCGTGTGTGAAGAAGGCCTTAGGGTTGTAAAGCACTTTCAGTAGGGAGGAAGGTAGTGTAGTTAACACCTGCATTATTTGACGTTACCTACAGAAGAAGCACCGGCTAACTCCGTGCCAGCAGCTGCGGTAATACGGAGGGTGCGAGCGTTAATCGGAATTACTGGGCGTAAAGCGCATGCAGGCGGCCTGTTAAGTCAGATGTGAAAGCCCGGGGCGTTAACCTCGGAGTTGCATTTTGAAAACTGGGCAGGGCTTAGAGTCTTTGGTAGGAAGGGGGGGTAGAATTCCAGTGTAGGCGGTTGAAAATGCGTAGAGATCTGGAGGAATACCGGTGGCGAAGGCGGCCCCCTGGACGAAGACTGACGCTCAGGTGCGAAAGCGTGGGGAGCAAACAG
>tjl6z1_347
TGGGGAATATTGCACAATGGGGCGCAAGCCTGATGCAGCCATGCCGCGTGTATGAAGAAGGCCTCGGGTTGTAAAGTACTTTCAGCGGGGAGGAAGGGAGTAAAGTTAATACCTTTGCTCATTGACGTTACCCGCAGAAGAAGCACCGGCTAACTCCGTGCCAGCAGCCGCGGTAATACGGAGGGTGCAAGCGTTAATCGGAATTACTGGGCGTAAAGCGCACGCAGGCGGTTTGTTAAGTCAGATGTGAAATCCCCGGGCTCAACCTGGGAACTGCATCTGATACTGGCAAGCTTGAGTCTCGTAGAGGGGGGTAGAATTCCAGGTGTAGCGGTGAAATGCGTAGAGATCTGGAGGAATACCGGTGCGAAGGCGGCCCCCTGGACGAGGACTGACGCTCAGGTGCGAAAGCGTGGG
>tjl6z1_348
TGGGGAATATTGCACAATGGGGGAAACCCTGATGCAGCCATGCCGCGTGTGTGAAGAAGGCCTCGGGTTGTAAAGCACTTTCAGTAGGGAGGAAGGTAGTGTAGTTAACACCGTGCATTATTTGACGTTACCTACAGAAGAAGCACCGGCTAACTCCGTGCCAGCAGCCGCGGTAATACGGAGGGTGCGAGCGTTAAATCGGAATTCTGGGCGTAAAGGCGGCATAGCAGGCAGGCCTGTTTAAGTTCAGAGTGAAAGCCCGGGGCTTAACCTACGGAATTGCATTTGAAACTGGCAGGCTAGATGTCGTTGGTAGAAGGGGGTAGAAATTCAGGTGTAGCGGTGAAATGCGTTAGAGATCTGGCAAGGAATACCAGTGGCGAAGGCGCCCCCTGGACAAAGACTGACGCTCAGATGCGAAACGTGG
>tjl6z1_349
TGGGGAATATTGCACAATGGGGGAAACCCTGATGCAGCCATGCCGCGTGTGTGAAGAAGGCCTCGGGTTGTAAAGCACTTTCAGTAGGGAGGAAGGTAGTGTAGTTAACACCTGCACTATTTGACGTTACCTACAGAAGAAGCACCGGCTAACTCCGTGCCAGCAGCCGCGGTAATACGGAGGGTGCGAGCGTTAATCGGAATTACTGGGCGTAAAGCGCATGCAGGCGGCCTGTTAAGTCAGATGTGAAAGCCCGGGGCTTAACCTACGGAATTGCATTTGAAACTGGCAGGCTAGAGTCTTGTAGAGGGGGTAGAATTCAGGTGTAGCGGTGAAATGCGTAGAGATCTGAAGGAATACCAGTGGCGAAGGCGCCCCCTGGACAAAGACTGACGCTCAGATGCGAAAGCGTGGGGAGCAAACAGG
>tjl6z1_350
TGGGGAATATTGCACAATGGGGGAAACCCTGATGCAGCCATGCCGCGTGTGTGAAGAAGGCCTCGGGTTGTAAAGCACTTTCAGTAGGGAGGAAGGTAGTGTAGTTAACACCTGCATTATTTGACGTTACCTACAGAAGAAGCACCGGCTAACTCCGTGCCAGCAGCCGCGGTAATACGGAGGGTGCGAGCGTTAATCGGAATTACTGGGCGTAAAGCGCATGCAGGCGGCCTGTTAAGTCAGATGTGAAAGCCCGGGGCGTTAACCTCGGAATTGCATTTGAAACTGGCAGGCTAGAGTCTTGTAGAGGGGGTAGAATTTCAGGTGTAGCGGTGAAATGCGTAGAGATCTGAAGGAATACCAGTGGCGAAGGCGGCCCCCTGGACAAAGACTGACGCTCAGATGCGAAAGCGTGGGGAGCAAACAGG
>tjl6z1_351
TGGGGAATATTGCACAATGGGGGAAACCCTGATGCAGCCATGCCGCGTGTGTGAAGAAGGCCTCGGGTTGTAAAGCACTTTCAGTAGGGAGGAAGGTAGTGTAGTTAACACCTGCATTATTTGACGTACCTACAGAAGAAGCACCGGCTAACTCCGTGCCAGCAGCCGCGGTAATACGGAGGGTGCGAGCGTTAATCGGAATTACTGGGCGTAAAGCGGCATGCAGGCGGCCTGTTAAGTCAGATGTGAAAGACCCGGGGCGTTAACCTACGGAGTTGCAATTTGAAACTGGCAGGCTAGAGTCTTGGTAGAGGGGGTAGAATTCAGGTGTAGCGGTGAAATGCGTAGAGATCTGCAAGGAATACCAGTGGCGAAGGCGCCCCCTGGACAAAGACTGACGCTCGAGATGCGAAAAGCGTGGGGAGCAAACAG
>tjl6z1_352
TGGGGAATATTGCACAATGGGCGCAAGCCTGATGCAGCCATGCCGCGTGTGTGAAGAAGGCCTCGGGTTGTAAAGCACTTTCAGCAGTGAGGAAGGTCACGTAGTTAATACCTGCGTGATTTGACGTTAGCTGCAGAAGAAGCACCGGCTAACTCCGGTGCCAGCAGCCGCGGTAATACGGAGGGTGCGAGCGTTAATCGGAATTACTGGGCGTAAAGCGCATGCAGGCGGTTTGTTAAGCAAGATGTGAAAGCCCCGGGCTTAAGCCTGGGAACCAGGCATTTTGAACTTGGCAGGCTAGAGTCTTGTAGAGGGGGGTAGAATTTCAGGTGTAGCGGTGAAATGCGTAGAGATCTGAAGGAATACCGGTGGCGAAGGCGGCCCCCTGGACAAAGACTGACGCTCAGATGCGAAAGCGTGGGAG
>tjl6z1_353
TGGGGAATATTGCACAATGGGCGCAAGCCTGATGCAGCCATGCCGCGTGTGTGAAGAAGGCCTCGGGTTGTAAAGCACTTTCAGCAGTGAGGAAGGTCACGTAGTTAATACCTGCGTGATTTGACGTTAGCTGCAGAAGAAGCACCGGCTAACTCCGTGCCAGCAGCCGCGGTAATACGGAGGGTGCGAGCGTTAATCGGAATTACTGGGCGTAAAGCGCATGCAGGCGGTTTGTTAAGCAAGATGTGAAAGCCCCGGGCTTAACCTGGGAACAGCATTTTGAACTGGCAGGCTAGAGTCTTGTAGAGGGGGTAGAATTTCAGGTGTAGCGGTGAAGTGCGTAGAGATCTGAAGGAATACCGGTGGCGAAGGCGGCCCCCTGGACAAAGACTGACGCTCAGATGCGAAAGCGTGGGGAGCAAACAGG
>tjl6z1_354
TGGGGAATATTGCACAATGGGCGCAAGCCTGATGCAGCCATGCCGCGTGTGTGAAGAAGGCCTTCGGGTTGTAAAGCACTTTCAGTCGTGAGGAAGGTAGTGTAGTTAATAGCTGCATTATTTGACGTTAGCGACAGAAGAAGCACCGGCTAACTCCGTGCCAGCAGCCGCGGTAATACGGAGGGTGCGAGCGTTAATCGGAATTACTGGGCGTAAAGCGCATGCAGGTGGTTTGTTAAGTCAGATGTGAAAGCCCGGGGCTCAACCTCGGAATAGCATTTGAAACTGGCAGACTAGAGTACTGTAGAGGGGGGTAGAATTTCAGGTGTAGCGGTGAAATGCGTAGAGATCTGAAGGAATACCGGTGGCGAAGGCGACCCCCTGGACAGATACTGACACCTCAGATGCGAAAGCGTGGGGAGCAAACAAG
>tjl6z1_355
TGGGGAATATTGCACAATGGGGGAAACCCTGATGCAGCCATGCCGCGTGTGTGAAGAAGGCCTCGGGTTGTAAAGCACTTTCAGTAGGGAGGAAGGTAGTGTAGTTAACACCTGCACTATTTGACGTTACCTACAGAAGAAGCACCGGCTAACTCCGTGCCAGCAGCCGCGGTAATACGGAGGGTGCGAGCGTTAATCGGAATTACTGGGCGTAAAGCGCATGCAGGCGGCCTGTTAAGTCAGATGTGAAAGACCCGGGGGCGTTAACCTCGGAATTGCATTTTGAAAACTGGGCAGGGCTTAGAGTCTTTGGTAGAAGGGGGGGTAGAATTTTCAGTGTAGCGGTGAAAATGCGTAGAGATCTGAAGGAATACCAGTGGCGAAGGCGGCCCCCTGGACAAAGACTGACGCTCAGATGCGAAAAGCGTGGGGAGCAAA
>tjl6z1_356
TGGGGAATATTGCACAATGGGCGCAAGCCTGATGCAGCCATGCCGCGTGTGTGAAGAAGGCCTCGGGTTGTAAAGCACTTTCAGTCGTGAGGAAGGTAGTGTAGTTAATAGCTGCATTATTTGACGTTAGCGACAGAAGAAGCACCGGCTAACTCCGGTGGCCAGCAAGCCCGCGGTAATACGGAGGGTGCGAGCGTTAAATCGGAATTACTGGGCGTAAAGCGCATGCAGGTGGTTTTGTTAAGTCAGATGTGAAAGCCCGGGGCTCAACCTCGGAATTGCATTTGAAACTGGCAGACTAGAGTACTGTAGAGGGGGTAGAATTTCAGTGTAGCGTGAAATGCGGCAGTAGATCTGAAGGAATATGGTGGCGAAGGCGCCCCCTGGAACAGATACTGACACTCAGATGCGAAAAGCGTGGGGCAGACAAACAGG
>tjl6z1_357
TGGGGAATATTGCACAATGGGGGAAACCCTGATGCAGCCATGCCGCGTGTGTGAAGAAGGCCTCGGGTTGTAAAGCACTTTCAGTAGGGAGGAAGGTAGTGTAGTTAACACCTGCATTATTTGACGTTACCTACAGAAGAAGCACCGGCTAACTCCGTGCCAGCAGCCGCGGTAATACGGAGGGTGCGAGCGTTAATCGGAATTACTGGGCGTAAAGCGCATGCAGGCGGCCTGTTAAGTCAGATGTGAAGGCCCGGGGCGTTAACCTACGGAATTGCATTTGAAACTGGCAGGCTAGAGTCTTGTAGAGGGGGTAGAATTTCAGGTGTAGCGGTGAAATGCGTAGAGATCTGAAGGAATACCAGTGGCGAAGGCGCCCCCTGGACAAAGACTGACGCTCAGATGCGAAAAGCGTGGGGAGCAAACAGG
>tjl6z1_358
TGGGGAATATTGCACAATGGGGGAAACCCTGATGCAGCCATGCCGCGTGTGTGAAGAAGGCCTCGGGTTGTAAAGCACTTTCAGTAGGGAGGAAGGTAGTGTAGTTAACACCTGCATTATTTGACGTTACCTACAGAAGAAGCACCGGCTAACTCCGTGCCAGCAGCCGCGGTAATACGGAGGGTGCGAGCGTTAATCGGAATTACTGGGCGTAAAGCGCATGCAGGCGGCCTGTTAAGTCAGATGTGAAAGCCCGGGGCTTAACCTCGGAATTGCATTTGAAACTGGCAGGCTAGAGTCTTGTAGAGGGGGGTAGAATTTCAGGTGTAGCGGTGAAATGCGTAGAGATCTGAAGGAATACCAGTGGCGAAGGCGGCCCCCTGGACAAAGACTGACGCTCAGATGCGAAAGCGTGGGGAGCAAACAGG
>tjl6z1_359
TGGGGAATATTGCACAATGGGGGAAACCCTGATGCAGCCATGCCGCGTGTGTGAAGAAGGCCTCGGGTTGTAAAGCACTTTCAGTAGGGAGGAAGGTAGTGTAGTTAACACCTGCATTATTTGACGTTACCTACAGAAGAAGCACCGGCTAACTCCGTGCCAGCAGCCGCGGTAATACGGAGGGTGCGAGCGTTAATCGGAAGTTACTGGGCGTAAAGCGGCATGCAGGCGGCCTGTTAAGTCAGATGTGAAAGCCGGGGCTTAACTCGGAATGCATTTGAAACTGGCAGGCTAGAGTCTTGGTAGAGGGGGTAGAATTTCAGGTGTAGCGGTGAAATGCGTAGAGATCTGAAGGAATACCAGTGGCGAAGGCGCCCCCTGGACAAAGACTGACGCTCAGATGCGAAAGCGTGGGGAG
>tjl6z1_360
TGGGGAATATTGCACAATGGGGGAAACCCTGATGCAGCCATGCCGCGTGTGTGAAGAAGGCCTCGGGTTGTAAAGCACTTTCAGTAGGGAGGAAGGTAGTGTAGTTAACACCTGCACTATTTGACGTTACCTACAGAAGAAGCACCGGCTAACTCCGTGCCAGCAGCCGCGGTAATACGGAGGGTGCGAGCGTTAATCGGAATTACTGGGCGTAAAGCGCATGCAGGCGGCCTGTTAAGTCAGATGTGAAAGCCCGGGGCGTTAACCTCGGAATTGCATTTGAAACTGGCAGGCTAGAGTCTTGTAGAGGGGGTAGAATTTCAGGTGTAGCGGTGAAATGCGTAGAGATCTGAAGGAATACCAGTGGCGAAGGCGGCCCCCTGGACAAAGACTGACGCTCAGATGCGAAAAGCGTGGGGAGCAAACAGG
>tjl6z1_361
TGGGGAATATTGCACAATGGGGGAAACCCTGATGCAGCCATGCCGCGTGTGTGAAGAAGGCCTTCGGGTTGTAAAGCACTTTTCAGTAGGGAGGAAGGTAGTGTAGTTAACACCTGCACTATTTGACGTTACCTACAGAATAAGCACCGGCTAACTTCGTGCCAGCAGCCGCGGTAATACGAAGGGTGCAAGCGTTACTCGGAATTACTGGGCGTAAAGCGTGCGTAGGTGGTTATTTAAGTCCGTTGTGAAAGCCCTGGGCTCAACCTGGGAACTGCAGTGGATACTGGATGACTAGAATGGTGGTAGAGGGTAGCGGAATTCCTGGTGTAGCAGTGAAATGCGTAGAGATCAGGAGGAACATCCATGGCGAAGGCAGCTAGCCTGGACCAACATTGACACTGAGGCACGAAAGCGTGGGGAGCAAACAGG
>tjl6z1_362
TGGGGAATATTGCACAATGGGGGAAACCCTGATGCAGCCATGCCGCGTGTGTGAAGAAGGCCTCGGGTTGTAAAGCACTTTCAGTAGGGAGGAAGGTAGTGTAGTTAATAGCTGCATTACTTGACGTTAGCGACAGAAGAAGCACCGGCTAACTCCGTGCCAGCAGCCGCGGTAATACGGAGGGTGCGAGCGTAATCGGAATTACTGGGCGTAAAGCGCATGCAGGTGGTTTGTTAAGTCAGATGTGAAGCCCGGGGCTACAACCGTACGAATGATGACATTTGGAAACTGGCAGACGTAGAGTACTGGTAGAATGGGGGGTAGAATTTCAGGTGTAGCGATGAAATGCGTAGAGATCTGAAGGAATACCGGTGGCGAAGGCGCCCCCTGGACAGATACTGACACTCAGATGCGAAAGCGTGGGGAGCAA
>tjl6z1_363
TAAGGAATTTTCCACAATGAGCGAAAGCTTGATGGAGCGACACAGCGTGCAGGATGAAGTTCTTCGGAATGTAAACTGCTGTTATAAGGGAAGAAAAAATAGAATAGGAAATGATTTTATCTTGACGGTACCTTATTAGAAAGCGACGGCAAACTATGTGCCAGCAGCCGCGGTAATACATAGGTCGCAAGCGTTATCCGGAATTATTGGGCGTAAAGCGTCCGTAGGTTTTTTGCTAAGTCTGGAGTTAAATGCTGAAGCTCAACTTCAGTTCCCGCTTTGGATACTGGCAAAATAGAATTATAAAAGAGGTTAGCGGAATTCCTAGTGAAGCGGTGGAAATGCGTAGATATTAGGAAGAACACCAATAGGCGAAGGCAGCTAACTGGCTATATATTGACACTAAAGGGACGAAAAGCGTGGGGAGCAAACAG
>tjl6z1_364
TGGGGAATATTGCACAATGGGGGAAACCCTGATGCAGCCATGCCGCGTGTGTGAAGAAGGCCTTCGGGTTGTAAAAGCACTTTCAGTAGGGAGGAAGGTAGTGTAGTTAACACCTGCATTATTTGACGTTACCTACAGAAGAAGCACCGGCTAACTCCGTGCCAGCAGCCGCGGTAATACGGAGGGTGCGAGCGTTAATCGGAATTACTGGGCGTAAAGCGCATGCAGGCGGCCTGTTAAGTCAGATGTGAAAGCCCGGGGCTTAACCTCGGAATTGCATTTGAAACTGGCAGGCTAGAGTCTTGTAGAGGGGGTAGAATTTCAGGTGTAGCGGTGAAATGCGTAGAGATCTGAAGGAATACCAGTGGCGAAGGCGGCCCCCTGGACAAAGACTGACGCTCAGATGCGAAAAGCGTGGGGAGCAAACAGG
>tjl6z1_365
TGGGGAATATTGCACAATGGGGGAAACCCTGATGCAGCCATGCCGCGTGTGTGAAGAAGGCCTCGGGTTGTAAAGCACTTTCAGTAGGGAGGAAGGTAGTGTAGTTAATAGCTGCATTATTGACGTTAGCGACAGAAGAAGCACCGGCTAACTCCGTCCAGCAGCCGCGTAATACGGAGGGTGCGAGCGTTAATCGGAATTACATGGGCGTAAAGCGCATGCAGGTGGTTTGTTAAGTCAGATGTGAAAGACCCGGGCGTCTAACCCGTACGGTATTGGCAATTTGAAACTTGGCAGACTAGAGTAGCTGTAGAGGGGGGTAGGAATTTCAGGGTGATTAGCGTGAAATGCAGTAGAGATCTGAAAGGGAAATACCGGGTGGCGAAGGCGGCCCCCCCTGGACAGAATAACTGACATCAGAATGCGAAAAGCGTGGGGGAGACAAACAGG
>tjl6z1_366
TGGAGAATATTGCACAATGGGCGCAAGCCTGATGCAGCCATGCCGCGTGTGTGAAGAAGGCCTCGGGTTGTAAAGCACTTTCAGTCGTGAGGAAGGTAGTGTAGTTAATAGCTGCATTATTTGACGTTAGCGACAGAAGAAGCACCGGCTAACTCCGTGCCAGCAGCCGCGGTAATACGGAGGGTGCGAGCGTTAATCGGAATTACTGGGCGTAAAGCGCATGCAGGTGGTTTGTTAAGTCAGATGTGAAAGCCCGGGGCTCAACCTCGGAATTGCATTTGAAACTGGCAGACTAGAGTACTGTAGAGGGGGTAGAATTTCAGGTGTAGCGGTGAAATGCGTAGAGATCTGAAGGAATACCGGTGGCGAAGGCGGCCCCCTGGACAGATACTGACACTCAGATGCGAAAGCGTGGGGAGCAAACAG
>tjl6z1_367
TGGGGGAATAATTGCACAATGGGGGAAACCCTGATGCAGCCATGCCGCGTGTGTGAAGAAGGCCTCGGGGTTTGGTAAAAGCACTTTCAGTAGGGAGGAAGGTAGTGTAGTTAACACCTGCATTATTTGACGTACCTAACAGGAAAGAAAGCCACCCGGGCTAAACCTCCGTGCCAGCAGCCGCGGTAAATACGGGAGGGTGCGAGCGTTAATCGGAATTACTGGGGCGTAAAGCGCATGCAGGCGGCCTGTTAAGTCAGATGGTGAAAGCCCGGGGCGTTAACCTCGGAGTTATGCAATTTTGAAACTGGGCAGGCTAGAGTCTTGTAGAGGGGGTAGAATTCAGGTGTAGCGGTGAAATGCGTAGAGATCTGCAAGGAATACCAGTGGCGAAGGCGCCCCCTGGACAAAGACTGACGCTCAGAATGCGAAAAGCGTGGGGAGCAAACAGG
>tjl6z1_368
TGGGGAATATTGCACAATGGGGGAAACCCCGATGCAGCCATGCCGCGTGTGTGAAGAAGGCCTCGGGTTGTAAAGCACTTTCAGTAGGGAGGAAGGTAGTGTAGTTAACACCTGCATTATTTGACGTTACCTACAGAAGAAGCACCGGCTAACTCCGTGCCAGCAGCCGCGGTAATACGGAGGGTGCGAGCGTTAATCGGAATTACTGGGCGTAAAGCGCATGCAGGCGGCCTGTTAAGTCAGATGTGAAAGCCCGGGGCTTAACCTCGGAATTGCATTTGAAACTGGCAGGCTAGAGTCTTGTAGAGGGGGCAGAATTTCAGGTGTAGCGGTGAAATGCGTAGAGATCTGAAGGAATACCAGTGGCGAAGGCGGCCCCCTGGACAAAGACTGACGCTCAGATGCGAAAAGCGTGGGGAGCAAACAGG
>tjl6z1_369
TGGGGAATATTGCACAATGGGGGAAACCCTGATGCAGCCATGCCGCGTGTGTGAAGAAGGCCTCGGGTTGTAAAAGCACTTTCAGTAGGGAGGAAGATAGTGTAGTTAACACCTGCATTATTTGACGTTACCTACAGAAGAAGCACCGGCTAACTCCGTGCCAGCAGCCGCGGTAATACGGAGGGTGCGAGCGTTAATCGGAATTACTGGGCGTAAAGCGCATGCAGGCGGCCTGTTAAGTCAGATGTGAAAGCCCGGGGCTTAACCTCGGAATTGCATTTGAAACTGGCAGGCTAGAGTCTTGTAGAGGGGGTAGAATTTCAGGTGTAGCGGTGAAATGCGTAGAGATCTGAAGGAATACCAGTGGCGAAGGCGGCCCCCTGGACAAAGACTGACGCTCAGATGCGAAAGCGTGGGGAGCAAACAGG
>tjl6z1_370
TGGGGAATATTGCACAATGGGGGAAACCCTGATGCAGCCATGCCGCGTGTGTGAAGAAGGCCTCGGGTTGTAAAGCACTTTCAGTAGGGAGGAAGGTAGTGTAGTTAACACCGTGACATTATTTGACGTTACCTACAGAAGAAAGCAACCCGGGCTAACTCCGTGCCCAGCAGCCGCGGTAATACGGAGGGTGCGAGCGTTAATCGGAATTACTGGGCGTAAAGCGCATGCAGGCGGCCTGTTAAGTCAGATGTGAAAGCCCGGGGCTTAACCTCGGAATTGCATTTGAAACTGGCAGGCTAGAGTCTTGTAGAGGGGGGTAGAATTTCAGGTGTAGCGGTGAAATGCGTAGAGATCTGAAGGAATACCAGTGGCGAAGGCGCCCCCTGGACAAAGACTGACGCTCAGATGCGAAAAGCGTGGGGAGCAAACAGG
>tjl6z1_371
TAGGGAATTTTCGGCAATGGGGGAAACCCTGACGAGCAACGCCGCGTGAGTGAAGAAGGTCTTCGGATTGTAAAGCTCTGTTGTAAGGGAAGAAATGTACTGTGAGAAACAGTACTTGACGGTACCCAAAGAATAAGCACCGGCTAACTTCGTGCCAGCAGCCGCGGTAATACGAAGGGTGCAAGCGTTACTCGGAATTACTGGGCGTAAAGCGTGCGTAGGTGGTTATTTAAGTCCGTTGTGAAAGCCCTGGGCTCAACCTGGGAACTGCAGTGGATACTGGATGACTAGAATGTGGTAGAGGGTAGCGGAATTCCTGGTGTAGCAGTGAAATGCGTAGAGATCAGGAGGAACATCCAGTGGCGAAGGCAGCTACCTGGACCAACATTGACACTGAGGCACGAAAGCGTGGGGAGCAACAG
>tjl6z1_372
TGGGGAATATTGCACAATGGGGGAAACCCTGATGCAGCCATGCCGCGTGTGTGAAGAAGGCCTCGGGTTGTAAAGCACTTTCAGTAGGGAGGAAGGTAGTGTAGTTAACACCTGCATTATTTGACGTTACCTACAGAAGAAGCACCGGCTAACTCCGTGCCAGCAGCCGCGGTAATACGGAGGGTGCGAGCGTTAATCGGAATTACTGGGCGTAAAGCGCATGCAGGCGGCCTGTTAAGTCAGATGTGAAAGCCCGGGGCTTAACCTCGGAATTGCATTTGAAACTGGCAGGCTAGAGTCTTGTAGAGGGGGTAGAATTTCAGGTGTAGCGGTGAAATGCGTAGAGATCTGAAGGAATACCAGTGGCGAAGGCGGCCCCCTGGACAAAGACTGACGCTCAGATGCGAAAAGCGTGGGGAGCAAACAGG
>tjl6z1_373
TGGGGAATATTGCACAATGGGCGCAAGCCTGATGCAGCCATGCCGCGTGTGTGAAGAAGGCCTCGGGTTGTAAAGCACTTTTCAGTCGTGAGGAAGGTAGTGTAGTTAATAGCTGCATTACTTGACGTTAGCGACAGAAGAAGCACCGGCTAACTCCGTGCCAGCAGCCGCGGTAATACGGAGGGTGCGAGCGTTAATCGGAATTACTGGGCGTAAAGCGCATGCAGGTGGTTTGTTAAGTCAGATGTGAAAGCCCGGGGCTCAACCTCGGAATAGCATTTGAAACTGGCAGACTAGAGTACTGTAGAGGGGGGTAGAATTTCAGGTGTAGCGGTGAAATGCGTAGAGATCTGAAGGAATACCGGTGGCGAAGGCGGCCCCCTGGACAGATACTGACACTCGAGATGCGAAAGCGTGGGG
>tjl6z1_374
TGGGGAATATTGCACAATGGGGGAAACCCTGATGCAGCCATGCCGCGTGTGTGAAGAAGGCCTCGGGTTGTAAAGCACTTTCAGTAGGGAGGAAGGTAGTGTAGTTAACACCTGCATTATTTGACGTTACCTACAGAAGAAGCACCGGCTAACTCCGTGCCAGCAGCCGCGGTAATACGGAGGGTGCGAGCGTTAATCGGAATTACTGGGCGTAAAGCGCATGCAGGCGGCCTGTTAAGTCAGATGTGAAAGCCCGGGGCTTAACCTCGGAATTGCATTTGAAACTGGCAGGCTAGAGTCTTGTAGAGGGGGTAGAATTTCAGGTGTAGCGGTGAAATGCGTAGAGATCTGAAGGAATACCAGTGGCGAAGGCGGCCCCCTGGACAAAGACTGACGCTCAGATGCGAAAAGCGTGGGGAGCAAACAGG
>tjl6z1_375
TGGGGAATATTGCACAATGGGGGAAACCCTGATGCAGCCATGCCGCGTGTGTGAAGAAGGCCTCGGGTTGTAAAGCACGTTTCAGTAGGGAGGAAGGTAGTGTAGTTAACACCTGCATTATTTGACGTTACCTACAGAAGAAGCACCGGCTAACTCCGTGCCAGCAGCCGCGGTAATACGGAGGGTGCGAGCGTTAATCGGAATTACTGGGCGTAAAGCGCATGCAGGCGGCCTGTTAAGTCAGATGTGAAAGCCCGGGGCTTAACCTCGGAATTGCATTTGAAACTGGGCAGGCTAGAGTCTTGTAGAGGGGGGTAGAATTTCAGGTGTAGCGGTGAAATGCGTAGAGATCTGAAGGAATACCAGTGGCGAAGGCGGCCCCCTGGACAAAGACTGACGCTCAGATGCGAAAAGCGTGGGGAGCAAACAGG
>tjl6z1_376
TGGGGAATATTGCACAAGTGGGGGAAACCCTGATGCAGCCATGCCGCGTGTGTGAAGAAGGCCTCGGGTTGTAAAGCACTTTCAGTAGGGAGGAAGGTAGTGTAGTTAAGCACCTGCATTATTTGACGTTACCTACAGAAGAAGCACCGGCTAACTCCGTGCCAGCAGCCGCGGTAATACGGAGGGTGCGAGCGTTAATCGGAATTACTGGGCGTAAAGCGCATGCAGGCGGCCTGGTTAAGTCAGATGTGAAAGCCCGGGGCGTTAACCTCGGAAGTTGCAATTTGAAAACTGGCAGGGCTAGAGTCTTTGTAGAAGGGGGGAGGAATTTCAGGTGTAGCGGTGAAATGCGTAGAGATCTGAAGGAATACCAGTGGCGAAGGCGCCCCCTGGACAAAGACTGACGCTCAGATGCGAAAAGCGTGGGGAGCAAACAGG
>tjl6z1_377
TGGGGAATATTGCACAATGGGCGCAAGCCTGATGCAGCCATGCCGCGTGTGTGAAGAAGGCCTCGGGTTGTAAAGCACTTTCAGTCGTGAGGAAGGTAGTGTAGTTAATAGCTGCATTATTTGACGTTAGCGACAGAAGAAGCACCGGCTAACTCCGTGCCAGCAGCCGCGGTAATACGGAGGGTGCGAGCGTTAATCGGAATTACTGGGCGTAAAGCGCATGCAGGTGGTTTGTTAAGTCAGATGTGAAAGCCCGGGGCTCAACCTCGGAATAGCATTTGAAACTGGCAGACTAGAGTACTGTAGAGGGGGGGTAGAATTTCAGGTGTAGCGGTGAAATGCGTAGAGATCTGAAGGAATACCGGTGGCGAAGGCGGCCCCCTGGACAGATACTGACACTCAGATGCGAAAGCGTGGGGAGCAAAC
>tjl6z1_378
TGGGGAATATTGCACAATGGGGGAAACCCTGATGCAGCCATGCCGCGTGTGTGAAGAAGGCCTCGGGTTGTAAAGCACTTTCAGTAGGGAGGAAGATAGTGTAGTTAACACCTGCATTATTTGACGTTACCTACAGAAGAAGCACCGGCTAACTCCGTGCCAGCAGCCGCGGTAATACGGAGGGTGCGAGCGTTAATCGGAATTACTGGGCGTAAAGCGCATGCAGGCGGCCTGTTAAGTCAGTGGTGAAAGCCCGGGGCTTAACCTACGGAATTGCATTTGAAACTGGCAGGCTAGAGTCTTGGTAGAGGGGGTAGAATTCAGGTGTAGCGGTGAAATGCGTAGAGATCTTGAAGGAATACCAGTGGCGAAGGCGCCCCCTGGACAAAGACTGACGCTCAGATGCGAAAGCGTGGGAGCAAACAG
>tjl6z1_379
TGGGGAATATTGCACAATGGGGGAAACCCTGATGCAGCCATGCCGCGTGTGTGAAGAAGGCCTTCGGGTTGTAAAGCACTTTCAGTAGGGAGGAAGGTAGTGTAGTTAACACCTGCATTATTTGACGTTACCTACAGAAGAAGCACCGGCTAACTCCGTGCCAGCAGCCGCGGTAATACGGAGGGTGCGAGCGTTAATCGGAATTACTGGGCGTAAAGCGGCATGCAGGCGGCCTGTTAAGTCAGATGTGAAAGCCCGGGGCTTAACCTCGGAATTGCATTTGAAACTGGCAGGCTAGAGTCTTGTAGAGGGGGTAGAATTTCAGGTGTAGCGGTGAAATGCGTAGAGATCTGAAGGAATACCAGTGGCGAAGGCGGCCCCCCTGGACAAAGACTGACGCTCAGATGCGAAAAGCGTGGGGAGCAAACAGG
>tjl6z1_380
TGGGGAATATTGCACAATGGGGGAAACCCTGATGCAGCCATGCCGCGTGTGTGAAGAAGGCCTCGGGTTGTAAAGCACTTTCAGTAGGGAGGAAGGTAGTGTAGTTAACACCTGCACTATTTGACGTTACCTACAGAAGAAGCACCGGCTAACTCCGTGCCAGCAGCCGCGGTAATACGGAGGGTGCGAGCGTTAATCGGAATTACTGGGCGTAAAGCGCATGCAGGCGGCCTGTTAAGTCAGATGTGAAAGCCCGGGGCTTAACCTCGGAATTGCATTTGAAACTGGCAGGCTAGAGTCTTGTAGAGGGGGTAGAATTTCAGGTGTAGCGGTGAAATGCGTAGAGATCTGAAGGAATACCAGTGGCGAAGGCGGCCCCCTGGACAAAGACTGACGCTCAGATGCGAAAGCGTGGGGAGCAAACAGG
>tjl6z1_381
TGGGGAATATTGCACAATGGGCGCAAGCCTGATGCAGCCATGCCGCGTGTGTGAAGAAGGCCTCGGGTTGTAAAGCACTTTCAGCAGTGAGGAAGGTCACGTAGTTAATACCTGCGTGATTTGACGTTAGCTGCAGAAGAAGCACCGGCTAACTCCGTGCCAGCAGCCGCGGTAATACGGAGGGTGCGAGCGTTAATCGGAATTACTGGGCGTAAAGCGCATGCAGGCGGTTGTTAAGCAAGATGTGAAAGCCCCGGGCTTAACCTGGGAACAGCATTTTGAACTGGCAGGCTAGAGTCTTGTAGAGGGGGTAGAATTTCAGGTGTAGCGGTGAAATGCGTAGAGATCTGAAGGAATACCGGTGGCGAAGGCGGCCCCCTGGACAAAGACTGACGCTCAGATGCGAAAGCGTGGGAGCAAACAGG
>tjl6z1_382
TGGGGAATATTGCACAATGGGGGAAACCCTGATGCAGCCATGCCGCGTGTGTGAAGAAGGCCTCGGGTTGTAAAGCACTTTCAGTAGGGAGGAAGGTAGTGTAGTTAACACCTGCACTATTTGACGTTACCTACAGAAGAAGCACCGGCTAACTCCGTGCCAGCAGCCGCGGTAATACGGAGGTGCGAGCGTTAAGTCGGAATTACTGGGCGTAAAGCAGCATGCAGGCGGCCTGTTAAGTCAGATGGTGAAAGCCCGGGGCTTAACCTCGGAATTGCATTTGAAACTGGCAGGCTAGAGTCTTAGGTAGAGGGGGTAGAATTCAGGTGTAGCGGTAGAAATGCGTAGAGAATCTGAAGGAATACCAGTGGCGAAGGCGGCCCCCTGGACAAAGACTGACGCTCAGATGCGAAAAGCGTGGGGAGCAAACAG
>tjl6z1_383
TGGGGAATATTGCACATGGGGGAACCCTGATGCAGCCATGCCGCGTGTGTGAAGAAGGCCTCGGGTTGTAAAGCACTTTCAGTAGGGAGGAAGGTAGTGTAGTTAAGCACCGTGCATTATTTGACGTTACCTACAGAAGAAGCACCGGCTAACTCCGTGCCAGCAGCCGCGGTAAGTACGGAGGGTGCGAGCGTTAAGTCGGAATTATGGGCGTTAAAGCGCATGCAGGCGGCCGTGATTAACGTCAGATGGTGAAAGACCCGGGGCTTAACCTCGGGAATTGCATTTGAAACTGGCAGGCTAGATGTCGTTGGTAGAGGGGGTAGAATTCAGGTGTAGCGGTGAAATGCAGTAGAGGAATCTGAAGGAATACCAGTGGACGAAGGCGCCCCTGGACAAAGAGCTGACGCTCAGATGCGAAAGCGTGGGGAGCAAACAGG
>tjl6z1_384
TGGGGAATATTGCACAATGGGGGAAACCCTGATGCAGCCATGCCGCGTGTGTGAAGAAGGCCTTCGGGTTGTAAAGCACTTTCAGTAGGGAGGAAGGTAGTGTAGTTAACACCTGCATTATTTGACGTTACCTACAGAAGAAGCACCGGCTAACTCCGTGCCAGCAGCCGCGGTAATACGGAGGGTGCGAGCGTTAAGTCGGAATTACTGGGCGTAAAGCGCATGCAGGCGGCCTGTTAAGTCAGATGTGAAAGCCCGGGGCTTAACCTACGGAATTGCATTTGAAACTGGCAGGCTAGAGTCTTGTAGAGGGGGTAGAATTTCAGGTGTAGCGGTGAAATGCGTAGAGATCTGAAGGAATACCAGTGGCGAAGGCGGCCCCCTGGACAAAGACTGACGCTCAGATGCGAAAGCGTGGGGAGCAAACAGG
>tjl6z1_385
TGGGGAATATTGCACAATGGGGGAAACCCTGATGCAGCCATGCCGCGTGTGTGAAGAAGGCCTTCGGGTTGTAAAGCACTTTCAGTAGGGAGGAAGGTAGTGTAGTTAACACCTGCATTATTTGACGTTACCTACAGAAGAAGCACCGGCTAACTCCGTGCCAGCAGCCGCGGTAATACGGAGGGTGCGAGCGTTAATCGGAATTACTGGGCGTAAAGCGCATGCAGGCGGCCTGTTAAGTCAGATGTGAAAGCCCGGGGCTTAACCTCGGAATTGCATTTGAAACTGGCAGGCTAGAGTCTTGTAGAGGGGGTAGAATTTCAGGTGTAGCGGTGAAATGCGTAGAGATCTGAAGGAATACCAGTGGCGAAGGCGGCCCCCTGGACGAAGACTGACGCTCAGGTGACGAA
>tjl6z1_386
TGGGGAATATTGCACAATGGGGGAAACCCTGATGCAGCCATGCCGCGTGTGTGAAGAAGGCCTCGGGTTGTAAAGCACTTTCAGTAGGGAGGAAGGTAGTGTAGTTAACACCTGCACTATTTGACGTTACCTACAGAAGAAGCACCGGCTAACTCCGTGCCAGCAGCCGCGGTAATACGGAGGGTGCGAGCGTTAATCGGAATTACTGGGCGTAAAGCGCATGCAGGCGGCCTGTTAAGTCAGATGTGAAAGCCCGGGGCTTAACCTCGGAATTGCATTTGAAACTGGGCAGGCTAGAGTCTTGGTAGAGGGGGGTAGAATTTCAGGTGTAGCGGTGAAATGCGTAGAGATCTGAAGGAATACCAGTGGCGAAGGCGGCCCCCTGGACAAGACTGACGCTCAGATGCGAAAAGCGTGGGGAGCAAACAGG
>tjl6z1_387
TGGGGAATATTGCACAATGGGGGAAACCCTGATGCAGCCATGCCGCGTGTGTGAAGAAGGCCTCGGGTTGTAAAGCACTTTCAGTAGGGAGGAAGGTAGTGTAGTTAATACCTGCATTATTTGACGTTACCTACAGAAGAAGCACCGGCTAACTCCGTGCCAGCAGCCGCGGTAATACGGAGGGTGCGAGCGTTAATCGGAATTACTGGGCGTAAAGCGCATGCAGGCGGCCTGTTAAGTCAGATGTGAAAGCCCGGGGCTTAACCTCGGAATTGCATTTGAAACTGGCAGGCTAGAGTCTTGTAGAGGGGGTAGAATTTCAGGTGTAGCGGTGAAATGCGTAGAGATCTGAAGGAATACCAGTGGCGAAGGCGGCCCCCTGGACAAAGACTGACGCTCAGATGCGAAAGCGTGGGGAGCAAACAGG
>tjl6z1_388
TGGGGAATATTGCACAATGGGCGCAAGCCTGATGCAGCCATGCCGCGTGTGTGAAGAAGGCCTCGGGTTGTAAAGCACTTTCAGCAGTGAGGAAGGTTACGTAGTTAATACCTGCGTGATTTGACGTTTAGCTGCAGAAGAAGCACCGGCTAACTCCGTGCCAGCAGCCGACGGTAATACGGAGGGTGCGAGCGTTAATCGGAATTACTGGGCGATAAAGCGCATGCAGGCGGTTTGTTAAGCAAGATGTGAAAGCCCCGGGCTTAACCTGGGAACAGCATTTTGAACTGGCAGGCTAGAGTCTTGTAGAGGGGGGTAGAATTTCAGGTGTAGCGGTGAAATGCGTAGAGTAATCTGAAGGATACGGTGGCGAAGCGCCCCTGGAACAAGCAGCTGACGGCTCAGATGCGAAAAGCGTGGGGAGCAAACAGG
>tjl6z1_389
TGGGGAATATTGCACAATGGGGGAAACCCTGATGCAGCCATGCCGCGTGTGTGAAGAAGGCCTCGGGTTGTAAAGCACTTTCAGTAGGGAGGAAGGTAGTGTAGTTAACACCTGCATTATTTGACGTTACCTACAGAAGAAGCACCGGCTAACTCCGTGCCAGCAGCCGCGGTAATACGGAGGGTGCGAGCGTTAATCGGGATTACTGGGCGTAAAGCGCATGCAGGCGGCCTGTTAAGTCAGATGTGAAAGCCCGGGGCTTAACCTCGGAATTGCATTTGAAACTGGCAGGCTAGAGTCTTGTAGAGGGGGGTAGAATTTCAGGTGTAGCGGTGAAATGCGTAGAGATCTGAAGGAATACCAGTGGCGAAGGCGGCCCCCTGGACAAAGACTGACGCTCAGATGCGAAAAGCGTGGGGAGCAAACAGG
>tjl6z1_390
TGGGGAATATTGCGACAATGGGGGAAACCCTGATGCAGCCATGCCGCGTGTGTGAAGAAGGCCTCGGGTTGTAAAGCACTTTCAGTAGGGAGGAAGGTAGTGTAGTTAACACCTGCATTATTTGACGTTACCTACAGAAGAAGCACCGGCTAACTCCGTGCCAGCAGCCGCGGTAATACGGAGGGTGCGAGCGTTAATCGGAATTACTGGGCGTAAAGCGCATGCAGGCGGCCTGTTAAGTCAGATGTGAAAGCCCGGGGCGTTAACCTACGGAGTTATGCATTTGAAACTGGGCAAGGGCTAGATGTCTTGTAGAGGGGGGTAGAATTTAAGGTGTAGCGGTGAAATGCGTAGAGAGTCTGCAAGGAATACCAGTGGCGAAGGCGCCCCCTGGACAAAGACTGACGCTCAGATGCGAAAGCGTGGGGAGCAAACAGG
>tjl6z1_391
TGGGGAATATTGCACAATGGGCGCAAGCCTGATGCAGCCATGCCGCGTGTATGAAGAAGGCCTCGGGTTGTAAGTGACTTTCAGCGGGGAGGAAGGCGATGCGGTTAATAACCGCGTCGATTGACGTTACCCGCAGAAGAAGCACCGGCTAACTCCGTGCCAGCAGCCGCGGTAAGTACGGAGGTGCAAGCGTTAATCGGAATTACTGGGCGATAAGCGCACGCGAGGCGGTCTGTTAAGTCAGATGTGAATCCCCGGGCTTAACCTGGGAACTGCATTTGAAACTGGCAGGCTTGAGTCTTGTAGAGGGGGTAGAATTCCGAGGTGTAGCGGTGAAAATGCGTAGAGATCTGGAGGAATACCGGTGGCGAAGGCGGCCCCCTGGACAAAGACTTGACGCTACAGGTGCGAAAGCGTGGGAGCAAACAG
>tjl6z1_392
TGGGGAATATTGCACAATGGGGGAAACCCTGATGCAGCCATGCCGCGTGTGTGAAGAAGGCCTCGGGTTGTAAAGCACTTTCAGTAGGGAGGAAGATAGTGTAGTTAACACCTGCATTATTTGACGTTACCTACAGAAGAAGCACCGGCTAACTCCGTGCCAGCAGCCGCGGTAATACGGAGGGTGCGAGCGTTAATCGGAATTACTGGGCGTAAAGCGCATGCAGGCGGCCTGTTAAGTCAGATGTGAAAGCCCGGGGCGTTAACCTCCGGAAGTTAGCATTTGAAACTGGCAGGCTAGAGTCTTGTAGAGGGGGGTAGAATTTCAGGTGTAGCGGTGAAATGCGTAGAGATCTGAAGGAATACCAGTGGCGAAGGCGGCCCCCTGGACAAAGACTGACGCTCAGATGCGAAAAGCGTGGGGAGCAAACAGG
>tjl6z1_393
TGGGGAATATTGCACAATGGGGGAAACCCTGATGCAGCCATGCCGCGTGTGTGAAGAAGGCCTCGGGTTGTAAAGCACTTTCAGTAGGGAGGAAGGTAGTGTAGTTAACACCTGCATTATTTGACGTTACCTACAGAAGAAGCACCGGCTAACTCCGTGCCAGCAGCCGCGGTAATACGGAGGGTGCGAGCGTTAATCGGAATTACTGGGCGTAAAGCGCATGCAGGCGGCCTGTTAAGTCAGATGTGAAAGCCCGGGGCTTAACCTCGGAATTGCATTTGAAACTGGCAGGCTAGAGTCTTGTAGAGGGGGTAGAATTTCAGGTGTAGCGGTGAAATGCGTAGAGATCTGAAGGAATACCAGTGGCGAAGGCGGCCCCCTGGACAAAGACTGACGCTCGGATGCGAAAAGCGTGGGGAGCAAACAGG
>tjl6z1_394
TGGGGAATATTGCACAATGGGGGAAACCCTGATGCAGCCATGCCGCGTGTGTGAAGAAGGCCTCGGGTTGTAAAGCACTTTCAGTAGGGAGGAAGATAGTGTAGTTAACACCTGCATTATTTGACGTTACCTACAGAAGAAGCACCGGCTAACTCCGTGCCAGCAGCCGCGGTAATACGGAGGGTGCGAGCGTTAATCGGAATTACTGGGCGTAAAGCGCATGCAGGCTGGCCTGTTAAGTCAGATGTGAAAGCCCGGGGCTTAACCTCGGAATTGCATTTGAAACTGGCAGGCTAGAGTCTTGGTAGAGGGGGGTAGAATTTCAGGTGTAGCGGTGAAATGCGTAGAGATCTGAAGGAATACCAGTGGCGAAGGCGCCCCCGGACAAAGACTGACGCTCAGATGCGAAAAGCGTGGGGAGCAAACAG
>tjl6z1_395
TGGGGAATATTGCACAATGGGGGAAACCCTGATGCAGCCATGCCGCGTGTGTGAAGAAGGCCTCGGGTTGTAAAGCACTTTCAGTAGGGAGGAAGGTAGTGTAGTTAACACCTGCATTATTTGACGTTACCTACAGAAGAAGCACCGGCTAACTCCGTGCCAGCAGCCGCGGTAATACGGAGGGTGCGAGCGTTAATCGGAATTACTGGGCGTAAAGCGCATGCAGGCGGCCTGTTAAGTCAGATGTGAAAGCCCGGGGCTTAACCTCGGAATTGCATTTGAAACTGGCAGGCTAGAGTCTTGTAGAGGGGGTAGAATTTCAGGTGTAGCGGTGAAATGCGTAGAGATCTGAAGGAATACCAGTGGCGAAGGCGGCCCCCTGGACAAAGACTGACGCTCAGATGCGAAAGCGTGGGGAGCAAACAGG
>tjl6z1_396
TGGGGAATATTGCACAATGGGGGAAACCCTGATGCAGCCATGCCGCGTGTGTGAAGAAGGCCTCGGGTTGTAAAGCACTTTCAGTAGGGAGGAAGGTAGTGTAGTTAACACCTGCATTATTTGACGTTACCTACAGAAGAAGCACCGGCTAACTCCGTGCCAGCAGCCGCGGTAATACGGAGGGTGCGAGCGTTAATCGGAATTACTGGGCGTAAAGCGCATGCAGGCGGCCTGTTAAGTCAGATGTGAAAGCCCGGGGCTTAACCTCGGAATTGCATTTGAAACTGGCAGGCTAGAGTCTTGTAGAGGGGGTAGAATTCAGGTGTAGCGGTGAAATGCGTAGAGATCTGAAGGAATACCAGTGGCGAAGGCGGCCCCCTGGACAAAGACTGACGCTCAGATGCGAAAGCGTGGGGAGCAAACAGG
>tjl6z1_397
TGGGGAATATTGCACAATGGGGGAAACCCTGATGCAGCCATGCCGCGTGTGTGAAGAAGGCCTCGGGTTGTAAAGCACTTTCAGTAGGGAGGAAGGTAGTGTAGTTAACACCTGCATTATTTGACGTTACCTACAGAAGAAGCACCGGCTAACTCCGTGCCAGCAGCCGCGGTAATACGGAGGGTGCGAGCGTTAATCGGAATTACTGGGCGTAAAAGCGCATGCAGGCGCCTGTTAAGTCAGATGTGAAAGACCCGGGGCGTTAACCTACGGATTGCAATTTTGAAAACTTGGGCAGGCTAGAGTCTTGTAGAGGGGGGTAGAATTTTCAGTGTAGCGGTGAAAATGCGATAGAGATCTGAAGGAATACAGTGGCGAAGGCGCCCCCTGGACAAAGACTGACGCTCAGAATGCGAAAAGCGTGGGGAGCAAACAGG
>tjl6z1_398
TGGGGAATATTGCACAATGGGGGAAACCCTGATGCAGCCATGCCGCGTGTGTGAAGAAGGCCTCGGGTTGTAAAGCACTTTTCAGTAGGGAGGAAGGTAGTGTAGTTAACACCTGCACTATTTGACGTTACCTACAGAAGAAGCACCGGCTAACTCCGTGCCAGCAGCCGCGGTAATACGGAGGGTGCGAGCGTTAATCGGAATTACTGGGCGTAAAGCGCATGCAGGCGGCCTGTTAAGTCAGATGTGAAAGCCCGGGGCTTAACCTCGGAATTGCATTTGAAACTGGGCAGGCTAGAGTCTTGGTAGAGGGGGTAGAATTTCAGGTGTAGCGGTGAAATGCGTAGAGATCTGAAGGAATACCAGTGGCGAAGGCGCCCCCTGGACAAAGACTGACGCTCAGATGCGAAAGCGTGGGGAGCAAACAGG
>tjl6z1_399
TGGGGAATATTGCACAATGGGCGCAAGCCTGATGCAGCCGTGCCGCGTGTGTGAAGAAGGCCTTCGGGTTGTAAAGCACTTTCAGTCGTGAGGAAGGTAGTGTAGTTAATAGCTGCATTATTTGACGTTAGCGACAGAAGAAGCACCGGCTAACTCCGTGCCAGCAGCCGCGGTAATACGGGAGGGTGCAGCGTTAATCGGGAATTACTGGGCGTAAAGCGCATGCAGGTAGGTTTGTTAAGTCAGATGTGAAGCCCGGGCTCAACCTCAGGAATAGCATTTGAAACTGGCAGACTAGAGTACTGTAGAGGGGGTAGAATTTCAGTGGTAGCGGTGAAATGCGTAGAGATCTGAAGGAATACCGGTGCGAAGGCGCCCCTGGACAGATACTGAC
>tjl6z1_400
TGGGGAATTTTCCGCAATGGGCGAAAGCCTGACGGAGCAATGCCGCGTGGAGGTAGAAGGCCCACGGGTCGTGAACTTCTTTTCCCGGAGAAGAAGCAATGACGGTATCTGGGGAATAAGCATCGGCTAACTCTGTGCCAGCAGCCGCGGTAATACAGAGGATGCAAGCGTTATCCGGAATGATTGGGCGTAAAGCGTCTGTAGGTGGCTTTTTAAGTCCGCCGTCAAATCCCAGGGCTCAACCCTGGACAGGCGGTGGAAACTACCAAGCTGGAGTACGGTAGGGGCAGAGGGAATTTCCGGTGGAGCGGTGAAATGCGTAGAGATCGGAAAGAACACCAACGGCGAAAAGCACTCTGCTGGGCCGACACTGACACTGAGAGACGAAAGCTAGGGGAGCGAATGG
>tjl6z1_401
TGGGGAATATTGCACAATGGGGGAAACCCTGATGCAGCCATGCCGCGTGTGTGAAGAAGGCCTCGGGTTGTAAAGCACTTTCAGTCGTGAGGAAGGTAGTGTAGTTAATAGCTGCATTATTTGACGTTAGCGACAGAAGAAGCACCGGCTAACTCCGTGCCAGCAGCCGCGGTAATACGGAGGGTGCGAGCGTTAATCGGAATTACTGGGCGTAAAGCGCATGCAGGTGGTTTGTTAAGTCAGATGTGAAAGCCCGGGGCTCAACCTCGGAATATGACACTTTGTAAACTGGCAGACTAGAGTACTGGTAGAAGGGGGGTATAATTTCAGGTGGTAGCGGTGAAATGCGTAGAGATCTGAAGGAATACCGGTGGCGAAGGCGGCCCCCTGGACAGATACTGACACTCAGATGCGAAAGCGTGGGGAGCAAACA
>tjl6z1_402
TGGGGAATATTGCACAATGGGGGAAACCCTGATGCAGCCATGCCGCGTGTGTGAAGAAGGCCTTCGGGTTGTAAAGCACTTTCAGTAGGGAGGAAGGTAGTGTAGTTAACACCTGCACTATTTGACGTTACCTACAGAAGAAGCACCGGCTAACTCCGTGCCAGCAGCCGCGGTAATACGGAGGGTGCGAGCGTTAATCGGAATTACTGGGCGTAAAGCGCATGCAGGCGGCCTGTTAAGTCAGATGTGAAAGCCCGGGGCGTTAACCTCGGAATTGCATTTGAAACTGGCAGGCTAGAGTCTTGTAGAGGGGGGTAGAATTTCAGGTGTAGCGGTGAAATGCGTAGAGATCTGAAGGAATACCAGTGGCGAAGGCGGCCCCCTGGACAAAGACTGACGCTCAGATGCGAAAGCGTGGGGAGCAAACAGG
>tjl6z1_403
TGGGGAATATTGCACAATGGGGGAAACCCTGATGCAGCCATGCCGCGTGTGTGAAGAAGGCCTCGGGTTGTAAAGCACTTTCAGTAGGGAGGAAGGTAGTGTAGTTAACACCTGCATTATTTGACGTTACCTACAGAAGAAGCACCGGCTAACTCCGTGCCAGCAGCCGCGGTAATACGGAGGGTGCGAGCGTTAATCGGAATTACTGGGCGTAAAGCGCATGCAGGCGGCCTGTTAAGTCAGATGTGAAAGCCCGGGGCTTAACCTCGGAATTGCATTTGAAACTGGCAGGCTAGAGTCTTGTAGAGGGGGTAGAATTTCAGGTGTAGCGGTGAAATGCGTAGAGATCTGAAGGAATACCAGTGGCGAAGGCGCCCCCTGGACAAAGACTGACGCTCAGATGCGAAAGCGTGGGGAGCAAACAGG
>tjl6z1_404
TGGGGAATATTGCACAATGGGGGAAACCCTGATGCAGCCATGCCGCGTGTGTGATGAAGGCCTTCGGGTTGTAAAGCACTTTCAGTAGGGAGGAAGGTAGTGTAGTTAACACCTGCATTATTTGACGTTACCTACAGAAGAAGCACCGGCTAACTCCGTGCCAGCAGCCGCGGTAATACGGAGGGTGCGAGCGTTAAGTCGGAATTACTGGGCGTAAAGCGCATGCAGGCGGCCTGTTAAGTCAGATGTGAAAGCCCGGGGCGTTAACCTACGGATTATGCATTTGAAACTGGCAGGCTGAGTCTTGTAGAGGGGGTAGAATTTCAGGTGTAGCGGTGAAATGCGTAGAGGATCTAAAGGAATACCAGTGGCGAAGGCGGCCCCCTGGACAAAGACTGACGCTCAGATGCGAAAAGCGTGGGGAGCAAACAGG
>tjl6z1_405
TGGGGAATATTGCACAATGGGCGCAAGCCTGATGCAGCCATGCCGCGTGTGTGAAGAAGGCCTCGGGTTGTAAAGCACTTTCAGTCGTGAGGAAGGTAGTGTAGTTAATAGCTGCATTACTTGACGTTAGCGACAGAAGAAGCACCGGCTAACTCCGTGCCAGCAGCCGCGGTAATACGGAGGGTGCGAGCGTTAATCGGAATTACTGGGCGTAAAGCGCATGCAGGTGGTTTGTTAAGTCAGATGTGAAAGCCCGGGGCTCAACCTCGGAATAGCATTTGAAACTGGCAGACTAGAGTACTGTAGAGGGGGGTAGAATTTCAGGTGTAGCGGTGAAATGCGTAGAGATCTGAAGGAATACCGGTGGCGAAGGCGCCCCCTGGACAGATACTGACACTCGAGATGCGAAAGCGTGGGGAGCAA
>tjl6z1_406
TGGGGAATATTGCACAATGGGCGCAAGCCTGATGCAGCCATGCGCGTGTGTGAAGAAGGCCTCGGGTTGTAAAGCACTTTCAGCAGTGAGGAAGGTCACGCAGTTAATACCTGCGTGATTTTGACGTTAGCTGCAGAAAGAAGACACCGGCTAACTCCGTGCCAGCAGCCGCGGTAATACGGAGGTGCGAGCGTTAATCGGATTACTGGGCGGTAAAGCGCATGCAGGCGGTTTGTTAAGCAAGATGTGAAAGCCCCGGGCTTAACCTGGGAACAGCATTTTGAACTGGCAGGCTAGAGTCTTGTAGAGGGGGTAGAATTTCAGGTGTAGCGGTGAGATGCGTAGAGATCTGAAGGAATACCGGTGGCGAAGGCGGCCCCCTGGACAAAGACTGACGCTCAGATGCGAAAGCGTGGGGAGCAAACAG
>tjl6z1_407
TGGGGAATATTGCACAATGGGGGAAACCCTGATGCAGCCATGCCGCGTGTGTGAAGAAGGCCTCGGGTTGTAAAGCACTTTCAGTAGGGAGGAAAGGTAGTGTAGTTAACACCTGCATTATTTGACGTTACCTACAGAAGAAGCACCGGCTAACTCCGTGCCAGCAGCCGCGGTAATACGGAGGGTGCGAGCGTTAATCGGAATTACTGGGCGTAAAGCGCATGCAGGCGGCCTGTTAAGTCAGATGTGAAAGCCCGGGGCTTAACCTCGGAATTGCATTTGAAACTGGCAGGCTAGAGTCTTGTGAGAGGGGGTAGAATTTCAGGTGTAGCGGTGAAATGCGTAGAGGAATCTGAAGGAATACCAGTGGCGAAGGCGCCCCCTGGACAAAGACTGACGCTCAGATGCGAAAAGCGTGGGGAGCAAACAGG
>tjl6z1_408
TGGGGAATGATTGTCACAATGGGGGTGAAACCCTGATGCCAGCCATGCCGCGTGTGTGAAGAAGGCCTCGGGTTGTAAAGCACTTTTCAGTAAGGGAGGAAGGTAGTGTAGGTTAACACCTGCATTATTTGACGTTACCTACAGAAGAAGCACCGGCTAACTCCGTGCCAGCAGCCGCGGTAATACGGAGGGTGCGAGCGTTAATCGGAATTACTGGGCGTAAAGCGCATGCAGGCGGTCCTGTTAAGTCAGATGTAGCAAAGGACCCGGGGCCGTTAACCTTGACGAATTGCATTTGAAACTGGCAGGCTAGAGTCTTGTAGAGGGGGGTAGAATTTCAGGTGTAGCGGTGAAATGCGTAGAGATCTGAAGGAATACCAGTGGCGAAGGCGCCCCCTGGACAAAGACTGACGCTCAGATGCGAAAAGCGTGGGGAGCAA
>tjl6z1_409
TGGGGAATATTGCACAATGGGGGAAACCCTGATGCAGCCATGCCGCGTGTGTGAAGAAGGCCTCGGGTTGTAAAGCACTTTTCAGTAGGGAGGAAGGTAGTGTAGTTAACACCTGCATTATTTGACGTTACCTACAGAAGAAGCACCGGCTAACTCCGTGCCAGCAGCCGCGGTAATACGGAGGGTGCGAGCGTTAATCGGAATTACTGGGCGTAAAGCGCATGCAGGCGGCCTGTTAAGTCAGATGTGAAAGCCCGGGGCTTAACCTCGGAACTGCATTTGAAACTGGCAGGCTAGAGTCTTGTTGAGGGGGGTAGAATTTGCAGGTGTAGCGGTGAAATGCGTAGAGATCTGAAGGAATACCAGTGGCGAAGGCGGCCCCCTGGACAAAGACTGACGCTCAGATGCGAAAAGCGTGGGGAGCAAGCAGG
>tjl6z1_410
TGGGGAATATTGCACAATGGGGGAAACCCTGATGCAGCCATACCGCGTGTGTGAAGAAGGCCTCGGGTTGTAAAGCACTTTCAGTAGGGAGGAAGGTAGTGTAGTTAACACCTGCATTACTTGACGTTACCTACAGAAGAAGCACCGGCTAACTCCGTGCCAGCAGCCGCGGTAATACGGAGGGTGCGAGCGTTAATCGGAATTACTGGGCGTAAAGCGCATGCAGGCGGCCTGTTAAGTCAGATGTGAAAGCCCGGGGCTTAACCTCGGAATTGCATTTGAAACTGGCAGGCTAGAGTCTTGTAGAGGGGGTAGAATTTCAGGTGTAGCGGTGAAATGCGTAGAGATCTGAAGGAATACCAGTGGCGAAGGCGGCCCCCTGGACAAAGACTGACGCTCAGATGCGAAAGCGTGGGGAGCAAACAGG
>tjl6z1_411
TGGGGAATATTGGACAATGGGCGCAAGCCTGATCCAGCCATACCGCGTGGGTGAAGAAGGCCTTCGGGTTGTAAAGCCCTTTTGTTGGGAAAGAAATCCAGCCGGCTAATACCTGGTTGGGATGACGGTACCCAAAGAATAAGCACCGGCTAACTTCGTGCCAGCAGCCGCGGTAATACGAAGGGTGCAAGCGTTACTCGGAATTACTGGGCGTAAAGCGTGCGTAGGTGGTTATTTAAGTCCGTTGTGAAAGCCCTGGGCTCAACCTGGGAACTGCAGTGGATACTGGATGACTAGAATGTGGTAGAGGGTAGCGGAATTCCTGGTGTAGCAGTGAAATGCGTAGAGATCAGGAGGAACATCCATGGCGAAGGCAGCTACCTGGACCAACATTGACACTGAGGCACGAAAGCGTGGGGAGCAAACAGG
>tjl6z1_412
TGGGGAATATTGCACAATGGGGGAAACCCTGATGCAGCCATGCCGCGTGTGTGAAGAAGGCCTCGGGTTGTAAAGCACTTTCAGTAGGGAGGACGGTAGTGTAGTTAACACCTGCACTATTTGACGTTACCTACAGAAGAAGCACCGGCTAACTCCGTGCCAGCAGCCGCGGTAATACGGAGGGTGCGAGCGTTAATCGGAATTACTGGGCGTAAAGCGCATGCAGGCGGCCTGTTAAGTCAGATGTGAAAGCCCGGGGCTTAACCTCGGAATTGCATTTGAAACTGGCAGGCTAGAGTCTTGGTGAGAGGGGGGTGGAATTTCAGGTGTAGCGGTGAAATGCGTAGAGGATCTGAAGGAATACCAGTGGCCGAAGGCGGCCCCCTGGAACAAAGACTGACGCTCAGATGCGAAAAGCGTGGGGAGCAAACAGG
>tjl6z1_413
TGGGGAATATTGCACAATGGGGGAAACCCTGATGCAGCCATGCCGCGTGTGTGAAGAAGGCCTCGGGTTGTAAAGCACTTTCAGTAGGGAGGAAGGTAGTGTAGTTAACACCTGCATTATTTGACGTTACCTACAGAAGAAGCACCGGCTAACTCCGTGCCAGCAGCCGCGGTAATACGGAGGGTGCGAGCGTTAATCGGAATTACTGGGCGTAAAGCGCATGCAGGCGGCCTGTTAAGTCAGATGTGAAAGCCCGGGGCTTAACCTCGGAATTGCATTTGAAACTGGCAGGCTAGAGTCTTGTAGAGGGGGTAGAATTTCAGGTGTAGCGGTGAAATGCGTAGAGATCTGAAGGAATACCAGTGGCGAAGGCGGCCCCCTGGACAAAGACTGACGCTCAGATGCGAAAGCGTTGGGGAGCAAACAGG
>tjl6z1_414
TGGGGAATATTGCACAATGGGGGAAACCCTGATGCAGCCATGCCGCGTGTGTGAAGAAGGCCTCGGGTTGTAAAGCACTTTCAGTAGGGAGGAAGGTAGTGTAGTTAACACCTGCATTATTTGACGTTACCTACAGAAGAAGCACCGGCTAACTCCGTGCCAGCAGCCGCGGTAATACGGAGGGTGCGAGCGTTAATCGGAATTACTGGGCGTAAAGCGCATGCAGGCGGCCTGTTAAGTCAGATGTGAAAGCCCGGGGCTTAACCTCGGAATTGCATTTGAAACTGGCAGGCTAGAGTCTTGTAGAGGGGGTAGAATTTCAGGTGTAGCGGTGAAATGCGTAGAGATCTGAAGGAATACCAGTGGCGAAGGCGGCCCCCTGGACAAAGACTGACGCTCAGATGCGAAAGCGTGGGGAGCAAACAGG
>tjl6z1_415
TGGGGAATATTGCACAATGGGGGAAACCCTGATGCAGCCATGCCGCGTGTGTGAAGAAGGCCTCGGGTTGTAAAGCACTTTCAGTAGGGAGGAAGGTAGTGTAGTTAACACCTGCATTATTTGACGTTACCTACAGAAGAAGCACCGGCTAACTCCGTGCCAGCAGCCGCGGTAATACGGAGGGTGCGAGCGTTAATCGGAATTACTGGGCGTAAAGCGCATGCAGGCGGCCTGTTAAGTCAGATGTGAAAGCCCGGGGCTTAACCTCGGAATTGCATTTGAAACTGGCAGGCTAGAGTCTTGTAGAGGGGGGTAGAATTTCAGGTGTAGCGGTGAAATGCGTAGAGATCTGAAGGAATACCAGTGGCGAAGGCGGCCCCCTGGACAAAGACTGACGCTCAGATGCGAAAGCGTGGGGAGCAAACAGG
>tjl6z1_416
TGGGGAATATTGCACAATGGGGGAAACCCTGATGCAGCCATGCCGCGTGTGTGAAGAAGGCCTCGGGTTGTAAAGCACTTTCAGTAGGGAGGAAGGTAGTGTAGTTAACACCTGCATTATTTGACGTTACCTACAGAAGAAGCACCGGCTAACTCCGTGCCAGCAGCCGCGGTAATACGGAGGGTGCGAGCGTTAATCGGAATTACTGGGCGTAAAGCGCATGCAGGCGGCCTGTTAAGTCAGATGTGAAAGCCCGGGGCTTAACCTCGGAATTGCATTTGAAACTGGCAGGCTAGAGTCTTGTAGAGGGGGGTAGAATTTCAGGTGCAGCGGTGAAATGCGTAGAGATCTGAAGGAATACCAGTGGCGAAGGCGGCCCCCTGGACAAAGACTGACGCTCAGATGCGAAAGCGTGGGGAGCAAACAGG
>tjl6z1_417
TGGGGAATATTGCACAATGGGGGAAACCCTGATGCAGCCATGCCGCGTGTGTGAAGAAGGCCTCGGGTTGTAAAGCACTTTCAGTAGGGAGGAAGGTAGTGTAGTTAACACCTGCATTATTTGACGTTACCTACAGAAGAAGCACCGGCTAACTCCGTGCCAGCAGCCGCGGTAATACGGAGGGTGCGAGCGTTAATCGGAATTACTGGGCGTAAAGCGCATGCAGGCGGCCTGTTAAGTCAGATGTGAAAGCCCGGGGCTTAACCTCGGAATTGCATTTGAAACTGGCAGGCTAGAGTCTTGTAGAGGGGGTAGAATTTCAGGTGTAGCGGTGAAATGCGTAGAGATCTGAAGGAATACCAGTGGCGAAGGCGCCCCCTGGACAAAGACTGACGCTCAGGTGCGAAAGCGTGGGGAGCAAACAGG
>tjl6z1_418
TGGGGAATATTGCACAATGGGGGAAACCCTGATGCAGCCATGCCGCGTGTGTGAAGAAGGCCTTCGGGTTGTAAAGCACTTTCAGTAGGGAGGAAGGTAGTGTAGTTAACACCTGCATTATTTGACGTTACCTACAGAAGAAGCACCGGCTAACTCCGTGCCAGCAGCCGCGGTAATACGGAGGGTGCGAGCGTTAATCGGAATTACTGGGCGTAAAGCGCATGCAGGCGGCCTGTTAAGTCAGATGTGAAAGCCCGGGGCTTAACCTCGGAATTGCATTTGAAACTGGCAGGCTAGAGTCTTGTAGAGGGGGTAGAATTTCAGGTGTAGCGGTGAAATGCGTAGAGATCTGAAGGAATACCAGTGGCGAAGGCGGCCCCCTGGACAAAGACTGACGCTCAGATGCGAAAAGCGTGGGGAGCAAACAGG
>tjl6z1_419
TGGGGAATATTGGACAATGGGCGAAAGCCTGATCCAGCAATGCCGCGTGAGTGATGAAGGCCTTAGGGTTGTAAAGCTCTTTTACCCGGGATGATAATGACAGTACCGGGAGAATAAGCTCCGGCTAACTCCGTGCCAGCAGCCGCGGTAATACGGAGGGAGCTAGCGTTATTCGGAATTACTGGGCGTAAAGCGCACGTAGGCGGCTTTGTAAGTTAGAGGTGAAAGCCTGGAGCTCAACTCCATGAATGCCTTTAAGACTGCATCGCTTGAATCCAGGAGAGGTGAGTGGAATTCCGAGTGTAGAGGTGAAATTCGTAGATATTCGGAAGAACACCAGTGGCGAAGGCGGCTCACTGGACTGGTATTGACGCTGAGGTGCGAAAGCGTGGGGAGCAAACAGG
>tjl6z1_420
TGGGGAATATTGCACAATGGGGGAAACCCTGATGCAGCCATGCCGCGTGTGTGAAGAAGGCCTCGGGTTGTAAAGCACTTTCAGTAGGGAGGAAGGTAGTGTAGTTAACACCTGCATTATTTGACGTTACCTACAGAAGAAGCACCGGCTAACTCCGTGCCAGCAGCCGCGGTAATACGGAGGGTGCGAGCGTTAATCGGAATTACTGGGCGTAAAGCGCATGCAGGCGGCCTGTTAAGTCAGATGTGAAAGCCCGGGGCTTAACCTCGGAATTGCATTTGAAACTGGCAGGCTAGAGTCTTGTAGAGGGGGGTAGAATTTCAGGTGTAGCGGTGAAATGCGTAGAGATCTGAAGGAATACCAGTGGCGAAGGCGCCCCCTGGACAAAGACTGACGCTCAGATGCGAAAGCGTGGGGAGCAAACAGG
>tjl6z1_421
TGGGGAATATTGCACAATGGGGGAAACCCTGATGCAGCCATGCCGCGTGTGTGAAGAAGGCCTTCGGGTTGTAAAGCACTTTCAGTAGGGAGGAAGATAGTGTAGTTAACACCTGCATTATTTGACGTTACCTACAGAAGAAGCACCGGCTAACTCCGTGCCAGCAGCCGCGGTAATACGGAGGGTGCGAGCGTTAATCGGAATTACTGGGCGTAAAGCGCATGCAGGCGGCCTGTTAAGTCAGATGTGAAAGCCCGGGGCTTAACCTCGGAATTGCATTTGAAACTGGCAGGCTAGAGTCTTGTAGAGGGGGTAGAATTTCAGGTGTAGCGGTGAAATGCGTAGAGATCTGAAGGAATACCAGTGGCGAAGGCGCCCCCTGGACAAAGACTGACGCTCAGATGCGAAAGCGTGGGGAGCAAACAGG
>tjl6z1_422
TGGGGAATATTGCACAATGGGGGAAACCCTGATGCAGCCATGCCGCGTGTGTGAAGAAGGCCTCGGGTTGTAAAGCACTTTCAGTAGGGAGGAAGGTAGTGTAGTTAACACCTGCATTATTTGACGTTACCTACAGAAGAAGCACCGGCTAACTCCGTGCCAGCAGCCGCGGTAATACGGAGGGTGCGAGCGTTAATCGGAATTACTGGGCGTAAAGCGCATGCAGGCGGCCTGTTAAGTCAGATGTGAAAGCCCGGGGCTTAACCTCGGAATTGCATTTGAAACTGGCAGGCTAGAGTCTTGTAGAGGGGGTAGAATTTCAGGTGTAGCGGTGAAATGCGTAGAGATCTGAAGGAATACCAATGGCGAAGGCGGCCCCCTGGACAAAGACTGACGCTCAGATGCGAAAGCGTGGGGAGCAAACAGG
>tjl6z1_423
TGGGGAATATTGCACAATGGGGGAAACCCTGATGCAGCCATGCCGCGTGTGTGAAGAAGGCCTCGGGTTGTAAAGCACTTTCAGTAGGGAGGAAGGTAGTGTAGTTAACACCTGCACTATTTGACGTTACCTACAGAAGAAGCACCGGCTAACTCCGTGCCAGCAGCCGCGGTAATACGGAGGGTGCGAGCGTTAAGTCGGAATTACTGGGCGTAAAGCGCATGCAGGCGGCCTGTTAAGTCAGATGTGAAAGCCCGGGGCTTAACCTCGGAATTGCATTTGAAACTGGCAGGCTAGAGTCTTGTAGAGGGGGGTAGAATTTCAGGTGTAGCGGTGAAATGCGTAGAGATCTGAAGGAATACCAGTGGCGAAGGCGGCCCCCCTGGACAAAGACTGACGCTCAGATGCGAAAAGCGTGGGGAGCAAACAGG
>tjl6z1_424
TGGGGAATATTGCACAATGGGGGAAACCCTGGATGCAGCCATGCCGCGTGTGTGAAGAAGGCCTTCGGGTTGTAAAGCACTTTCAGTAGGGAGGAAGGTAGTGTAGTTAACACCTGCATTATTTGACGTTACCTACAGAAGAAGCACCGGCTAACTCCGTGCCAGCAGCCGCGGTAATACGGAGGGTGCGAGCGTTAAGTCGGAATTACTGGGCGTAAAGCGCATGCAGGCGGCCTGTTAAGTCAGATGTGAAAGCCCGGGGCGTTAACCTCGGAATTGCATTTGAAACTGGCAGGCTAGAGTCTTGTAGAGGGGGTAGAATTTCAGGTGTAGCGGTGAAATGCGTAGAGATCTGAAGGAATACCAGTGGCGAAGGCGCCCCCTGGACAAAGACTGACGCTCAGATGCGAAAAGCGTGGGGAGCAAACAGG
>tjl6z1_425
TGGGGAATATTGCACAATGGGGGAAACCCTGATGCAGCCATGCCGCGTGTGTGAAGAAGGCCTCGGGTTGTAAAGCACTTTCAGTAGGGAGGAAGGTAGTGTAGTTAACACCTGCATTATTTGACGTTACCTACAGAAGAAGCACCGGCTAACTCCGTGCCAGCAGCCGCGGTAATACGGAGGGTGCGAGCGTTAATCGGAATTACTGGGCGTAAAGCGCATGCAGGCGGCCTGTTAAGTCAGATGTGAAAGCCCGGGGCTTAACCTCGGAATTGCATTTGAAACTGGCAGGCTAGAGTCTTGTAGAGGGGGTAGAATTTCAGGTGTAGCGGTGAAATGCGTAGAGATCTGAAGGAATACCAGTGGCGAAGGCGCCCCCTGGACAAAGACTGACGCTCAGATGCGAAAGCGTGGGGAGCAAACAGG
>tjl6z1_426
TGGGGAATATTGCACAATGGGGGAAACCCTGATGCAGCCATGCCGCGTGTGTGAAGAAGGCCTCGGGTTGTAAAGCACTTTCAGTAGGGAGGAAGGTAGTGTAGTTAACACCTGCATTATTTGACGTTACCTACAGAAGAAAGCACCGGCTAACTCCGTGCCAGCAGCCGCGGTAATACGGAGGGTGCGAGCGTTAATCGGAATTACTGGGCGTAAAGCGGCATGCAGGCGGCCTGTTAAGTCAGATGTGAAAGCCCGGGGCTTAACCTCGGAATTGCATTTGAAACTGGCAGGCTAGAGTCTTGTAGAGGGGGTAGAATTCAGGTGTAGCGGTGAAATGCGTAGAGATCTGAAGGAATACCAGTGGCGAAGGCGCCCCCTGGACAAAGACTGACGCTCAGATGCGAAAAGCGTGGGGAGCAAACAGG
>tjl6z1_427
TGGGGAATATTGCACAATGGGGGAAACCCTGATGCAGCCATGCCGCGTGTGTGAAGAAGGCCTCGGGTTGTAAAGCACTTTCAGTAGGGAGGAAGGTAGTGTAGTTAACACCTGCATTATTTGACGTTACCTACAGAAGAAGCACCGGCTAACTCCGTGCCAGCAGCCGCGGTAATACGGAGGGTGCGAGCGTTAATCGGAATTACTGGGCGTAAAGCGCATGCAGGCGGCCTGTTAAGTCAGATGTGAAAGCCCGGGGCTTAACCTCGGAATTGCATTTGAAACTGGCAGGCTAGAGTCTTGTAGAGGGGGTAGAATTTCAGGTGTAGCGGTGAAATGCGTAGAGATCTGAAGGAATACCAGTGGCGAAGGCGGCCCCCTGGACAAAGACTGACGCTCAGATGCGAAAGCGTGGGGAGCAAACAGG
>tjl6z1_428
TGGGGAATATTGCACAATGGGCGCAAGCCTGATGCAGCCATGCCGCGTGTGTGAAGAAGGCCTCGGGTTGTAAAGCACTTTCAGTCGTGAGGAAGGTGGTGTAGTTAATAGCTGCATTATTTGACGTTAGCGACAGAAGAAGCACCGGCTAACTCCGTGCCAGCAGCCGCGGTAATACGGAGGGTGCGAGCGTTAATCGGAATTACTGGGCGTAAAGCGCATGCAGGTGGTTTGTTAAGTCAGATGTGAAAGCCCGGGGCTCAACCTCGGAATAGCATTTGAAACTGGCAGACTAGAGTACTGTAGAGGGGGTAGAATTTCAGGTGTAGCGGTGAAATGCGTAGAGATCTGAAGGAATACCGGTGGCGAAGGCGGCCCCCTGGACAGATACTGACACTCAGATGCGAAAGCGTGGGGAGCAAACAGG
>tjl6z1_429
TGGGGAATATTGCACAATGGGGGAAACCCTGATGCAGCCATGCCGCGTGTGTGAAGAAGGCCTCGGGTTGTAAAGCACTTTCAGTAGGGAGGAAGGTAGTGTAGTTAACACCTGCATTATTTGACGTTACCTACAGAAGAAGCACCGGCTAACTCCGTGCCAGCAGCCGCGGTAATACGGAGGGTGCGAGCGTTAATCGGAATTACTGGGCGTAAAGCGCATGCAGGCGGCCTGTTAAGTCAGATGTGAAAGACCCGGGGGCTTACCTCGGAATTGCATTTGAAACTGGCAGGCTAGAGTCTTGGTAGAGGGGGTAGAATTTCAGGTGTAGCGGTGAAATGCGTAGAGATCTAGAGGAATACCAGTGGCGAAGGCGGCCCCCTGGACAAGACTGACGCTCAGAATGCGAAAGCGTGGGGAGCAAACAG
>tjl6z1_430
TGGGGAATATTGCACAATGGGGGAAACCCTGATGCAGCCATGCCGCGTGTGTGAAGAAGGCCTCGGGTTGTAAAGCACTTTCAGTAGGGAGGAAGGTAGTGTAGTTAACACCTGCACTATTTGACGTTACCTACAGAAGAAGCACCGGCTAACTCCGTGCCAGCAGCCGCGGTAATACGGAGGGTGCGAGCGTTAATCGGAATTACTGGGCGTAAAGCGCATGCAGGCGGCCTGTTAAGTCAGATGTGAAAGCCCGGGGCTTAACCTCGGAATTGCATTTGAAACTGGCAGGCTAGAGTCTTGTAGAGGGGGGTAGAATTTCAGGTGTAGCGGTGAAATGCGTAGAGATCTGAAGGAATACCAGTGGCGAAGGCGGCCCCCTGGACAAAGACTGACGCTCAGAATGCGAAAAGCGTGGGGAGCAAACAG
>tjl6z1_431
TGGGGAATATTGCACAATGGGGGAAACCCTGATGCAGCCATGCCGCGTGTGTGAAGAAGGCCTTCGGGTTGTAAAGCACTTTCAGTAGGGAGGAAGGTAGTGTAGTTAACACCTGCACTATTTGACGTTACCTACAGAAGAAGCACCGGCTAACTCCGTGCCAGCAGCCGCGGTAATACGGAGGGTGCGAGCGTTAATCGGAATTACTGGGCGTAAAGCGCATAGCGGCGGCCTGTTAAGTCAGATGTGAAAGACCCGGGGCGTTAACCTACGGAATTAGCATTTGAAACTGGCAGGACTAGAAGTCTTGGTAGAGGGGGTAGAATTTCAGGTGTAGCGGTGAAATGCGTAGAGATCTGAAGGAATACAGTGGCGAGGCGGCCCCCTGGACAAAGACTGACGCTCAGGTGCGAAAGCGTGGGGAGCAAACAGG
>tjl6z1_432
TGGGGAATATTGCACAAGGGGGGAAACCCTGATGCAGCCATGCCGCGTGTGTGAAGAAGGCCTCGGGTTGTAAAGCACTTTCAGTAGGGAGGAAGGTAGTGTAGTTAACACCTGCATTATTTGACGTTACCTACAGAAGAAGCACCGGCTAACTCCGTGCCAGCAGCCGCGGTAATACGGAGGGTGCGAGCGTTAATCGGAATTACTGGGCGTAAAGCGCATGCAGGCGGCCTGTTAAGTCAGATGTGAAAGCCCGGGGCTTAACCTCGGAATTGCATTTGAAACTGGCAGGCTAGAGTCTTGTAGAGGGGGTAGAATTCAGGTGTAGCGGTGAAATGCGTAGAGATCTGAAGGAATACCAGTGGCGAAGGCGGCCCCCTGGACAAAGACTGACGCTCAGATGCGAAAGCGTGGGGAGCGAACAGG
>tjl6z1_433
TGGGGAATATTGCACATGGGGGAAACCCTGATGCAGCCATGCCGCGTGTGTGAAGAAGGCCTCGGGTTGTAAAGCACTTTCAGTAGGGAGGAAGGTAGTGTAGTTAACACCTGCACTATTTGACGTTACCTACAGAAGAAGCACCGGCTAACTCCGTGCCAGCAGCCGCGGTAATACGGAGGGTGCGAGTGTTAATCGGAATTACTGGGCGTAAAGCGCATGCAGGCGGCCTGTTAAGTCAGATGTGAAAGCCCGGGGCTTAACCTCGGAATTGCATTTGAAACTGGCAGGCTAGAGTCTTGTAGAGGGGGTAGAATTTCAGGTGTAGCGGTGAAATGCGTAGAGATCTGAAGGAATACAGTGGCGAAGGCGCCCCCTGGACAAAGACTGACGCGTCGAGCATGCGAAAGCGTGGGGAGCAAACAG
>tjl6z1_434
TGGGGAATATTGCACAATGGGGGAAACCCTGATGCAGCCATGCCGCGTGTGTGAAGAAGGCCTCGGGTTGTAAAGCACTTTCAGTAGGGAGGAAGGTAGTGCAGTTAACACCTGCATTATTTGACGTTACCTACAGAAGAAGCACCGGCTAACTCCGTGCCAGCAGCCGCGGTAATACGGAGGGTGCGAGCGTTAATCGGAATTACTGGGCGTAAAGCGCATGCAGGCGGCCTGTTAAGTCAGATGTGAAAGCCCGGGGCTTAACCTCGGAATTGCATTTGAAACTGGCAGGCTAGAGTCTTGTAGAGGGGGTAGAATTCAGGTGTAGCGGTGAAATGCGTAGAGATCTGAAGGAATACCAGTGGCGAAGGCGCCCCCTGGACAAAGACTGACGCTCAGATGCGAAAGCGTGGGGAGCAAACAGG
>tjl6z1_435
TGGGGAATATTGCACAATGGGGGAAACCCTGATGCAGCCATGCCGCGTGTGTGAAGAAGGCCTCGGGTTGTAAAGCACTTTCAGTAGGGAGGAAGGTAGTGTAGTTAACACCTGCATTATTTGACGTTACCTACAGAAGAAGCACCGGCTAACTCCGTGCCAGCAGCCGCGGTAATACGGAGGGTGCGAGCGTTAATCGGAATTACTGGGCGTAAAGCGCATGCAGGCGGCCTGTTAAGTCAGATGTGAAAGCCCGGGGCTTAACCTCGGAATTGCATTTGAAACTGGCAGGCTAGAGTCTTGTAGAGGGGGTAGAATTTCAGGTGTAGCGGTGAAATGCGTAGAGATCTGAAGGAATACCAGTGGCGAAGGCGGCCCCCTGGACAAAGACTGACGCTCAGATGCGAAAAGCGTGGGGAGCAAACAGG
>tjl6z1_436
TGGGGAATATTGCACATGGGGAACCGATGCAGCCATGCCGCGTGCTGTGCAAGAAGGCCTTCGGGATTAGCTAAAGCACGTTTCAGTAAGGGAGGAAGGTTAGTGTGAGTTAAGCACCTAGCATTATTTGACGTTACCTACAGAAGAAGCACCGGCTAACTCCGTGCCAGCAGCCGCGGTAATACGGAGGGTGCGAGCGTTAATCGGAATTACTAGGGCGTAAAGCGCATGCAGGCGGCCTGTTAAGTCAGATGTGAAAGCCCGGGGCGTTAACCTGACGGTAATTAGCATTGAACTGGCAAGGCTGAGTCGTAGTGAGAGGGGGTAGAATTTCAGGTGTAGCGGTGAAATGCGTAGAGATCTGAAGGAATACCAGTGGCGAAGGCGCCCCCTGGACAAAGACTGACGCTCAGATGCGAAAAGCGTGGGGAGCAAACAG
>tjl6z1_437
TGGGGAATATTGCACAATGGGCGCAAGCCTGATGCAGCCATGCCGCGTGTGTGAAGAAGGCCTCGGGTTGTAAAGCACTTTCAGTCGTGAGGAAGGTGGTAGTGTTAATAGCACTATCATTTGACGTTAGCGACAGAAGAAGCACCGGCTAACTCCGTGCCAGCAGCCGCGGTAATACGGAGGGTGCGAGCGTTAATCGGAATTACTGGGCGTAAAGCGCATGCAGGTGGTTTGTTAAGTCAGATGTGAAAGCCCGGGGCTCAACCTCGGAATAGCATTTGAAACTGGCAGACTAGAGTACTGTAGAGGGGGTAGAATTTCAGGTGTAGCGGTGAAATGCGTAGAGATCTGAAGGAATACCGGTGGCGAAGGCGGCCCCCTGGACAGATACTGACACTCAGATGCGAAAGCGTGGGGAGCAAACAGG
>tjl6z1_438
TGGGGAATATTGCACAATGGGGGGAAACCCTGATGCAGCCATGCCGCGTGTGTGAAGAAGGCCTTCGGGTTGTAAAGCACTTTCAGTAGGGAGGAGGAGTAGTGTAGTTAACACCTGCATTTAATTTGACGTTACCTACAGAAGAAGCACCGGCTAACTCCGTGCCAGCAGCCGCGGTAATACGGAGGGTGCGAGCGTTAATCGGAATTACTAGGGCGTAAAGCGCATGCAGGCGGCCTGGTTAAGTCAGAATGTGAAAAGGCCCGGGGCTTAACCTACGGAATTGCATTTGAAACTGGCAGGCTAGAGTCTTGTAGAGGGGGTAGAATTCAGGTGTAGCGGTGAAATGCGTAGAGATCTGAAGGAATACCAGTGGCGAAGGCGCCCCCGGACAAAGACTGGACGCTCAGATGCGAAAAGCGTGGGGAGCAAACAG
>tjl6z1_439
TGGGGAATATTGCACAATGGGGGAAACCCTGATGCAGCCATGCCGCGTGTGTGAAGAAGGCCTCGGGTTGTAAAGCACTTTTCAGTAGGGAGGAAGGTAGTGTAGTTAACACCTGCACTATTTGACGTTACCTACAGAAGAAGCACCGGCTAACTCCGTGCCAGCAGCCGCGGTAATACGGAGGGTGCGAGCGTTAATCGGAATTACTGGGCGTAAAGCGCATGCAGGCGGCCTGTTAAGTCAGATGTGAAAGCCCGGGGCGTTAACCTTACCGGAAGTATGCAATTTTGAAACTGGGCAGGCTAGAGTCTTGTAGAGGGGGTAGAAATTTTCAGGTGTAGCGGTGAAATGCGTAGAGATCTGAAGGAATACCAGTGGCGAAGGCGCCCCCTGGACAAAGACTGACGCTCAGATGCGAAAAGCGTGGGGAGCAAACAGG
>tjl6z1_440
TGGGGAATATTGCACGATGGGGGAAACCCTGATGCAGCCATGCCGCGTGTGTGAAGAAGGCCTCGGGTTGTAAAGCACTTTCAGTAGGGAGGAAGGTAGTGTAGTTAACACCTGCATTATTTGACGTTACCTACAGAAGAAGCACCGGCTAACTCCGTGCCAGCAGCCGCGGTAATACGGAGGGTGCGAGCGTTAATCGGAATTACTGGGCGTAAAGCGCATGCAGGCGGCCTGTTAAGTCAGATGTGAAAGCCCGGGGCTTAACCTCGGAATTGCATTTGAAACTGGCAGGCTAGAGTCTTGTAGAGGGGGTAGAATTTCAGGTGTAGCGGTGAAATGCGTAGAGATCTGAAGGAATACCAGTGGCGAAGGCGGCCCCCTGGACAAAGACTGACGCTCAGATACGAAAAGCGTGGGGAGCAAACAGG
>tjl6z1_441
TGGGGAATATTGCACAATGGGGGAAACCCTGATGCAGCCATGCCGCGTGTGTGAAGAAGGCCTCGGGTTGTAAAGCACTTTCAGTAGGGAGGAAGGTAGTGTAGTTAACACCTGCATTATTTGACGTTACCTACAGAAGAAGCACCGGCTAACTCCGTGCCAGCAGCCGCGGTAATACGGAGGGTGCGAGCGTTAATCGGAATTACTGGGCGTAAAGCGCAATGCAGGCGGCCTGTTAAGTCAGATGTGAAAGCCCGGGGCGTTAACCTACGGAGTTAGCATTTTGAAAACTGGGCAGGCTTAGAAGTCTTGTAGAGGGGGTAGAATTTCAGTGTAGCGGTGAAATGCGTAGAGATCTGAAGGAATACCAGTGGCGAAGGCGCCCCCTGGACAAAGACTGACGCTCAGATGCGAAAGCGTGGGGAGCAAACAG
>tjl6z1_442
TGGGGAATATTGCACAATGGGGGAAACCCTGATGCAGCCATGCCGCGTGTGTGAAGAAGGCCTCGGGTTGTAAAGCACTTTCAGTAGGGAGGAAGGTAGTGTAGTTAACACCTGCATTATTTGACGTTACCTACAGAAGAAGCACCGGCTAACTCCGTGCCAGCAGCCGCGGTAATACGGAGGGTGCGAGCGTTAATCGGAATTACTGGGCGTAAAGCGCATGCAGGCGGCCTGTTAAGTCAGATGTGAAAGCCCGGGGCTTAACCTCGGAATTGCATTTGAAACTGGCAGGCTAGAGTCTTGTAGAGGGGGTAGAATTTCAGGTGTAGCGGTGAAATGCGTAGAGATCTGAAGGAATACCAGTGGCGAAGGCGCCCCCTGGACAAAGACTGACGCTCAGATGCGAAAAGCGTGGGGAGCAAACAGG
>tjl6z1_443
TGGGGAATATTGCACAATGGGGGAAACCCTGATGCAGCCATGCCGCGTGTGTGAAGAAGGCCTCGGGTTGTAAAGCACTTTCAGTAGGGAGGAAGGTAGTGTAGTTAACACCTGCATTATTTGACGTTACCTACAGAAGAAGCACCGGCTAACTCCGTGCCAGCAGCCGCGGTAATACGGAGGGTGCGAGCGTTAATCGGAATTACTGGGCGTAAAGCGCATGCAGGCGGCCTGTTAAGTCAGATGAGAAATGACCCGGGGCGTTAACCTACAGAATTGCATTTTGAAACTTGGGCAGGGCTAGAAGTCTTTGTAGAGGGGGGTAGAAATTTCAGGTGTAGCGGTGAAATGCGTAGAGATCTGCAAGGAATACCAGTGGCGAGGCGGCCCCCTGGACAAAGACTGACGCTCGAGAATGCGAAAGCGTGGGAGCAAACAGG
>tjl6z1_444
TGGGGAATATTGCACAATGGGGGAAACCCTGATGCAGCCATGCCGCGTGTGTGAAGAAGGCCTCGGGTTGTAAAGCACTTTCAGTAGGGAGGAAGGTAGTGTAGTTAACACCTGCATTATTTGACGTTACCTACAGAAGAAGCACCGGCTAACTCCGTGCCAGCAGCCGCGGTAATACGGAGGGTGCGAGCGTTAATCGGAATTACTGGGCGTAAAGCGCATGCAGGCGGCCTGTTAAGTCAGATGTGAAAGCCCGGGGCTTAACCTCGGAATTGCATTTGAAACTGGCAGGCTAGAGTCTTGTAGAGGGGGTAGAATTCAGGTGTAGCGGTGAAATGCGTAGAGATCTGAAGGAATACCAGTGGCGAAGGCGGCCCCCTGGACAAAGACTGACGCTCAGATGCGAAAGCGTGGGGAGCAAACAGG
>tjl6z1_445
TGGGGAGTATTGCACAATGGGGGAAACCCTGATGCAGCCATGCCGCGTGTGTGAAGAAGGCCTCGGGTTGTAAAGCACTTTCAGTAGGGAGGAAGGTAGTGTAGTTAACACCTGCATTATTTGACGTTACCTACAGAAGAAGCACCGGCTAACTCCGTGCCAGCAGCCGCGGTAATACGGAGGGTGCGAGCGTTAATCGGAATTACTGGGCGTAAAGCGCATGCAGGCGGCCTGTTAAGTCAGATGTGAAAGCCCGGGGCTTAACCTCGGAATTGCATTTGAAACTGGCAGGCTAGAGTCTTGTAGAGGGGGTAGAATTTCAGGTGTAGCGGTGAAATGCGTAGAGATCTGAAGGAATACCAGTGGCGAAGGCGGCCCCCTGGACAAAGACTGACGCTCAGATGCGAAAGCGTGGGGAGCAAACAGG
>tjl6z1_446
TGGGGAATATTGGACAATGGGCGCAAGCCTGGTCCAGCCATACCGCGTGGGTGAAGAAGGCCTTCGGGTTGTAAAGCCCTTTTGTTGGGAAAGAAATCCAGCCGGCTAATACCTGGTTGGGATGACGGTACCCAAAGAATAAGCACCGGCTAACTTCGTGCCAGCAGCCGCGGTAATACGAAGGGTGCAAGCGTTACTCGGAATTACTGGGCGTAAAGCGTGCGTAGGTGGTTATTTAAGTCCGTTGTGAAAGCCCTGGGCTCAACCTGGGAACTGCAGTGGATACTGGATGACTAGAATGTGGTAGAGGGTAGCGGAATTCCTGGTGTAGCAGTGAAATGCGTAGAGATCAGGAGGAACATCCATGGCGAAGGCAGCTACCTGGACCAACATTGAGACTGAGGCACGAAAGCGTGGGGAGCAAACAG
>tjl6z1_447
TGGGGAATATTGCACAATGGGGGAAACCCCTGATGCAGCCATGCCGCGTGTGTGAAGAAGGCCTCGGGTTGTAAAGCACTTTCAGTAGGGAGGAAGGTAGTGTAGTTAACACCTGCATTATTTGACGTTACCTACAGAAGAAGCACCGGCTAACTCCGTGCCAGCAGCCGCGGTAATACGGAGGGTGCGAAGCGTTAATCGGAATTACTGGGCGTAAAGCGCATGCAGGCGCCTGTTAGTCAGATGTGAAAGACCCGGGGGCGTTAACCTCGGAATTAGCAATTTGAAAACTGGGCAGGGCTAGAGTCTTTGTAGGAGGGGGGGTAGAATTTCAGTGTAGGCGGTGAAAATGCGTAGAGAATCTGCAAGGAATACCAGATGGCGAAGCGCCCCCTGGACAAGACTGACGCTCAGATGCGAAAAGCGTGGGGAGCAAACAG
>tjl6z1_448
TGGGGAATATTGCACAATGGGGGAAACCCTGATGCAGCCATGCCGCGTGTGTGAAGAAGGCCTCGGGTTGTAAAGCACTTTCAGTAGGGAGGAAGGTAGTGTAGTTAACACCTGCATTATTTGACGTTACCTACAGAAGAAGCACCGGCTAACTCCGTGCCAGCAGCCGCGGTAATACGGAGGGTGCGAGCGTTAATCGGAATTACTGGGCGTAAAGCGCATGCAGGCGGCCTGTTAAGTCAGATGTGAAAGCCCGGGGCTTAACCTCGGAATTGCATTTGAAACTGGCAGGCTAGAGTCTTGTAGAGGGGGTAGAATTCAGGTGTAGCGGTGAAATGCGTAGAGATCTGAAGGAATACCAGTGGCGAAGGCGCCCCCTGGACAAAGACTGACGCTCAGATGCGAAAAGCGTGGGGAGCAAACAGG
>tjl6z1_449
TGGGGAATATTGCACAATGGGGGAAACCCTGATGCAAGCCATGCCGCGTGTGTGAAGAAGGCCTCGGGTTGTAAAGCACTTTTCAGTAGGGAGGAAGGTAGTGTAGTTAACACCTGCATTATTTGACGTTACCTACAGAAGAAGCACGGCTAACTCCGTGCCAGCAGCCGCGGTAATACGGAGGGTGCGAGCGTTAATCGGAATTACTGGGCGTAAAGCGCATGCAGGCGGCCTGTTGAAGTCAGATGTGAAAGCCCGGGGCGTTAACCTCGAATTGCATTTGAAACTGGCAGGCTAGAGTCTTGGTGAGAGGGGGCAGAATTTCAGGTGTAGCGGTGAAATGCGTAGAGATCTGAAGGAATACCAGTGGCGAAGGCGGCCCCCTGGACAAAGACTGACGCTCAGATGCGAAAAGCGTGGGGAGCAGACAGG
>tjl6z1_450
TGGGGAATATTGCACAATGGGGGAAACCCTGATGCAGCCATGCCGCGTGTGTGAAGAAGGCCTCGGGTTGTAAAGCACTTTCAGTAGGGAGGAAGGTAGTGTAGTTAACACCTGCATTATTTGACGTTACCTACAGAAGAAGCACCGGCTAACTCCGTGCCAGCAGCCGCGGTAATACGGAGGGTGCGAGCGTTAATCGGAATTACTGGGCGTAAAGCGCATGCAGGCGGCCTGTTAAGTCAGATGTGAAAGCCCGGGGCTTAACCTCGGAATTGCATTTGAAACTGGCAGGCTAGAGTCTTGTAGAGGGGGTAGAATTCAGGTGTAGCGGTGAAATGCGTAGAGATCTGAAGGAATACCGGTGGCGAAGGCGGCCCCCTGGACAGATACTGACACTCAGATGCGAAAAGCGTGGGGAGCAAACAG
>tjl6z1_451
TGGGGAATATTGCACAATGGGGGAAACCCTGATGCAGCCATGCCGCGTGTGTGAAGAAGGCCTCGGGTTGTAAAGCACTTTCAGTAGGGAGGAAGGTAGTGTAGTTAACACCTGCACTATTTGACGTTACCTACAGAAGAAGCACCGGCTAACTCCGTGCCAGCAGCCGCGGTAATACGGAGGGTGCGAGCGTTAATCGGAATTACTGGGCGTAAAGCGCATGCAGGCGGCCTGTTAAGTCAGATGTGAAAGCCCGGGGCTTAACCTCGGAATTGCATTTGAAACTGGCAGGCTAGAGTCTTGTAGAGGGGGTAGAATTTCAGGTGTAGCGGTGAAATGCGTAGAGATCTGAAGGAATACCAGTGGCGAAGGCGGCCCCCTGGACAAAGACTGACGCTCAGATGCGAAAGCGTGGGGAGCAAACAGG
>tjl6z1_452
TGGGGAATATTGCACAATGGGGGAAACCCTGATGCAGCCATGCCGCGTGTGTGAAGAAGGCCTTAGGGTTGTAAGGCACTTTCAGTAGGGAGGAAGGTAGTGTAGTTAACACCTGCACTATTTGACGTTACCTACAGAAGAAGCACCGGCTAACTCCGTGCCAGCAGCCGCGATAATACGGAGGGTGCGAGCGTTAATCGGAATTACTGGGCGTAAAGCGCATGCAGGCGGCCTGTTAAGTCAGATGTGAAAGCCCGGGGCTTAACCTCGGAATTGCATTTGAAACTGGCAGGCTAGAGTCTTGTAGAGGGGGTAGAATTTCAGGTGTAGCGGTGAAATGCGTAGAGATCTGAAGGAATACCAGTGGCGAAGGCGGCCCCCTGGACAAAGACTGACGCTCAGATGCGAAAAGCGTGGGGAGCAAACAGG
>tjl6z1_453
TGGGGAATATTGCACAATGGGGGGAAACCCCTGATGCAGCCATGCCGCGTGTGTGAAGAAGGCCTCGGGTTGTAAAGCACTTTCAGTAGGGAGGAAGGTAGTGTAGTTAACACCTGCACTATCTGACGTTACCTACAGAAGAAGCACCGGCTAACTCCGTGCCAGCAGCCGCGGTAATACGGAGGGTGCGAGCGTTAATCGGAATTACTGGGCGTAAAGCGCATGCAGGCGGCCTGTTAAGTCAGATGTGAAGCCGGGCTTAACCTCGGAATTGCATTTGAAACTGGCAGGCTAGAGTCTTGGTAGAGGGGGTGGAATTTCAGGTGTAGCGGTGAAATGCGTAGAGATCTGAAGGAATACCAGTGGCGAAGGCGGCCCCTGGACAAGACTGACGCTCAGATGCGAAAGCGTGGGAG
>tjl6z1_454
TGGGGAATATTGCACAATGGGGGAAACCCTGATGCAGCCATGCCGCGTGTGTGAAGAAGGCCTTAGGGTTGTAAAGCACTTTCAGTAGGGAGGAAGGTAGTGTAGTTAACACCTGCATTATTTGACGTTACCTACAGAAGAAGCACCGGCTAACTCCGTGCCAGCAGCCGCGGTAATACGGAGGGTGCGAGCGTTAATCGGAATTACTGGGCGTAAAGCGCATGCAGGCGGCCTGTTAAGTCAGGTGTGAAAGCCCGGGGCTTAACCTCGGAATTGCATTTGAAACTGGCAGGCTAGAGTCTTGTAGAGGGGGTAGAATTTCAGGTGTAGCGGTGAAATGCGTAGAGATCTGAAGGAATACCAGTGGCGAAGGCGGCCCCCTGGACAAAGACTGACGCTCAGATGCGAAAAGCGTGGGGAGCAAACAGG
>tjl6z1_455
TGGGGAATATTGCACAATGGGGGAAACCCTGATGCAGCCATGCCGCGTGTGTGAAGAAGGCCTCGGGTTGTAAAGCACTTTCAGTAGGGAGGAAGGTAGTGTAGTTAACACCTGCATTATTTGACGTTACCTACAGAAGAAGCACCGGCTAACTCCGTGCCAGCAGCCGCGGTAATACGGAGGGTGCGAGCGTTAATCGGAATTACTGGGCGTAAAGCGCATGCAGGCGGCCTGTTAAGTCAGATGTGAAAGCCCGGGGCTTAACCTCGGAATTGCATTTGAAACTGGCAGGCTAGAGTCTTGGTAGAGGGGGTAGAATTCAGGTGTAGCGGTGAAATGCGTAGAGATCTGAAGGAATACCAGTGGCGAAGGCGGCCCCCTGGACAAAGACTGACGCTCAGATGCGAAAGCGTGGGGAGCAAACAGG
>tjl6z1_456
TGGGGAATATTGCACAATGGGGGAAACCCTGATGCAGCCATGCCGCGTGTGTGAAGAAGGCCTCGGGTTGTAAAGCACTTTCAGTAGGGAGGAAGGTAGTGTAGTTAACACCTGCATTATTTGACGTTACCTACAGAAGAAGCACCGGCTAACTCCGTGCCAGCAGCCGCGGTAATACGGAGGGTGCGAGCGTTAATCGGAATTACTGGGCGTAAAGCGCATGCAGGCGGCCTGTTAAGTCAGATGTGAAAGACCCGGGGCGTTAACCTCGGAATTGCATTTGAAACTGGCAGGCTAGAGTCTTGTAGAGGGGGTAGAATTTCAGGTGTAGCGGTGAAATGCGTAGAGATCTGAAGGAATACCAGTGGCGAAGGCGCCCCCTGGACAAAGACTGACGCTCAGATGCGAAAGCGTGGGGAGCAAACAGG
>tjl6z1_457
TGGGGAATTTTCCGCAATGGGCGAAAGCCTGACGGAGCAATGCCGCGTGGAGGTAGAAGGCCCACGGGTCGTGAACTTCTTTTCCCGGAGAAGAAGCAATGACGGTATCTGGGGAATAAGCATCGGCTAACTCTGTGCCAGCAGCCGCGGTAATACAGAGGATGCAAGCGTTATCCGGAATGATTGGGCGTAAAGCGTCTGTAGGTGGCTTTTTAAGTCCGCCGTCAAATCCCAGGGCTCAACCCTGGACAGGCGGTGGAAACTACCAAGCTGGAGTACGGTAGGGGCAGAGGGAATTTCCGGTGGAGCGGTGAAATGCGTAGAGATCGGAAAGAACACCAACGGCGAAAGCACTCTGCTGGGCCGACACTGACACTGAGAGACGAAAGGCTAGGGGAGCGAATGG
>tjl6z1_458
TGGGGAATATTGCACAATGGGGGAAACCCTGATGCAGCCATGCCGCGTGTGTGAAGAAGGCCTTAGGGTTGTAAAGCACTTTCAGTAGGGAGGAAGGTAGTGTAGTTAACACCTGCACTATTTGACGTTACCTACAGAAGAAGCACCGGCTAACTCCGTGCCAGCAGCCGCGGTAATACGGAGGGTGCGAGCGTTAATCGGAATTACTGGGCGTAAAGCGCATGCAGGCGGCCTGTTAAGTCAGATGTGAAAGCCCGGGGCTTAACCTCGGAATTGCATTTGAAACTGGCAGGCTAGAGTCTTGTAGAGGGGGGTAGAATTTCAGGTGTAGCGGTGAAATGCGTAGAGATCTGAAGGAATACCAGTGGCGAAGGCGGCCCCCTGGACAAAGACTGACGCTCAGATGCGAAAGCGTGGGGAGCAAACAGG
>tjl6z1_459
TGGGGAATATTGCACAATGGGGGAAACCCTGATGCAGCCATGCCGCGTGTGTGAAGAAGGCCCTTGCGGGTTGTAAAGCACGTTTCAGTAGGGGAGGAAGGTAAGTGTAGTTAAGCACCTGCATTATTTGACGTTACCTACAGAAAGAAGCACCGGCTAAACTCCGTGCCAGCAGCCGCGGTAATACGGAGGGTGCGAGCCGTTAAGTCGGAATTACTGGGCGTAAAGCGCATTAGCAGGCGGCCGTGTTAGTACAGATGTGAAAGCCCGGGGACTTAACCTCGGAATTGCATTCGAAACTGGCAGGCTAGAGTCTTGGTAGAGGGGGTAGAATTTCAGGTGTAGCGGTGAAATGCGTAGAGATCTGAGGAATACCAGTGGCGAAGGCGCCCCCTGGACAAAGACTGACGCTCAAGATGCGAAAAGCGTGGGGAGCAAACAGG
>tjl6z1_460
TGGGGAATATTGCACAATGGGGGAAACCCTGATGCAGCCATGCCGCGTGTGTGAAGAAGGCCTCGGGTTGTAAAGCACTTTCAGTAGGGAGGAAGGTAGTGTAGTTAACACCTGCATTATTTGACGTTACCTACAGAAGAAGCACCGGCTAACTCCGTGCCAGCAGCCGCGGTAATACGGAGGGTGCGAGCGTTAATCGGAATTACTGGGCGTAAAGCGCATGCAGGCGGCCTGTTAAGTCAGATGTGAAAGCCCGGGGCTTAACCTCGAATTGCATTTGAAACTGGCAGGCTAGAGTCTTGTAGAGGGGGTAGAATTTCAGGTGTAGCGGTGAAATGCGTAGAGATCTGAAGGAATACCAGTGGCGAAGGCGGCCCCCTGGACAAAGACTGACGCTCAGATGCGAAAGCGTGGGGAGCAAACAGG
>tjl6z1_461
TGGGGAATATTGCACAATGGGGGAAACCCTGATGCAGCCATGCCGCGTGTGTGAAGAAGGCCTTCGGGTTGTAAAAGCACTTTCAGTAGGGAGGAAGGTAGTGTAGTTAACACCTGCATTATTTGACGTTACCTACAGAAGAAGCACCGGCTAACTCCGTGCCAGCAGCCGCGGTAATACGGAGGGTGCGAGCGTTAATCGGAATTACTGGGCGTAAGGCGGCATAGCAGGCGGCCTGTTAAGTCAGATGTGAAAGCCCGGGGCTTAACCTACGGAATTGCATTTGAAACTGGCAGGCTAGAGTCTTGTAGAGGGGGTAGAATTTCAGGTGTAGCGGTGAAATGCGTAGAGATCTGAAGGAATAGCCAGTGGCGAAGGCGGCCCCCTGGACAAAGACTGGACGCTCAGATGCGAAAAGCGTGGGGAGCAAACAGG
>tjl6z1_462
TGGGGAATATTGCACAATGGGGGAAACCCTGATGCAGCCATGCCGCGTGTGTGAAGAAGGCCTTCGGGTTGTAAAGCACTTTCAGTAGGGAGGAAGGTAGTGTAGTTAACACCTGCATTATTTGACGTACCTACAGAAGAAGCACCGGCTAACTCCGTGCCAGGCAGCCGCGTAATACGGAGGGTGCGAGCGTTAATCGGAATTACTGGGCGTAAAGCGCTATAGCAGGCAGGCCTGATTAAGTCAGATGTGAAAAGACCCGGGGCTTAACCTACGGAATTGCATTTTGAAAACTGGCTAGGCTAGAGTTCTTGTAGAGGGGGTAGAATTTCAGGTGTAGCGGTGAAATGCGTAGAGATCTAGCAAGGAATACCAGTGGCGAAGGCGGCCCCCTGGACAAAGAACATGACGCTCAGAATGCGAAAAGCGTGGGGAAGCAAACAG
>tjl6z1_463
TGGGGAATATTGCACAATGGGGGAAACCCTGATGCAGCCATGCCGCGTGTGTGAAGAAGGCCTCGGGTTGTAAAGCACTTTCAGTAGGGAGGAAGGTAGTGTAGTTAACACCTGCATTATTTGACGTTACCTACAGAAGAAGCACCGGCTAACTCCGTGCCAGCAGCCGCGGTAATACGGAGGGTGCGAGCGTTAATCGGAATTACTGGGCGTAAAGCGCATGCAGGCGGCCTGTTAAGTCAGATGTGAAAGCCCGGGGCTTAACCTCGGAATTGCATTTGAAACTGGCAGGCTAGAGTCTTGTAGAGGGGGTAGAATTTCAGGTGTAGCGGTGAAATGCGTAGAGATCTGAAGGAATACCAGTGGCGAAGGCGGCCCCCTGGACAAAGACTGACGCTCAGATGCGAAAAGCGTGGGGAGCAAACAGG
>tjl6z1_464
TGGGGAATATTGCACAATGGGCGCAAGCCTGATGCAGCCATGCCGCGTGTGTGAAGAAGGCCTTCGGGTTGTAAAGCACTTTCAGTCGTGAGGAAGGTGGTGTAGTTAATAGCTGCATTATTTGACGTTAGCGACAGAAGAAGCACCGGCTAACTCCGTGCCAGCAGCCGCGGTAATACGGAGGGTGCGAGCGTTAATCGGAATTACTGGGCGTAAAGCGCATGCAGGTGGTTTGTTAAGTCAGATGTGAAAGCCCGGGGCTCAACCTCGGAATAGCATTTGAAACTGGCAGACTAGAGTACTGTAGAGGGGGGTAGAATTTCAGGTGTAGCGGTGAAATGCGTAGAGATCTGAAGGAATACCGGTGGCGAAGGCGGCCCCCTGGACAGATACTGACACTCAGATGACGAAAAGCGTGGGGAGCAAACAGG
>tjl6z1_465
TGGGGAATATTGCACAATGGGGGAAACCCTGATGCAGCCATGCCGCGTGTGTGAAGAAGGCCTCGGGTTGTAAAGCACTTTCAGTAGGGAGGAAGGTAGTGTAGTTAACACCTGCACTATTTGACGTTACCTACAGAAGAAGCACCGGCTAACTCCGTGCCAGCAGCCGCGGTAATACGGAGGGTGCGAGCGTTAATCGGAATTACTGGGCGTAAAGCGCATGCAGGCGGCCTGTTAAGTCAGATGTGAAAGCCCGGGGCTTAACCTCGGAATTGCATTTGAAACTGGCAGGCTAGAGTCTTGTAGAGGGGGTAGAATTCAGGTGTAGCGGTGAAATGCGTAGAGATCTGAAGGATACAGTGGCGAAGGCGGCCCCCTGGACAAAGACTGACGCTCAGATGCGAAAAGCGTGGGGAGCAAACAG
>tjl6z1_466
TGGGGAATATTGCACAATGGGGGAAACCCTGATGCAGCCATGCCGCGTGTGTGAAGAAGGCCTCGGGTTGTAAAGCACTTTCAGTAGGGAGGAAGGTAGTGTAGTTAACACCTGCATTATTTGACGTTACCTACAGAAGAAGCACCGGCTAACTCCGTGCCAGCAGCCGCGGTAATACGGAGGGTGCGAGCGTTAATCGGAATTACTGGGCGTAGAGCGCATGCAGGCGGCCTGTTAAGTCAGATGTGAAAGCCCGGGGCTTAACCTCGGAATTGCATTTGAAACTGGCAGGCTAGAGTCTTGGTAGAGGGGGTAGAATTCAGGTGTAGCGGTGAAATGCGTAGAGATCTGAAGGAATACCAGTGGCGAAGGCGGCCCCCTGGACAAAGACTGACGCTCAGATGCGAAAGCGTGGGGAGCAAACAGG
>tjl6z1_467
TGGGGAATATTGCACAATGGGGGAAACCCTGATGCAGCCATGCCGCGTGTGTGAAGAAGGCCTCGGGTTGTAAAGCACTTTCAGTAGGGAGGAAGGTAGTGTAGTTAACACCTGCATTATTTGACGTTACCTACAGAAGAAGCACCGGCTAACTCCGTGCCAGCAGCCGCGGTAATACGGAGGGTGCGAGCGTTAATCGGAATTACTGGGCGTAAAGCGCATGCAGGCGGCCTGTTAAGTCAGATGTGAAACGGCCGGGACTTACCGACGTAGTATGCAATTGAACGTGGGCAGGCTAGATGGTCTTAGGGTGAGAAGGGGTTAGAATTCAGGTGTAGCGGTGAAATGCGTAGAGATCTGAAGGAATACCAGTGGCGAAGGCGCCCCCTGGACAAAGACTGACGCCCAGATGCGAAAGCGTGGGGAGCAAACAGG
>tjl6z1_468
TGGGGAATATTGCACAATGGGGGAAACCCTGATGCAGCCATGCCGCGTGTGTGAAGAAGGCCTTCGGGTTGTAAAGCACTTTCAGTAGGGAGGAAGGTAGTGTAGTTAACACCTGCACTATTTGACGTACCTACAGAAGAACACCGGCTAACTCCGTGCCAGCAGCCGCGGTAATACGGAGGGTGCGAGCGTTAATCGGAATTACTGGGCGTAAAGCGCCATGCAGGCGGCCTGTTAAGTCAGATGTGAAAGCCCGGGGCGTTAACCTCGGAATTGCATTTGAAACTGGCAGGCTAGATGTCTTGGTAGAGGGGGTTAGAAATTCAGGTGTAGCGGTGAAATGCGTAGAGATCTGCAAGGAATAGCCAGTGGCGAAGGCGCCCCCTGGAACAAAGACTGACGCTCAGATGCGAAAAGCGTGGGGAGCAAACAG
>tjl6z1_469
TGAGGAATATTGGTCAATGGTCGGGAGACTGAACCAGCCAAGCCGCGTGAGGGATGAAGGTACAGAGTATCGTAAACCTCTTTTGTCAGGGAACAAAGACCGGGACGCGTCCCCGGATGAGTGTACCTGAAGAAAAAGCATCGGCTAACTCCGTGCCAGCAGCCGCGGTAATACGGAGGATGCGAGCGTTATCCGGATTTATTGGGTTTAAAGGGTGCGCAGGCGGTCTGTTAAGTCAGCGGTCAAAGCCCGGGGCTCAACCCCGGCCCGCCGTTGAAACTGGCAGTCTCGAGTTGGAGAGAAGTATGCGGAATGCGCGGTGTAGCGGTGAAATGCATAGATATCGCGCAGAACTCCGATTGCGAAGGCAGCATGCCGGCTCCACACTGACGCTGAGGCACGAAGCGTGGGTATCGAACAGG
>tjl6z1_470
TGGGGAATATTGCACAATGGGGGAATCCCTGATGCAGCCATGCCGCGTGTGTGAAGAAGGCCTCGGGTTGTAAAGCACTTTCAGTAGGGAGGAAGGTAGTGTAGTTAACACCTGCATTACTTGACGTTACCTACAGAAGAAGCACCGGCTAACTCCGTGCCAGCAGCCGCGGTAATCGGAGGGTGCGAGCGTTAATCGGAATTACTGGGCGTAAAGCGCATGCAGGCGGCCTGTTAAGTCAGATGTGAAAGCCCGGGGCTTAACCTCGGAATTGCATTTGAAACTGGCAGGCTAGAGTCTTGTAGAGGGGGTAGAATTTCAGGTGTAGCGGTGAAATGCGTAGAGGATCTGAAGGAATACCAGTGGCGAAGGCGGCCCCTGGACAAAAGACTGACGCTCAGATGCGAAAAGCGTGGGGAGCAAACAGG
>tjl6z1_471
TGGGGAATATTGCACAATGGGGGAAACCCTGATGCAGCCATGCCGCGTGTGTGAAGAAGGCCTCGGGTTGTAAAGCACTTTCAGTAGGGAGGAAGGTAGTGTAGTTAACACCTGCACTATTTGACGTTACCTACAGAAGAAGCACCGGCTAACTCCGTGCCAGCAGCCGCGGTAATACGGAGGGTGCGAGCGTTAATCGGAATTACTGGGCGTAAAGCGCATGCAGGCGGCCTGTTAAGTCAGATGTGAAAGCCCGGGGCGTTAACCTCGGAATTGCATTTGAAACTGGCAGGCTAGAGTCTTGTAGAGGGGGTAGAATTTCAGGTGTAGCGGTGAAATGCGTAGAGATCTGAAGGAATACCAGTGGCGAAGGCGCCCCCTGGACAAAGACTGACGCTCAGATGCGAAAAGCGTGGGGAGCAAACAGG
>tjl6z1_472
TCGGGAATTTTGCTCAATGGGCGCAAGCCTGAAGCAGCAACGCCGCGTGAGGGATGAAGGCCTTCGGGTTGTAAACCTCTTTTCTCAGGGACGATGATGACGGTACCTGAGGAATAAGCCACGGCTAACTACGTGCCAGCAGCCGCGGTAATACGTAGGTGGCAAGCGTTGTCCGGATTTACTGGGGCGTAAAGAGCGCGCAGGCGTCGTGTAAGTCGAACGTGAAAGCCCCCGGCTCAACTGGGGAGGGTCGTTCGATACTGTACGACTGGAAGGCAGGAGAGGGAAGTGGAAGTTCCCCGGTGTAGTGGTGAAATGCGTAGATATCGGGAGGAACACCAGTGGCGAAGGCGACTTCCTGGCCTGTTCTTGACGCTGACGGCGCGAAAGCTAGGGGAGCGAACGGG
>tjl6z1_473
TGGGGAATATTGCACATGGGCGCAAGCCTGATGCAGCCATGCCGCGTGTATGAAGAAGGCCTTCGGGTTGTAAAGTACTTTCAGCGAGGAGGAAGGTGTTGTGGTTAATCAACCGCAGTAATTGACGTTACTCGCAGAAGAAGCACCGGCTAACTCCGTGCCAGCAGCCGCGGTAATACGGAGGGTGCAAGCGTTAATCGGAATTACTGGGCGTAAAGCGCACGCAGGCGGTCTGTCAAGTCGGATGTGAAATCCCCGGGCTCAACCTGGGAACTGCATCCAAAACTGGCAGGCTAGAGTCTTGTAGAGGGGGGTAGAACGTCCAGGTGTAGCGGTGAAATGCGTAGAGATCTGGAGGAATACCGGTGGCGAAGGCGGCCCCCTGGACAAAGACTGACGCTCAGGTGCGAAAGCGTGGGGAGCAAACAGG
>tjl6z1_474
TGGGGAATATTGCACAATGGGCGCAAGCCTGATGCAGCCATGCCGCGTGTGTGAAGAAGGCCTCGGGTTGTAAAGCACTTTCAGCAGTGAGGAAGGTTACGTAGTTAATACCTGCGTGATTTGACGTTAGCTGCAGAAGAAGCACCGGCTAACTCCGTGCCAGCAGCCGCGTAATACGGAGGGTGCGAGCGTTAATCGGAATTACTGGGCGTAAAGCGCATGCAGGCGGTTTGTTAAGCAAGATGTGAAAGCCCCGGGCTTAACCTGGGAACAGCATTTTGAACTGGCAGGCTAGAGTCTTGTAGAGGGGGGTAGAATTTCAGGTGTAGCGGTGAAATGCGTAGAGATCTGAAGGAATAGCCGGTGGCGAAGGCGGCCCCCTGGACAAAGACTGACGCTCAGATGCGAAAAGCGTGGGGAG
>tjl6z1_475
TGGGGAATATTGCACAATGGGGGGAAACCCTGATGCAGCCATGCCGCATGTGTGAAGAAGGCCTCGGGTTGTAAAGCACTTTCAGTAGGGAGGAAGGTAGTGTAGTTAACACCTGCATTATTTGACGTTACCTACAGAAGAAGCACCGGCTAACTCCGTGCCAGCAGCCGCGGTAATACGGAGGGTGCGAGCGTTAATCGGAATTACTGGGCGTAAAGCGCATGCAGGCGGCCTGTTAAGTCAGATGTGAAAGACCCGGGGCCGTTAACCTACGGATTATGCAATTTTGAAAACTGGGCAGGGCTAGAGTCTTTGTGAGAAGGGGGGGTAGAATTTCAGTGTAGCGGTGAAATGCGTAGAGATCTGAAGGAATACAGTGGCGAAGGCGGCCCCCTGGACAAAGACTGACGCTCAGATGCGAAAAGCGTGGGGAGCAAACAGG
>tjl6z1_476
TGGGGAATATTGCACAATGGGGGAAACCCTGATGCAGCCATGCCGCGTGTGTGAAGAAGGCCTTCGGGTTGTAAAGCACTTTCAGTAGGGAGGAAGGTAGTGTAGTTAACACCTGCATTATTTGACGTTACCTACAGAAGAAGCACCGGCTAACTCCGTGCCAGCAGCCGCGGTAATACGGAGGGTGCGAGCGTTAATCGGAATTACTGGGCGTAAAGCGCATGCAGGTGGTTTGTTAAGTCAGATGTGAAAGCCCGGGGCTCAACCTCGGAATTGCATTTGAAACTGGCAGACTAGAGTACTGTAGAGGGGGGTAGAATTTCAGGTGTTAGCGGTGAAATGCGTAGAGATCTGAAGGAATACCGGTGGCGAAGGCGGCCCCCTGGACAGATACTGACACTCAGATGCGAAAGCGTGGGGAGCAAACAGG
>tjl6z1_477
TGGGGAATATTGCACAATGGGGGAAACCCTGATGCAGCCATGCCGCGTGTGTGAAGAAGGCCTCGGGTTGTAAAGCACTTTCAGTAGGGAGGAAGGTAGTGTAGTTAACACCTGCATTATTTGACGTTACCTACAGAAGAAGCACCGGCTAACTCCGTGCCAGCAGCCGCGGTAATACGGAGGGTGCGAGCGTTAATCGGAATTACTGGGCGTAAAGCGCATGCAGGCGGCCTGTTAAGTCAGATGTGAAAGCCCGGGGCTTAACCTCGGAATTGCATTTGAAACTGGCAGGCTAGAGTCTTGTAGAGGGGGTAGAATTTCAGGTGTAGCGGTGAAATGCGTAGAGATCTGAAGGAATACCAGTGGCGAAGGCGGCCCCCTGGACAAAGACTGACGCTCAGATGCGAAAAGCGTGGGGAGCAAACAGG
>tjl6z1_478
TGGGGAATATTGCACAATGGGGGAAACCCTGATGCAGCCATGCCGCGTGTGTGAAGAAGGCCTCGGGTTGTAAAGCACTTTCAGTAGGGAGGAAGGTAGTGTAGTTAACACCTGCATTATTTGACGTTACCTACAGAAGAAGCACCGGCTAACTCCGTGCCAGCAGCCGCGGTAATACGGAGGGTGCGAGCGTTAATCGGAATTACTGGGCGTAAAGCGCATGCAGGCGGCCTGTTAAGTCAGATGTGAAAGCCCGGGGCTTAACCTCGGAATTGCATTTGAAACTGGCAGGCTAGAGTCTTGTAGAGGGGGTAGAATTTCAGGTGTAGCGGTGAAATGCGTAGAGATCTGAAGGAATACCAGTGGCGAAGGCGGCCCCCTGGACAAAGACTGACGCTCAGATGCGAAAGCGTGGGGAGCAAACAGG
>tjl6z1_479
TGGGGAATATTGCACAATGGGGGAAACCCTGGATGCAGCCATGCCGCGGTGTGTGGAAGAAGGACCTCGGGTTGTAAAGGCACTTTTCAGTAGGGAGGAAGGTAGTGATACGTTAAGCACCTGCGATTTATTTGACGTTACCTAGCAGAAGAAGCACCGGCTAACTGCCGTGCCAGCAGCCGCGGTAAGTACGGAGGGTGCGAAGCGTTAATCGGAATTACTGGGCGATAAAGCGGCATGCAGGCGGCCTGCTTAAGTCTAGATGTGAAAGCCCGGGGCGTTAAACCTCGGAAGTTGCAATTTGGAAACGTGGCTAGGCTAGATGTCTTGTAGAAGGGGGTAGAATTTCAGGTGTAGCGGTGAAAATGCGTAGAGATCTGAAGGAATAGCAGTGGCGAGGCGCCCCGGACAAGACTGACGCTCAGATGCGAAAGCGTGGGGAGCAAACAGG
>tjl6z1_480
TGGGGAATATTGCACAATGGGGGAAACCCTGATGCAGCCATGCCGCGTGTGTGAAGAAGGCCTCGGGTTGTAAAGCACTTTCAGTAGGGAGGAAGGTAGTGTAGTTAACACCTGCATTATTTGACGTTACCTACAGAAGAAGCACCGGCTAACTCCGTGCCAGCAGCCGCGGTAATACGGAGGGTGCGAGCGTTAATCGGAATTACTGGGCGTAAAGCGCATGCAGGCGGCCTGTTAAGTCAGATGTGAAAGCCCGGGGCTTAACCTCGGAATTGCATTTGAAACTGGCAGGCTAGAGTCTTGTAGAGGGGGGTAGAATTTCAGGTGTAGCGGTGAAATGCGTAGAGATCTGAAGGAATACCAGTGGCGAAGGCGCCCCCTGGACAAAGACTGACGCTCAGATGCGAAAGCGTGGGGAGCAAACGG
>tjl6z1_481
TGGGGAATATTGCACAATGGGGGAAACCCTGATGCAGCCATGCCGCGTGTGTGAAGAAGGCCTCGGGTTGTAAAGCACTTTCAGTAGGGAGGAAGGTAGTGTAGTTAACACCTGCATTATTTGACGTTACCTACAGAAGAAGCACCGGCTAACTCCGTGCCAGCAGCCGCGGTAAGTACGGAGGGTGCGAGCGTTAATCGGAATTACTGGGCGTAAAGCGCATGCAGGCGGCCTGTTAAGTCAGATGTGAAAGCCCGGGGCTTAACCTACGGAATTGCATTTGAAACTGGCAGGCTAGAGTCTTGTAGAGGGGGTAGAATTTCAGGTGTAGCGGTGAAATGCGTAGAGATCTGAAGGAATACCAGTGGCGAAGGCGGCCCCCTGGACAAAGACTGACGCTCAGATGCGAAAGCGTGGGGAGCAAACAGG
>tjl6z1_482
TGGGGAATATTGCACAATGGGGGAAACCCTGATGCAGCCATGCCGCGTGTGTGAAGAAGGCCTTCGGGTTGTAAAGCACTTTCAGTAGGGAGGAAGGTAGTGTAGTTAACACCTGCATTATTTGACGTTACCTACAGAAGAAGCACCGGCTAACTCCGTGCCAGCAGCCGCGGTAATACGGAGGGTGCGAGCGTTAATCGGAATTACTGGGCGTAAAGCGCATGCAGGCGGCCTGTTAAGTCAGATGTGAAAGCCCGGGGCTTAACCTCGGAATTGCATTTGAAACTGGCAGGCTAGAGTCTTGTAGAGGGGGTAGAATTTCAGGTGTAGCGGTGAAATGCGTAGAGATCTGAAGGAATACCAGTGGCGAAGGCGGCCCCCTGGACAAAGACTGACGCTCAGATGCGAAAGCGTGGGAGCAAACAGG
>tjl6z1_483
TGGGGAATATTGCACAATGGGGGAAACCCTGATGCAGCCATGCCGCGTGTGTGAAGAAGGCCGTCGGGTTGTAAAGCACTTTTCAGTAAGGGAGGAAAGGTAGTGTAGTTAACACCTGCATTATTTGACTGTTACCTACAGTAAGAAGCACCGGCTAACTCCGTGCCAGCAGCCGCGGTAATACGGAGGGTGCGAAGCGTTAATTCGGAACTTGACTGGGCGCTTAAATGCGGCTATAGCGGCGGCCTGCTTAAGTCAGATGATGAAAGACCGGGGCGTTACCTACGAATGCATTTGAAACTGGCAGGCTAGATGTCTTGGTAGAGGGGGGTTAGAATTTCAGGTGTAGCGGTGAAATGCGATAGAGATCTGAGGAATACCAGTGGCGAGGCGCCCCCTGGACAAGAACTGACGCTAGATGCGAAAGCGTGGGGAGCAAACAGG
>tjl6z1_484
TGGGGAATATTGCACAATGGGGGAAACCCTGATGCAGCCATGCCGCGTGTGTGAAGAAGGCCTTAGGGTTGTAAAGCACTTTCAGTAGGGAGGAAGGTAGTGTAGTTAACACCTGCACTTAATTTTGACGTTTACCTAACAGAAAGAAAGCACCCGGGCTAACTCCGTGCCAGCAGCCGCGGTAATACGGAGGGTGCGAGCGTTAATCGGAATTACTGGGCGTAAAGCGCATGCAGGCGGCCTGTTAAGTCAGATGTGAAAGCCCGGGGCTTAACCTCGGAATTGCATTTGAAACTGGCAGGCTAGAGTCTTGTAGAGGGGGGTAGAATTTCAGGTGTAGCGGTGAAATGCGTAGAGATCTGAAGGAATACCAGTGGCGAAGGCGGCCCCCTGGACAAAGACTGACGCTCAGATGCGAAAGCGTGGGGAGCAAACAGG
>tjl6z1_485
TGGGGAATATTGCACAATGGGGGAAACCCTGATGCAGCCATGCCGCGTGTGTGAAGAAGGCCTCGGGTTGTAAAGCACTTTCAGTAGGGAGGAAGGTAGTGTAGTTAACACCTGCATTATTTGACGTTACCTACAGAAGAAGCACCGGCTAACTCCGTGCCAGCAGCCGCGGTAATACGGAGGGTGCGAGCGTTAATCGGAATTACTGGGCGTAAAGCGCATGCAGGCGGCCTGTTAAGTCAGATGTGAAAGCCCGGGGCGTTAACCTCGGAATTGCATTTGAAACTGGCAGGCTAGAGTCTTGGTAGAGGGGGTAGAATTTCAGGTGTAGCGGTGAAATGCGTAGAGATCTGAAGGAATACAGTGGCGAAGGCGCCCCCTGGACAAAGACTGACGCTCAAGATGCGAAAGCGTGGGGAGCAA
>tjl6z1_486
TGGGGAATATTGCACAATGGGCGCAAGCCTGATGCAGCCATGCCGCGTGTGTGAAGAAGGCCTTCGGGTTGTAAAGCACTTTCAGTCGTGAGGAAGGTAGTGTAGTTAATAGCTGCATTATTTGACGTTAGCGACAGAAGAAGCACCGGCTAACTCCGTGCCAGCACCGCGGTAATACGGAGGGTGCGAGCGTTAATCGGAATTAGCTGGGCGTAAAGGCGCATGCGGTGGTTTGTTAAGTCAGATGTGAAAGCCCGGGGCTACAACCTCGGAATTGCATTTGAAACTGGCAGACTAGAGTACTGGTAGAGGGGGGTAGAATTTCAGGTGTAGCGGTGAAATGGCGTAGAGATCTGAAGGAATACCGGTGGCGAAGGCGGCCCCCTGGAACAGATGACTGAACACTCAGATGCGAAAAGCGTGGGGAGCAAACAGG
>tjl6z1_487
TGGGGAATATTGGACAATGGGCGCAAGCCTGATCCAGCCATACCGCGTGGGTGAAGAAGGCCTTCGGGTTGTAAAGCCCTTTTGTTGGGAAAGAAATCCAGCCGGCTAATACCTGGTTGGGATGACGGTACCCAAAGAATAAGCACCGGCTAACTTCGTGCCAGCAGCCGCGGTAATACGAAGGGTGCAAGCGTTACTCGGAATTACTGGGCGTAAAGCGTGCGTAGGTGGTTATTTAAGTCCGTTGTGAAAGCCCTGGGCTCAACCTGGGAACTGCAGTGGATACTGGATGACTAGAATGTGGTAGAGGGTAGCGGAATTCCTGGTGTAGCAGTGAAATGCGTAGAGATCAGGAGGAACATCCATGGCGAAGGCAGCTACCTGGACCAACATTGACACTGAGGCACGAAAGCGTGGGGAGCAAACAG
>tjl6z1_488
TGGGGAATATTGCACAATGGGGGAAACCCTGATGCAGCCATGCCGCGTGTGTGAAGAAGGCCTTCGGGTTGTAAAGCACTTTTCAGTAGGGGAGGAAGGTAGTGTAGTTAACACCTGCATTATTGACGTTACCTACAGAAGAAGCACCGGCTAACTCCGTGCCAGCAGCCGCGGTAATACGGAGGGTGCGAGCGTTAATCGGAATTACTGGGCGTAAAGCGCATGCAGGCGGCCTGTTAAGTCAGATGTGAAAGCCCGGGGCGTTAACCCTACGGAAGTTATGGCAATTTTGAAAACTGGGCAAGGGCTAGGAGTCTTTGGTAGAAGGGGGGGTAGGAAATTTTCAGGTGTTAGCGGTGAAAATGCGTAGGAGGATCTGAAGGAATACCAGTGGCGAAGGCGCCCCCTGGACAAAGACTGAGCTCAGATGCGAAAAGCGTGGGGAGCAAAACAGG
>tjl6z1_489
TGAGGAATATTGGTCAATGGGCGCTAGCCTGAACCAGCCAAGTAGCGTGAAGGATGACTGCCCTATGGGTTGTAAACTTCTTTTATATGGGAATAAAGTGCAGTATGTATACTGCTTTGCATGTACCTTATGAATAAGGATCGGCTAACTCCGTGCCAGCAGCCGCGGTAATACGGAGGATCCGAGCGTTATCCGGATTTATTGGGTTTAAAGGGAGCGTAGGCGGGTTGTTAAGTCAGTTGTGTAAGTTTGCGGCTCAACCGTAAAATTGCAGTTGATACTGGCATCCTTGAGTACAGTAGAGGTAGGCGGAATTCGTGGTGTAGCGGTGAAATGCTTAGATATCACGAAGAACTCCGATTGCGAAGGCAGCCTGCTGGACTGTAACTGACGCTGATGCTCGAAGTGTGGTATCAACAGG
>tjl6z1_490
TGGGGAATATTGCACAATGGGGAAACCCTGATGCAGCCATGCCGCGTGTGTGAAGAAGGCCTTCGGGTTGTAAAAGCACTTTCAGTAGGGAGGAAGGTAGTGTAGTTAACACCTGCACTATTTGACGTTACCTACAGAAGAAGCACCGGCTAACTCCGTGCCAGCAGCCGCGGTAATACGGAGGGTGCGAGCGTTAATCGGAATTACTGGGGCGTAAAGCGCCATGCAGGCGGCCTGTTAAGTCAGATGGTGAAAGCCCGGGGCGTTAACCTACGGAATTGCAATTTTGAAACTGGGCAGGGCTAGAGTTCTTTGATAGAGGGGGGTAGGAAATTTCAGGTGTAGCGGTGAAAAGTTGCGTAGAGGATCTGGAAGGAATACCAGTGGACGAAGGCGGCCCCCCTGGACAAAAGATATGACGCTTCCGAGAATGCGAAAAGCGTGGGGAGCAAAACAG
>tjl6z1_491
TGGGGAATATTGCACAATGGGGGAAACCCTGATGCAGCCATGCCGCGTGTGTGAAGAAGGCCTCGGGTTGTAAAGCACTTTCAGTAGGGAGGAAGGTAGTGTAGTTAACACCTGCATTATTTGACGTTACCTACAGAAGAAGCACCGGCTAACTCCGTGCCAGCAGCCGCGGTAATACGGAGGGTGCGAGCGTTAATCGGAATTACTGGGCGTAAAGCGCATGCAGGCGGCCTGTTAAGTCAGATGTGAAAGCCCGGGGCTTAACCTCGGAATTGCATTTGAAACTGGCAGGCTAGAGTCTTGTAGAGGGGGGTAGAATTTCAGGTGTAGCGGTGAAATGCGTAGAGATCTGAAGGAATACCAGTGGCGAAGGCGGCCCCCTGGACAAAGACTGACGCTCAGATGCGAAAGCGTGGGGAGCAAACAGG
>tjl6z1_492
TGGGGAATATTGCACAATGGGGGAAACCCTGATGCAGCCATGCCGCGTGTGTGAAGAAGGCCTCGGGTTGTAAAGCACTTTCAGTAGGGAGGAAGGTAGTGTAGTTAACACCTGCATTATTTGACGTTACCTACAGAAGAAGCACCGGCTAACTCCGTGCCAGCAGCCGCGGTAATACGGAGGGTGCGAGCGTTAATCGGAATTACTGGGCGTAAAGCGCATGCAGGCGGCCTGTTAAGTCAGATGTGAAAGCCCGGGGCTTAACCTCGGAATTGCATTTGAAACTGGCAGGCTAGAGTCTTGTAGAGGGGGTAGAATTTCAGGTGTAGCGGTGAAATGCGTAGAGATCTGAAGGAATACCAGTGGCGAAGGCGGCCCCCTGGACAAAGACTGACGCTCAGATGCGAAAAGCGTGGGGAGCAAACAGG
>tjl6z1_493
TGGGGAATATTGCACAATGGGGGAAACCCTGATGCAGCCATGCCGCGTGTGTGAAGAAGGCCTCCGGGTTGTAAAGCACTTTCAGTAGGGAGGAAGGTAGTGTAGTTAACACCTGCACTATTTGACGTTACCTACAGAAGAAGCACCGGCTAACTCCGTGCCAGCAGCCGCGGTAATACGGAGGGTGCGAGCGTTAATCGGAATTACTGGGCGTAAAGCGCATGCAGGCGGCCTGTTAAGTCAGATGTGAAAGCCCGGGGCTTAACCTCGGAATTGCATTTGAAACTGGCAGGCTAGAGTCTTGTAGAGGGGGTAGAATTTCAGGTGTAGCGGTGAAATGCGTAGAGATCTGAAGGAATACCAGTGGCGAAGGCGGCCCCCTGGACAAAGACTGACGCTCAGATGCGAAAAGCGTGGGGAGCAAACAGG
>tjl6z1_494
TGGGGAATATTGCACAATGGGGGAACCCTGAGCAGCCATGCCGCGTGTGTGAAGAAGGCCGTCGGGTTGTAAAGCACTTTCAGTAGGGAGGAAGGTAAGTGTAGTTAACACTGACATTATTTGACGTTGCCTACAGAAGAAGCACCGGCTAACTACCGTGCCAGCAGCCGCGGTAAGTACGGAGGTGCGAGCGTTAATCGGAAGTTACTGGACGTAAGCGCATGCAGGCGGCCTGTTAAGTCAGATGTGAAAGCCCGGGGCGTTAACCTCGGAATTGCAATTTGAAACGTGGCAAGGCTAGATGTCTTGGTAGAGGGGGTAGAATTTCAGGTGTAGCGGTGAAATGCGTAGAGAATCTGAAGGAATACCAGTGGCGAAGGCGGCCCCCTGGACAAAGACTGGACGCGTCAAGCATGCGAAAGCGTGGGGAGCAA
>tjl6z1_495
TGGGGAATATTGCACAATGGGGGAAACCCTGATGCAGCCATGCCGCGTGTGTGAAGAAGGCCTCGGGTTGTAAAGCACTTTCAGTAGGGAGGAAGGTAGTGTAGTTAACACCTGCATTATTTGACGTTACCTACAGAAGAAGCACCGGCTAACTCCGTGCCAGCAGCCGCGGTAATACGGAGGGTGCGAGCGTTAATCGGAATTACTGGGCGTAAAGCGCATGCAGGCGGCCTGTTAAGTCAGATGTGAAAGCCCGGGGCTTAACCTCGGAATTGCATTTGAAACTGGGCAGGCTAGAGTCTTGGTAGAGGGGGTAGAATTCAGGTGTAGCGGTGAAATGCGTAGAGATCTGAAGGAATACCAGTGGCGAAGGCGCCCCCTGGACAAAGACTGGCGCTCAGATGCGAAAGCGTGGGGAGCAAACAGG
>tjl6z1_496
TGGGGAATATTGGGCAATGGGCGCAAGCCTGACCCAGCAACGCCGCGTGAAGGAAGAAGGCTTTCGGGTTGTAAACTTCTTTTCTCAGGGACGAAGCAAGTGACGGTACCTGAGGAATAAGCCACGGCTAACTACGTGCCAGCAGCCGCGGTAATACGTAGGTGGCAAGCGTTATCCGGATTTACTGGGTGTAAAGGGCGTGTAGGCGGGACTGCAAGTCAGATGTGAAAACCACGGGCTCAACCTGTGGCCTGCATTTGAAACTGTAGTTCTTGAGTACTGGAGAGGCAGACGGAATTCCTAGTGTAGCGGTGAAATGCGTAGATATTAGGAGGAACACCAGTGGCGAAGGCGGTCTGCTGGACAGCAACTGACGCTGAGGCGCGAAAAGCGTGGGGAGCAAACAGG
>tjl6z1_497
TGGGGAATATTGCACAATGGGGGAAACCCTGATGCAGCCATGCCGCGTGTGTGAAGAAGGCCTCGGGTTGTAAAGCACTTTCAGTAGGGAGGAAGGTAGTGTAGTTAACACCTGCACTATTTGACGTTACCTACAGAAGAAGCACCGGCTAACTCCGTGCCAGCAGCCGCGGTAATACGGAGGGTGCGAGCGTTAATCGGAATTACTGGGCGTAAAGCGCATAGCAGCGGCCTGTTAAGTCAGATGTGAAAGTCCGGGGCTTAACCTACGGATTGCATTTGAAACTGGCAGGCTAGAGTCTTGGTAGAGGGGGTAGAATTTCAGGTGTAGCGGTGAAATGCGTAGAGATCTGAAGGAATACCAGTGGCGAAGGCGCCCCCTGGACAAAGACTGACGCCTCAGATGCGAAAGCGTGGGGAGCAAACAG
>tjl6z1_498
TGGGGAATATTGCACAATGGGGGAAACCCTGATGCAGCCATGCCGCGTGTGTGAAGAAGGCCTCGGGTTGTAAAGCACTTTCAGTAGGGAGGAAGGTAGTGTAGTTAACACCTGCATTATTTGACGTTACCTACAGAAGAAGCACCGGCTAACTCCGTGCCAGCAGCCGCGGTAATACGGAGGGTGCGAGCGTTAATCGGAATTACTGGGCGTAAAGCGCATGCAGGCGGCCTGTTAAGTCAGATGTGAAAGCCCGGGGCTTAACCTCGGAATTGCATTTGAAACTGGCAGGCTAGAGTCTTGTAGAGGGGGGTAGAATTCAGGTGTAGCGGTGAAATGCGTAGAGATCTGAAGGAATACCAGTGGCGAAGGCGGCCCCCTGGACAAAGACTGACGCTCAGATGCGAAAAGCGTGGGGAGCAAACAGG
>tjl6z1_499
TGGGGAATATTGCACAATGGGGGAAACCCTGATGCAGCCTGCCGCGTGTGTGAAGAAGGCCTGCGGGTTGTAAAGCACTTTCAGTAGGGAGGAAGGTAGTGTAGTTAACACCTGCACTTATTGACGTTACCTACAGAAGAAGCACCGGCTAACTCCGTGCCAGCAGCCGCGGTAATACGGAGGGTGCGAGCGTTAATCGGAAGTTACTGGGCGTAAAGCGCATGGCAGGCGCCTGTTAAGTCAGATGTGAAGCCGGGGCTTAACCTCGAATTGCATTGAAACTTGGCAGGCTAGAGATGTTGGTGAGAGGGGGTAGAAATTCAGGTGTAGCGGTGAAATGCGTAGAGATCTGCAGGAATACCAGTGGCGAAGGCGCCCCTGGACAAAGACTTGACGCTCAGATGCGAAAACGTGGG
>tjl6z1_500
TGGGGAATATTGCACAATGGGGGAAACCCTGATGCAGCCATGCCGCGTGTGTGAAGAAGGCCTCGGGTTGTAAAGCACTTTCAGTAGGGAGGAAGGTAGTGTAGTTAACACCTGCATTATTTGACGTTACCTACAGAAGAAGCACCGGCTAACTCCGTGCCAGCAGCCGCGGTAATACGGAGGGTGCGAGCGTTAATCGGAATTACTGGGCGTAAAGCGCATGCAGGCGGCCTGTTAAGTCAGATGTGAAAGCCCGGGGCTTAACCTCGGAATTGCATTTGAAACTGGCAGGCTAGAGTCTTGTAGAGGGGGTAGAATTCAGGTGTAGCGGTGAAATGCGTAGAGATCTGAAGGAATACCAGTGGCGAAGGCGGCCCCCTGGACAAAGACTGACGCTCAGATGCGAAAAGCGTGGGGAGCAAACAG
>tjl6z1_501
TGGGGAATATTGCACAATGGGGGAAACCCTGATGCAGCCATGCCGCGTGTGTGAAGAAGGCCTCGGGTTGTAAAGCACTTTCAGTAGGGAGGAAGGTAGTGTAGTTAACACTGCATTATTGACGTTACCTACAGAAGAAGCACGGCTAACTCCGTGCCAGCAGCCGCGGATACGGAGGTGCGAGCGTTAATCGGAATACTGGGCGTAAGGCGCATGCAGGCGGCTGTTAAGTCAGATGTGAAAGCCCGGGGCTTTAACCTCGGAATTGCATTTGAAACTGGCAGGCTAGAGTCTTGGTTAGAGGGGGTAGAATTCAGGTGTAGCGGTGAAATGCGTAGAGATCTGAAGGAATACCAGTGGCGAAGGCGGCCCCCTGGACAAAGACTGACGCTCAGATGCGAAAGCGTGGGGAGCAAACAGG
>tjl6z1_502
TGGGGAATATTGGCACAATGGGGGAAACCCTGATGCAAGCCATGCCGCGTGTGTGAAGAAGGCCTCGGGTTGTTAAAGCACGTTTCAGTAAGGGAGGAAGGTAGTGTAGTTAACACCTGCATTATTTGACGTTACCTACCTAGAAGAAGCACCGGCTAAACTCCGTGCCAGCAGCCGCCGGTAATACGGAGGGTGCGAGCGTTAAGTCGGAATTACTGGGCGTAAAGCGCCATAGCAGGCGGCCGTGTTAAGTCAGATGTGAAAGACCCGGGGCTTAACCTCGGAATTGGCATTTGAAACTGGCAGGCTAGAGTCTTGGTAGAGGGGGTAGAATTTCAGGTGTAGCGGGTGAAATGCGTAGAGAATCTGAAGGAATACCAGTGGCGAAGGCGGCCCCCTGGACAAAGACTGACGCGTCAGCATGCGAAAGCGTGGGGAGCAAACAGG
>tjl6z1_503
TGGGGAATATTGCACAATGGGGGAAACCCTGATGCAGCCATGCCGCGTGTGTGAAGAAGGCCTCGGGTTGTAAAGCACTTTCAGTAGGGAGGAAGGTAGTGTAGTTAACACCTGCACTATTTGACGTTACCTACAGAAGAAGCACCGGCTAACTCCGTGCCAGCAGCCGCGGTAATACGGAGGGTGCGAGCGTTAATCGGAATTACTGGGCGTAAAGCGCATGCAGGCGGCCTGTTAAGTCAGATGTGAAAGCCCGGGGCTTAACCTCGGAATTGCATTTGAAACTGGCAGGCTAGAGTCTTGTAGAGGGGGTAGAATTCAGGTGTAGCGGTGAAATGCGTAGAGATCTGAAGGAATACCAGTGGCGAAGGCGCCCCCTGGACAAAGACTGACGCTCAGATGCGAAAAGCGTGGGGAGCAAACAGG
>tjl6z1_504
TGGGGAATATTGCACAATGGGGGAAACCCTGATGCAGCCATGCCGCGTGTGTGAAGAAGGCCTCGGGTTGTAAAGCACTTTCAGTAGGGAGGAAGGTAGTGTAGTTAACACCTGCATTATTTGACGTTACCTACAGAAGAAGCACCGGCTAACTCCGTGCCAGCAGCCGCGGTAATACGGAGGGTGCGAGCGTTAATCGGAATTACTGGGCGTAAAGCGCATGCAGGCGGCCTGTTAAGTCAGATGTGAAAGCCCGGGGCGTTAACCTCGGAATTGCATTTGAAACTGGCAGGCTAGAGTCTTGTAGAGGGGGTAGAATTCAGGTGTAGCGGTGAAATGCGTAGAGATCTGAAGGAATACCAGTGGCGAAGGCGGCCCCCTGGACAAAGACTGACGCTCAGATGCGAAAAGCGTGGGGAGCAAACAGG
>tjl6z1_505
TGGGGAATATTGCACAATGGGGGAAACCCTGATGCAGCCATGCCGCGTGTGTGAAGAAGGCCTTCGGGTTGTAAAAGCACTTTTCAGTAGGGAGGAAGGTAGTGTAGTTAACACCTGCATTATTTGACGTTACCTACAGAAGAAGCACCGGCTAACTCCGTGCCAGCAGCCGCGGTAATACGGAGGGTGCGATGCGTTAATCGGAATTCTGGGCGTAAAGCGCATAGCAGGCAGGCCATGGATTAAGTTCAGATGAGAAAGACCCGGGGCGTTAACCTCGGAATTGCATTTTGAAAACTGGGCAGGGCTTAGAAGTCTTGGTAGAGGGGGTAGAATTCAGGTGTAGCGGTGAAATAGCGTAGAGATCTGAAGGAATAACAGTGGCGAAGGCGGCCCCCTGACAAAGACTGACGCTCAGATGCGAAAGCGTGGGGAGCAAACAGG
>tjl6z1_506
TGGGGAATATTGCACAATGGGCGCAAGCCTGATGCAGCCATGCCGCGTGTGTGAAGAAGGCCTCGGGTTGTAAAGGCACTTTCATGTCGTGAGGAAGGTGGTAGTGTTAATAGCACTATCATTTGACGTTAGCGACAGAAGAAGCACCGGCTAACTCCGTGCCAGCAGCCGCGGTAATACGGAGGGTGCGAGCGTTAATCGGAATTACTGGGCGTAAAGCGCATGCAGGTGGTTTGTTAAGTCAGATGTGAAAGCCCGGGGCTCAACCTCGAATAGCATTTGAAACTGGCAGACTAGAGTACTGGTAGAGGGGGTAGAATTTCAGGTGTAGCGGTGAAATGCGTAGAGATCTGAAGGAATACCGGTGGCGAAGGCGGCCCCCTGGACAGATACTGACACTCAGATGCGAAAGCGTGGGGAGCAAACAGG
>tjl6z1_507
TGGGGAATATTGCACAATGGGCGTAAGCCTGATGCAGCCATGCCGCGTGTGTGAAGAAGGCCTCGGGTTGTAAAGCACTTTCAGTCGTGAGGAAGGTAGTGTAGTTAATAGCTGCATTACTTGACGTTAGCGACAGAAGAAGCACCGGCTAACTCCGTGCCAGCAGCCGCGGTAATACGGAGGGTGCGAGCGTTAATCGGAATTACTGGGCGTAAAGCGCATGCAGGTGGTTTGTTAAGTCAGATGTGAAAGCCCGGGGCTCAACCTCGGAATAGCATTTGAAACTGGCAGACTAGAGTACTGTAGAGGGGGGTAGAATTTCAGGTGTAGCGGTGAAATGCGTAGAGATCTGAAGGAATACCGGTGGCGAAGGCGGCCCCCTGGACAGATACTGACACTCAGATGCGAAAGCGTGGGGAGCAAAC
>tjl6z1_508
TGGGGAATATTGCACAATGGGGGAAACCCTGATGCAGCCATGCCGCGTGTGTGAAGAAGGCCTTAGGGTTGTAAAGCACTTTCAGTAGGGAGGAAGGTAGTGTAGTTAACACCTGCATTATTTGACGTTACCTACAGAAGAAGCACCGGCTAACTCCGTGCCAGCAGCCGCGGTAATACGGAGGGTGCGAGCGTTAATCGGAATTACTGGGCGTAAAGCGCATGCAGGCGGCCTGTTAAGTCAGATGTGAAAGCCCGGGGCTTAACCTCGGAATTGCATTTGAAACTGGCAGGCTAGAGTCTTGTAGAGGGGGTAGAATTTCAGGTGTAGCGGTGAAATGCGTAGAGATCTGAAGGAATACCAGTGGCGAAGGCGGCCCCCTGGACAAAGACTGACGCTCAGATGCGAAAGCGTGGGGAGCAAACAGG
>tjl6z1_509
TGGGGAATATTGCACAATGGGGGAAACCCTGATGCAGCCATGCCGCGTGTGTGAAGAAGGCCTTCGGGTTGTAAAGCACTTTCAGTAGGGAGGAAGGTAGTGTAGTTAACACCTGCACTATTTGACGTTACCTACAGAAGAAGCACCGGCTAACTCCGTGCCAGCAGCCGCGGTAATACGGAGGGTGCGAGCGTTAATCGGAATTACTGGGCGTAAAGCGCATGCAGGCGGCCTGTTAAGTCAGATGTGAAAGCCCGGGGCTTAACCTCGGAATTGCATTTGAAACTGGCAGGCTAGAGTCTTGTAGAGGGGGTAGAATTTCAGGTGTAGCGGTGAAATGCGTAGAGATCTGAAGGAATACCAGTGGCGAAGGCGGCCCCCTGGACAAAGACTGACGCTCAGATGCGAAAGCGTGGGGAGCAAACAGG
>tjl6z1_510
TGGGGAATATTGCACAATGGGGGAAACCCTGATGCAGCCATGCCGCGTGTGTGAAGAAGGCCTCGGGTTGTAAAGCACTTTCAGTAGGGAGGAAGGTAGTGTAGTTAACACCTGCACTATTTGACGTTACCTACAGAAGAAACACCGGCTAACTCCGTGCCGGCAGCCGCGGTAATACGGAGGGTGCGAGCGTTAATCGGAATTACTGGGCGTAAAGCGCATGCAGGCGGCCTGTTAAGTCAGATGTGAAAGCCCGGGGCTTAACCTCGGAATTGCATTTGAAACTGGCAGGCTAGAGTCTTGTAGAGGGGGTAGAATTTCAGGTGTAGCGGTGAAATGCGTAGAGATCTGAAGGAATACCAGTGGCGAAGGCGGCCCCCTGGACAAAGACTGACGCTCAGATGCGAAAAGCGTGGGGAGCAAACAGG
>tjl6z1_511
TGGGGAATATTGCACAATGGGGGAAACCCTGATGCAGCCATGCCGCGTGTGTGAAGAAGGCCTCGGGTTGTAAAGCACTTTCAGTAGGGAGGAAGGTAGTGTAGTTAACACCTGCATTATTTGACGTTACCTACAGAAGAGGCACCGGCTAACTCCGTGCCAGCAGCCGCGGTAATACGGAGGGTGCGAGCGTTAATCGGAATTACTGGGCGTAAAGCGCATGCAGGCGGCCTGTTAAGTCAGATGTGAAAGCCCGGGGCTTAACCTCGGAATTGCATTTGAAACTGGCAGGCTAGAGTCTTGGTAGAGGGGGTAGAATTTCAGGTGTAGCGGTGAAATGCGTAGAGATCTGGAGGAATACCGGTGGCGAAGGCGGCCCCCTGGACGAAGACTGACGCTCAGGTGCGAAAGCGTGGGGAGCAAACAG
>tjl6z1_512
TGGGGAATATTGCACAATGGGGGAAACCCTGATGCAGCAACGCCGCGTGAGTGAAGAAGTCATTCGTGATGTAAAGCTCTATCAGCAGGGAAGAAAATGACGGTACCTGACTAAGAAGCCCCGGCTAACTACGTGCCAGCAGCCGCGGTAATACGTAGGGGGCAAGCGTTATCCGGATTTACTGGGTGTAAAGGGAGCGTAGACGGCGACGCAAGTCTGAAGTGAAATGCCAGTGCTCAACACTGGAACTGCTTTGGAAACTGTGTAGCTAGAGTGCAGGAGAGGTAAGTGGAATTCCTAGTGTAGCGGTGAAATGCGTAGATATTAGGAGGAACACCAGTGGCGAAGGCGGCTTACTGGACTGTAACTGACGTTGAGGCTCGAAGGCGTGGGGAGCAAACAG
>tjl6z1_513
TGAGGAATATTGGTCAATGGACGCAAGTCTGAACCAGCCAAGTAGCGTGCAGGATGACGGCCCTCCGGGTTGTAAACTGCTTTTAGTTGGGAATAAAAGGGGGCTCGTGAGCCCCGTATTGTATGTACCATCAGAAAAAGGACCGGCTAATTCCGTGCCAGCAGCCGCGGTAATACGGAAGGTCCGGGCGTTATCCGGATTTATTGGGTTTAAAGGGAGCTGTAGGCCGGCTTTTAAGTCAGCTGTGAAAGTCCGCGGCTCAACCGTGGAATTGCAGTTGAAACTGGAGGCCTTGAGTGCACACAGGGATGCCGGAATTCATGGTGTAGCGGTGAAATGCTTAGATATCATGAAGAACTCCGATCGCGAAGGCAAGTGTCCGGGGTGCAACTGACGCTGAGGCTCGAAAGTGCGGGTATCAAACAGG
>tjl6z1_514
TGGGGAATATTGCACAATGGGGGAAACCCTGATGCAGCCATGCCGCGTGTGTGAAGAAGGCCTCGGGTTGTAAAGCACTTTCAGTAGGGAGGAAGGTAGTGTAGTTAACACCTGCATTATTTGACGTTACCTACAGAAGAAGCACCGGCTAACTCCGTGCCAGCAGCCGCGGTAATACGGAGGGTGCGAGCGTTAATCGGAATTACTGGGCGTAAAGCGCATGCAGGCGGCCTGTTAAGTCAGATGTGAAAGCCCGGGGCTTAACCTCGGAATTGCATTTGAAACTGGCAGGCTAGAGTCTTGTAGAGGGGGGTAGAATTCAGGTGTAGCGGTGAAATGCGTAGAGATCTGAAGGAATACCAGTGGCGAAGGCGGCCCCCTGGACAAAGACTGACGCTCAGATGCGAAAAGCGTGGGGAGCAAACAGG
>tjl6z1_515
TGGGGAATATTGCACAATGGGGGAAACCCTGATGCAGCCATGCCGCGTGTGTGAAGAAGGCCTCGGGTTGTAAAGCACTTTCAGTAGGGAGGAGGGTAGTGTAGTTAACACCTGCATTATTTGACGTTACCTACAGAAGAAGCACCGGCTAACTCCGTGCCAGCAGCCGCGGTAATACGGAGGGTGCGAGCGTTAATCGGAATTACTGGGCGTAAAGCGCATGCAGGCGGCCTGTTAAGTCAGATGTGAAAGCCCGGGGCTTAACCTCGGAATTGCATTTGAAACTGGCAGGCTAGAGTCTTGGTAGAGGGGGTAGAATTTCAGGTGTAGCGGTGAAATGCGTAGAGATCTGAAGGAATACCAGTGGCGAAGGCGCCCCCTGGACAAAGACTGACGCTCAGATGCGAAAGCGTGGGGAGCAAACAGG
>tjl6z1_516
TGGGGGATATTGGACAATGGGGGAAACCCTGATCCAGCGATGCCGCGTGAGGGAAGAAGGTTTTCGGATTGTAAACCTCTGTGGACAGGGACGATAATGACGGTACCTGTCAAGAAAGCCACGGCTAACTACGTGCCAGCAGCCGCGGTAATACGTAGGTGGCGAGCGTTGTCCGGAATTACTGGGTGTAAAGGGAGTGTAGGCGGGAAGGCAAGTCAGAAGTGAAAATTATGGGCTCAACCCATAACCTGCTTTTGAAACTGTTTTTCTTGAGTGAAGCAGAGGCAAGCGGAATTCCTAGTGTAGCGGTGAAATGCGTAGATATTAGGAGGAACACCAGTGGCGAAGGCGGCTTGCTGGGCTTTTACTGACGCTGAGGCTCGAAAGCGTGGGGAGCAAACAGG
>tjl6z1_517
TGGGGAATATTGCACAATGGGGGAAACCCTGATGCAGCCATGCCGCGTGTGTGAAGAAGGCCTCGGGTTGTAAAGCACTTTCAGTAGGGAGGAAGGTAGTGTAGTTAACACCTGCATTATTTGACGTTACCTACAGAAGAAGCACCGGCTAACTCCGTGCCAGCAGCCGCGGTAATACGGAGGGTGCGAGCGTTAATCGGAATTACTGGGCGTAAAGTGCATGCAGGCGGCCTGTTAAGTCAGATGTGAAAGCCCGGGGCTTAACCTCGGAATTGCATTTGAAACTGGCAGGCTAGAGTCTTGTAGAGGGGGGTAGAATTTCAGGTGTAGCGGTGAAATGCGTAGAGATCTGAAGGAATACCAGTGGCGAAGGCGGCCCCCTGGACAAAGACTGACGCTCAGATGCGAAAGCGTGGGGAGCAAACAGG
>tjl6z1_518
TGGGGAATATTGCACAATGGGGGAAACCCTGATGCAGCCATGCCGCGTGTGTGAAGAAGGCCTTCGGGTTGTAAAGCACTTTCAGTAGGGAGGAAGGTAGTGTAGTTAACACCTGCATTATTTTCGACGTTACCTACAGAAGAAGCACCGGCTAACTCCGTGCCAGCAGCCGCGGTAATACGGAGGGTGCGAAGCGTTAATCGGAAGTTACTAGGGCGTGAAAAGCGGCTATTAGCAGGCGGCCTGATTAAGTCAGATGTGAAAAGCCCGGGGGCTTAACCTCGGAATTGCATTTGAAACTGGCAGGCTAGAGTCTTGTAGAGGGGGGTAGAATTTCAGGTGTAGCGGTGAAATGCGTAGAGATCTGAAGGAATACCAGTGGCGAAGGCGGCCCCCTGGACAAAGACTGACGCTCAGATGCGAAAAGCGTGGGGAGCAAACAGG
>tjl6z1_519
TGGGGAATATTGCACAATGGGGGAAACCCTGATGCAGCCATGCCGCGTGTGTGAAGAAGGCCTCGGGTTGTAAAGCACTTTCAGTAGGGAGGAAGGTAGTGTAGTTAACACCTGCACTATTTGACGTTACCTACAGAAGAAGCACCGGCTAACTCCGTGCCAGCAGCCGCGGTAATACGGAGGGTGCGAGCGTTAATCGGAATTACTGGGCGTAAAGCGCATGCAGGCGGCCTGTTAAGTCAGATGTGAAAGCCCGGGGCTTAACCTCGGAATTGCATTTGAAACTGGCAGGCTAGAGTCTTGGTAGAGGGGGTAGAATTCAGGTGTAGCGGTGAAATGCGTAGAGATCTGAAGGAATACCAGTGGCGAAGGCGGCCCCCTGGACAAAGACTGACGCTCAGATGCGAAAGCGTGGGGAGCAAACAG
>tjl6z1_520
TGGGGAATATTGCACAATGGGCGCAAGCCTGATGCAGCCATGCCGCGTGTGTGAAGAAGGCCTCGGGTTGTAAAGCACTTTCAGTCGTGAGGAAGGTGGTAGTGTTAATAGCACTATCATTTGACGTTAGCGACAGAAGAAGCACCGGCTAACTCCGTGCCAGCAGCCGCGGTAATACGGAGGGTGCGAGCGTTAATCGGAATTACTGGGCGTAAAGCGCATGCAGGTGGTTTGTTAAGTCAGATGTGAAAGCCCGGGGCTCAACCTCGGAATAGCATTTGAAACTGGCAGACTAGAGTACTGTAGAGGGGGTAGAATTTCAGGTGTAGCGGTGAAATGCGTAGAGATCTGAAGGAATACCGGTGGCGAAAAGCGGCCCCCTGGACAGATACTGACACTCAGATGCGAAAGCGTGGGGAGCAAACAGG
>tjl6z1_521
TGGGGAATATTGCACAATGGGGGAAACCCTGATGCAGCCATGCCGCGTGTGTGAAGAAGGCCTCGGGTTGTAAAGCACTTTTCAGTAGGGAGGAAGGTAGTGTAGTTAACACCTGCATTATTTGACGTTACCTACAGAAGAAGCACCGGCTAACTCCGTGCCAGCAGCCGCGGTAATACGGAGGGTGCGAGCGTTAATCGGAATTACTGGGCGTAAAGCGCATGCAGGCGGCCTGTTAAGTCAGATGTGAAAGACCCCGGGGGCTTAACCTACGGAATTGCATTTGAAACTGGGCAGGCTTAGATGTCTGTAGAGGGGGTAGAATTCAGGTGTAGCGGTGAAATGCGTAGAGATCTGAAGGAATACCAGTGGCGAAGGCGGCCCCCTGGACAAAGACTGACGCTCAGATGCGAAAAGCGTGGGGAGCAAACAGG
>tjl6z1_522
TGGGGAATATTGCACAATGGGGGGAAAACCCCTGATGCAGCCATGCCGCTTGTGTGAAGAAGGCCTCGGGTTGTAAAAGCACTTTCAGTAGGGGAGGAAGGTAGTGTAGTTAACACCTGCACTAATTTGACGTACCTAACAGAAGAAAGCACCGGCTAACTCCGTGCCAGCAGCCGCGGTAATACGGAGGGTGCGAGCGTTAATCGGAATTACTAGGGCGTAAAGCGCCATAGCAGGCGGCCTGTTAAGTCAGATGTAGCAAAGCCCGGGGCGTTACCTCGGAATTAGCATTTGAAAACTGGCAGGACTAGAAGTCTTGGTGAGAGGGGGTAGAATTCAGTGTAGCGGTGAAATGCGTAGAGATCTGAAGGAATACCAGTGGCGAAGGCGGCCCCCTGGACAAAGACTGACGCTCAGATGCGAAAGCGTGGGGAAGCAAAC
>tjl6z1_523
TGGGGAATATTGCACAATGGGGGAAACCCTGATGCAGCCATGCCGCGTGTGTGAAGAAGGCCTCGGGTTGTAAAGCACTTTCAGTAGGGAGGAAGGTAGTGTAGTTAACACCTGCACTATTTGACGTTACCTACAGAAGAAGCACCGGCTAACTCCGTGCCAGCAGCCGCGGTAATACGGAGGGTGCGAGCGTTAATCGGAATTACTGGGCGTAAAGCGCATGCAGGCGGCCTGTTAAGTCAGATGTGAAAGCCCGGGGCTTAACCTCGGAATTGCATTTGAAACTGGCAGGCTAGAGTACTGTAGAGGGGGTAGAATTTCAGGTGTAGCGGTGAAATGCGTAGAGATCTGAAGGAATACCGGTGGCGAAGGCGGCCCCCTGGACAGATACTGACACTCAGATGCGAAAGCGTGGGGAGCAAACAGG
>tjl6z1_524
TGGGGAATATTGCACGAATGGGGGAAACCCTGATGCAGCCATGCCGCGTGTGTAGAAGAAGGCCTGCGGGTTGTTAAAGCACTTTTCAGTAGGGGAGGAAGGTAGGTGTAGTTAAGCACCTGCATTATTTGACGTTACCTACAGAAGAAGCACCGGCTAAGCTCCGTGCCAGCAGCCGCGGTAATACGGAGGTGCGAGCGTTAAGTCGGAATACTGGGCGTAAAGCGGCATGCAGCGGCCTGTTAAGTCAGATGTGAAAGCCGGGGCGTTAACCTACGGAGTGCAATTTTGAAACTGGCAGGCTAGAGTCTTGGTAGAAGGGGGGTAGGAATTCAGGTGTAGCGGTGGAAATGCGTAGAGAATCTGAAGGAATACCAGTGGCGAAGGCGGCCCCCTGGACAAAGACTGACGGCTCAAGAATGCGAAAAGCGTGGG
>tjl6z1_525
TGGGGAATATTGCACAATGGGGGAAACCCTGATGCAGCCATGCCGCGTGTGTGAAGAAGGCCTTCGGGTTGTAAAGCACTTTTCAGTAGGGAGGAAGGTAGTGTAGTTAACACCTGCATTATTTGACGTTACCTACAGAAGAAGCACCGGCTAACTCCGTGCCAGCAGCCGCGGTAATACGGAGGGTGCGAGCGTTAATCGGAATACTGGGCGTAAAGCGCATGCAGGCGGCCTGTTAAGTCAGATGTGAAAGACCCGGGGCTTAACCTCGGAATTGCATTTGAAACTGGCAGGCTAGAGTCTTGTAGAGGGGGTAGAATTCAGGTGTAGCGGTGAAATGCGTAGAGATCTGAAGGAATACCAGTGGCGAAGGCGCCCCCTGGACAAAGACTGACGCTCAGATGCGAAAGCGTGGGGAGCAAACAGG
>tjl6z1_526
TGGGGAATATTGCACAATGGGCGCAAGCCTGATGCAGCCATGCCGCGTGTGTGAAGAAGGCCTCGGGTTGTAAAGCACTTTCAGTCGTGAGGAAGGTAGTGTAGTTAATAGCTGCATTACTTGACGTTAGCGACAGAAGAAGCACCGGCTAACTCCGTGCCAGCAGCCGCGGTAATACGGAGGGTGCGAGCGTTAATCGGAATTACTGGGCGTAAAGCGCATGCAGGTGGTTTGTTAAGTCAGATGTGAAAGCCCGGGGCTCAACCTCGGAATAGCATTTGAAACTGGCAGACTAGAGTGACTGTAGAGGGGGGTAGAATTTCAGGTGTACGGTGAAATGCGTAGAGATCTGAAGGAATACCGGTGGCGAAGGCGCCCCCTGGACAGATACTGACACTCAGATGCGAAAGCGTGGGGAGCAAATCAGG
>tjl6z1_527
TGGGGAATATTGCACAATGGGGGAAACCCTGATGCAGCCATGCCGCGTGTGTGAAGAAGGCCTCGGGTTGTAAAGCACTTTCAGTAGGGAGGAAGATAGTGTAGTTAACACCTGCATTATTTGACGTTACCTACAGAAGAAGCACCGGCTAACTCCGTGCCAGCAGCCGCGGTAATACGGAGGGTGCGAGCGTTAATCGGAATTACTGGGCGTAAAGCGCATGCAGGCGGCCTGTTAAGTCAGATGTGAAAGCCCGGGGCTTAACCTCGGAATTGCATTTGAAACTGGCAGGCTAGAGTCTTGTAGAGGGGGTAGAATTCAGGTGTAGCGGTGAAATGCGTAGAGATCTGAAGGAATACCAGTGGCGAAGGCGCCCCCTGGACAAAGACTGACGCTCAGATGCGAAAAGCGTGGGGAGCAAACAGG
>tjl6z1_528
TGGGGAATATTGCACAATGGGCGCAAGCCTGATGCAGCCATGCCGCGTGTGTGAAGAAGGCCTCGGGTTGTAAAGCACTTTCAGTCGTGAGGAAGGTAGTGTAGTTAATAGCTGCATTATTTGACGTTAGCGACAGAAGAAGCACCGGCTAACTCCGTGCCAGCAGCCGCGGTAATACGGAGGGTGCGAGCGTTAATCGGAATTACTGGGCGTAAAGCGCATGCAGGTGGTTTGTTAAGTCAGATGTGAAAGCCCGGGGCTCAACCTCGGAATTGCATTTGAAACTGGCAGACTAGAGTACTGTAGAGGGGGGTAGAATTTCAGGTGTAGCGGTGAAAATGCGTAGAGATCTGAAGGAATACCGGTGGCGAAGGCGGCCCCCTGGACAGATACTGACACTCAGATGCGAAAAGCGTGGGGAGCAAACAGG
>tjl6z1_529
TGGGGAATATTGGACAATGGGCGAAAGCCTGATCCAGCAAGTGCCGCGTGAGTGATGAAGGCCTTAGGGTTGTTAAAGCTACTTTTGACCCGGGATGATAATGACAGTACCGGGAGAATAAGCTCCGGCTAACTCCGTGCCAGCAGCCGCGGTAAGTACGGAGGGAGCTTCAGGACGTTTATTCGGGAATTACTGGGCGTAAAGCGGCACGTAGGCGGCTTTGTAAGTTAGAAGGTGAAAGCCTGGAGCTCAACTCCAATGAATCGTCTTTGAAGACTGCATCGGCTTGAAATCCAGGAGAGGTGAGTGGAATTCCGAGTGTAGAGGTGAAATTCGTAGATATTCGGAAGAACACCAGTGGCGAAGGCGGCTCACTGGACTGGTATTGACGCTGAGGTGCGAAAGCG
>tjl6z1_530
TAGGGAATCTTCCACAATGGGCGAAAGCCTGATGGAGCAACGCCGCGTGGGTGAAGAAGGTCTTCGGATCGTAAAACCCTGTTGTTAGAGAAGAAAGTGCGTGAGAGTAACTGTTCACGTTTCGACGGTATCTAACCAGAAAGCCACGGCTAACTACGTGCCAGCAGCCGCGGTAATACGTAGGTGGCAAGCGTTATCCGGATTTATTGGGCGTAAAGGGAACGCAGGCGGTCTTTTAAGTCTGATGTGAAAGCCTTCGGCTTAACCGGAGTAGTGCATTGGAAACTGGGAGACTTGAGTGCAGAAGAGGAGAGTGGAACTCCATGTGTAGCGGTGAAATGCGTAGATATATGGAAGAACACCAGTGGCGAAAGCGGCTCTCTGGTCTGTAACTGACGCTGAGGTTCGAAAAGCGTGGGTAGCAAACAGG
>tjl6z1_531
TGGGGAATATTGCACAATGGGGGAAACCCTGATGCAGCCATGCCGCGTGTGTGAAGAAGGCCTCGGGTTGTAAAGCACTTTCAGTAGGGAGGAAGATAGTGTAGTTAACACCTGCATTATTTGACGTTACCTACAGAAGAAGCACCGGCTAACTCCGTGCCAGCAGCCGCGGTAATACGGAGGGTGCGAGCGTTAATCGGAATTACTGGGCGTAAAGCGCATGCAGGCGGCCTGTTAAGTCAGATGTGAAAGCCCGGGGCTTAACCTCGGAATTGCATTTGAAACTGGCAGGCTAGAGTCTTGTAGAGGGGGTAGAATTTCAGGTGTAGCGGTGAAATGCGTAGAGATCTGAAGGAATACCAGTGGCGAAGGCGCCCCCTGGACAAAGACTGACGCTCAGATGCGAAAAGCGTGGGGAGCAAACAGG
>tjl6z1_532
TGGGGAATATTGCACAATGGGGGAAACCCTGATGCAGCCATGCCGCGTGTGTGAAGAAGGCCTCGGGTTGTAAAGCACTTTTCAGTAGGGAGGAAGGTAGTGTAGTTAACACCTGCATTATTTGACGTTACCTACAGAAGAAGCACCGGCTAACTCCGTGCCAGCAGCCGCGGTAATACGGAGGGTGCGAGCGTTAATCGGAATTACTGGGCGTAAAGCGCATGCAGGCGGCCTGTTAAGTCAGATGTGAAAGCCCGGGGCGTTAACCTCGGAAGTTGCATTTGAAACGTGGCAGGCTAGAGTCTTGGTAGAGGGGGTAGAGTTCAGGTGTAGCGGTGAAATGCGTAGAGATCTGAAGGAATACCAGTGGCGAAGGCGGCCCCCTGGACAAAGACTGACGCTCAGATGCGAAAAGCGTGGGGAG
>tjl6z1_533
TGGGGAATATTGCACAATGGGGGAAACCCTGATGCAGCCATGCCGCGTGTGTGAAGAAGGCCTCGGGTTGTAAAGCACTTTCAGTAGGGAGGAAGGTAGTGTAGTTAACACCTGCATTATTTGACGTTACCTACAGAAGAAGCACCGGCTAACTCCGTGCCAGCAGCCGCGGTAATACGGAGGGTGCGAGCGTTTAATCGGAATTACTGGGCGTAAAGCGGCATGCAGGCGGCCTGTTAAGTCAGATGTGAAAGCCCGGGGCTTAACCTACGGAATTGCATTTGAAACTGGCAGGCTAGATGTCTTGGTAGAGGGGGTAGAATTCAGGTGTAGCGGTGAAATGCGTAGAGATCTGAAGGAATACCAGTGGCGAAGGCGCCCCCTGGACAAAGACTGACGCTCAGATGCGAAAGCGTGGGAGCAAACAGG
>tjl6z1_534
TGGGGAATATTGCACAAGTGGGGGAAACCCTGGATGCAGCCATGCCGCGTGTGTGAAGAAGGCCTCGGGTTGTTAAAGCACTTTTCAGTAGGGAGGAAGGTAGTGTAGTTAACACCTGCACTATTTGACGTTACCTACAGGAAGCAAGCACCGGCTAACTCCGGTGCCAGCAGCCGCGGTAATACGGAGGGTGCGACGTAATCGGAATTACTGGGCAGTAAAGCGGCCATGCAGGCGGCCTGTTAAGTTCTAGATGTGAAAGGCCCGGGGCCGTTAACCTACGGAATTATGGCAATTTTGAAAACGTGGGCAGGCTAGAATGTCTTGGTAAGAGGGGGGTTAGGAAATTTCAGGTGTAGCGGTGAAATGCGTAGAGATCTGAAGGAATACAGTGGCGAAGGCGCCCCCTGGACAAGAGCTGACGCTCAAGATGCGAAAGCGTGGGGAGCAAACAG
>tjl6z1_535
TGGGGAATATTGCACAATGGGGGAAACCCTGATGCAGCCATGCCGCGTGTGTGAAGAAGGCCTCGGGTTGTAAAGCACTTTCAGTAGGGAGGAGGGTAGTGTAGTTAACACCTGCATTATTTGACGTACCTACAGAAGAAGCACCGGGCTAACTCCGTGCCAGCAGCCGCGGTAATACGGAGGGTGCGAGCGTTAATACGGAATTACTAGGGCGTAAAGCGCATGCAGGCGGCCTGTTAAGTCAGATGTGAAAGCCCGGGGCGTTAACCTCGGAATTGCAATTTGAAACGTGGGCAAGGCTAGAGTCTTGTAGAGGGGGTAGAATTTCAGGTGTAGCGGTGAAATGCGTAGAGATCTGAAGGAATACCAGTGGCGAAGGCGCCCCCTGGACAAAGACTGACGCTCAGAATGCGAAAGCGTGGGGAGACAAACAGG
>tjl6z1_536
TGGGGAATATTGCACAATGGGGGAAACCCTGATGCAGCCATGCCGCGTGTGTGAAGAAGGCCTCGGGTTGTAAAGCACTTTCAGTAGGGAGGAAGGTAGTGTAGTTAACACCTGCGTGATTTGACGTTAGCTGCAGAAGAAGCACCGGCTAACTCCGTGCCAGCAGCCGCGGTAATACGGAGGGTGCGAGCGTTAATCGGAATTACTGGGCGTAAAGCGCATGCAGGCGGTTTGTTAAGCAAGATGTGAAAGCCCCGGGCTTAACCTGGGAACAGCATTTTGAACTGGCAGGCTAGAGTCTTGTAGAGGGGGGTAGAATTTCAGGTGTAGCGGTGAAATGCGTAGAGATCTGAAGGAATACCGGTGGCGAAGGCGGCCCCCTGGACAAAGACTGACGCTCAGATGCGAAAGCGTGGGGAGCAAACAGG
>tjl6z1_537
TGGGGAATATTGCACAATGGGGGAAACCCTGATGCAGCCATGCCGCGTGTGTGAAGAAGGCCTCGGGTTGTAAAGCACTTTCAGTAGGGAGGAAGGTAGTGTAGTTAACACCTGCATTATTTGACGTTACCTACAGAAGAAGCACCGGCTAACTCCGTGCCAGCAGCCGCGGTAATACGGAGGGTGCGAGCGTTAATCGGAATTACTGGGCGTAAAGCGCATGCAGGCGGCCTGTTAAGTCAGATGTGAAAGCCCGGGGCTTAACCTCGGAATTGCATTTGAAACTGGCAGGCTAGAGTCTTGTAGAGGGGGTAGAATTTCAGGTGTAGCGGTGAAATGCGTAGAGATCTGAAGGAATACCAGTGGCGAAGGCGGCCCCCTGGACAAAGACTGACGCTCAGATGCGAAAAGCGTGGGGAGCAAACAGG
>tjl6z1_538
TGGGGAATATTGCACAATGGGGGAAACCCTGATGCAGCCATGCCGCGTGTGTGAAGAAGGCCTCGGGTTGTAAAGCACTTTCAGTAGGGAGGAAGGTAGTGTAGTTAACACCTGCATTATTTGACGTTACCTACAGAAGAAGCACCGGCTAACTCCGTGCCAGCAGCCGCGGTAATACGGAGGGTGCGAGCGTAATCGGAATTACTGGGCGTAAAGCGCATGCAGGCGGCCTGTTAAGTCAGATGTGAAAGCCCGGGGCGTTAACCTCGGAATTGCATTTGAAACTGGCAGGCTAGAGTCTTGTAGAGGGGGGTAGAATTTCAGGTGTAGCGGTGAAATGCGTAGAGATCTGAAGGAATACCAGTGGCGAAGGCGGCCCCCTGGACAAAGACTGACGCTCAGATGCGAAAGCGTGGGGAGCAAACAGG
>tjl6z1_539
TGGGGAATATTGCACAATGGGGGAAACCCTGATGCAGCCATGCCGCGTGTGTGAAGAAGGCCTCGGGTTGTAAAGCACTTTCAGTAGGGAGGAAGGTAGTGTAGTTAACACCTGCATTATTTGACGTTACCTACAGAAGAAGCACCGGCTAACTCCGTGCCAGCAGCCGCGGTAATACGGAGGGTGCGAGCGTTAAGTCGGAATTACTGGGCAGTAAAGCGGCATGCAGGCGGCCTGTTAAGTCAGATGTGAAAGACCCGGGGCTTAACCTCGGAATTGCATTTGAAACTGGCAGGCTAGAGTCTTGTAGAGGGGGTAGAATTCAGGTGTAGCGGTGAAATGCGTAGAGATCTGAAGGAATACCAGTGGCGAAGGCGGCCCCCTGGACAAAGACTGACGCTCAGATGCGAAAAGCGTGGGGAGCAAACAG
>tjl6z1_540
TGGGGAATATTGCACAATGGGCGCAAGCCTGATGCAGCCATGCCGCGTGTGTGAAGAAGGCCTCGGGTTGTAAAGCACTTTCAGTCGTGAGGAAGGTAGTGTAGTTAATAGCTGCATTACTTGACGTTAGCGACAGAAGAAGCACCGGCTAACTCCGTGCCAGCAGCCCGCGGTAATACGGAGGGTGCGAGCGTTAATCGGAATTACTGGGCGTAAAGCGCATGCAGGTGGTTTGTTAAGTCAGATGTGAAAGCCCGGGGCTCAACCTCGGAATGAGCATTTGAAACTGGCAGACTAGAGTACTGTAGAGGGGGGGTAGAATTTCAGGTGTAGCGTGAAATGCGTAGAGATCTGAAGGAATACCGGTGGCGAAGGCGGCCCCCTGGACAGATGACTGACACTCAGATGCGAAAGCGTGGGGAGCAAACAGG
>tjl6z1_541
TGGGGAATATTGCACAATGGGCGCAAGCCTGATGCAGCCATGCCGCGTGTGTGAAGAAGGCCTCGGGTTGTAAAGCACTTTCAGTCGTGAGGAAGGTGGTAGTGTTAATAGCACTATCATTTGACGTTAGCGACAGAAGAAGCACCGGCTAACTCCGTGCCAGCAGCCGCGGTAATACGGAGGGTGCGAGCGTTAATCGGAATTACTGGGCGTAAAGCGCATGCAGGTGGTTTGTTAAGTCAGATGTGAAAGCCCGGGGCTCAACCTCGGAATAGCATTTGAAACTGGCAGACTAGAGTACTGGTAGAGGGGGTAGAATTTCAGGTGTAGCGGATGAAATGCGTAGAGATCTGAAGGAATACCGGTGGCGAAGGCGGCCCCCTGGACAGATACTGACACTCAGATGCGAAAGCGTGGGGAGCAAACAGG
>tjl6z1_542
TGGGGAATATTGCACAATGGGGGAAACCCTGATGCAGCCATGCCGCGTGTGTGAAGAAGGCCTCGGGTTGTAAAGCACTTTCAGTAGGGAGGAAGATAGTGTAGTTAACACCTGCATTATTTGACGTTACCTACAGAAGAAGCACCGGCTAACTCCGTGCCAGCAGCCGCGGTAATACGGAGGGTGCGAGCGTTAATCGGAATTACTGGGCGTAAAGCGCATGCAGGCGGCCTGTTAAGTCAGATGTGAAAGCCCGGGGCTTAACCTCGGAATTGCATTTGAAACTGGCAGGCTAGAGTCTTGTAGAGGGGGTAGAATTTCAGGTGTAGCGGTGAAATGCGTAGAGATCTGAAGGAATACCAGTGGCGAAGGCGGCCCCCTGGACAAAGACTGACGCTCAGATGCGAAAAGCGTGGGGAGCAAACAGG
>tjl6z1_543
TGGGGAATATTGCACAATGGGGGAAACCCTGATGCAGCCATGCCGCGTGTGTGAAGAAGGCCTCGGGTTGTAAAGCACTTTCAGTAGGGAGGAAGGTAGTGTAGTTAACACCTGCATTATTTGACGTTACCTACAGAAGAAGCACCGGCTAACTCCGTGCCAGCAGCCGCGGTAATACGGAGGGTGCGAGCGTTAATCGGAATTACTGGGCGTAAAGCGCATGCAGGCGGCCTGTTAAGTCAGATGTGAAAGCCCGGGGCTTAACCTCGGAATTGCATTTGAAACTGGCAGGCTAGAGTCTTGTAGAGGGGGTAGAATTTCAGGTGTAGCGGTGAAATGCGTAGAGATCTGAAGGAATACCAGTGGCGAAGGCGGCCCCCTGGACAAAGACTGACGCTCAGATGCGAAAAGCGTGGGGAGCAAACAGG
>tjl6z1_544
TGGGGAATATTGCACAATGGGGGAAACCCTGATGCAGCCATGCCGCGTGTGTGAAGAAGGCCTCGGGTTGTAAAGCACTTTCAGTAGGGAGGAAGGTAGTGTAGTTAACACCTGCACTATTTGACGTTACCTACAGAAGAAGCACCGGCTAACTCCGTGCCAGCAGCCGCGGTAATACGGAGGGTGCGAGCGTTAATCGGAATTACTGGGCGTAAAGCGCATGCAGGCGGCCTGTTAAGTCAGATGTGAAAGCCCGGGGCGTTAACCTCGGAATTGCATTTGAAACTGGCAGGCTAGAGTCTTGTAGAGGGGGTAGAATTTCAGGTGTAGCGGTGAAATGCGTAGAGATCTGAAGGAATACCAGTGGCGAAGGCGCCCCCTGGACAAAGACTGACGCTCAGATGCGAAAAGCGTGGGGAGCAAACAGG
>tjl6z1_545
TGGGGAATATTGGACAATGGGCGAAAGCCTGATCCAGCAATGCCGCGTGAGTGATGAAGGCCTTAGGGTTGTAAAGCTCTTTTACCCGGGATGATAATGACAGTACCGGGAGAATAAGCTCCGGCTAACTCCGTGCCAGCAGCCGCGGTAATACGGAGGGAGCTAGCGTTATTCGGAATTACTGGGCGTAAAGCGCACGTAGGCAGGCTTTGTAAGTTAGAAGGTGAAAGCCTGGAGCATCAACTCCAAGAATTCGTCATTTAAGACTGCATCGTCTTGAAATTCCAAGGGAGAGGTGGAGTGGAATTCCGGGTGTAGAGGTGAAATTCGTAGATATTCGGAAGAACACCAGTGGCGAAGGCGGCTCACTGGACTGGTATTGACGCTGAGGTGCGGAAAAGCGTGGGGAGCAAACAGG
>tjl6z1_546
TGGGGAATATTGCACAATGGGGGAAACCCTGGATGCAGCCATGCCGCGTGTGTGAAGAAGGCCTTCGGGTTGTAAAAGCACTTTTCAGTAGGGGAGGAAGGTAGTGTAGTTAACACCTGCATTATTTGACGTTACCTACAGAAGAAGCACCGGCTAACTCCGTGCCAGCAGCCGCGGTAATACGGAGGGTGCGAGCGTTAAGTCGGAATTACTGGGCGTAAAGCGCATAGCAGGCGGCCTGTTAAGTCAGATGTGAAAGACCCGGGGCCGTTAACCTACGGAATTGCATTTGAAACTGGCAGGCTAGAGTCTTGTAGAGGGGGTAGAATTTCAGGTGTAGCGGTGAAATGCGTAGAGATCTGAAGGAATACCAGTGGCGAAGGCGCCCCCTGGACAAAGACTGACGCTCAGATGCGAAAGCGTGGGGAGCAAACAGG
>tjl6z1_547
TGGGGAATATTGCACAATGGGGGAAACCCTGATGCAGCCATGCCGCGTGTGTGAAGAAGGCCTCGGGTTGTAAAGCACTTTCAGTAGGGAGGAAGGTAGTGTAGTTAACACCTGCATTATTTGACGTTACCTACAGAAGAAGCACCGGCTAACTCCGTGCCAGCAGCCGCGGTAATACGGAGGGTGCGAGCGTTAATCGGAAGTTACTGGGCGTAAAGCGGCATGCAGGCGGCCTGTTAAGTCAGATGTGAAGGCCCGGGGCGTTAACCTCGGATTGCATTTGAAACTGGGCAGGCTAGAGTCTTGTAGAGGGGGGAGAAATTTCAGGTGTAGCGGTGAAATGCGTAGAGATCTGAAGGAATACCAGTGGCGAAGGCGCCCCCTGGACAAAGACTGACGCTCAGATGCGAAAGCGTGGGGACGCAAACAGG
>tjl6z1_548
TGGGGAATATTGCACAATGGGGGAACCCTGATAGCAGCCATGCCGCGTGTGTGAAGGAGGCCTCGGGTTGTAAAGCACGTTTCAGTAAGGGAGGAAGGTTAGTGATGAGGTTAAGCACCGTGACTAATTTATTTTGACGTTACCTAACCAGAAGAAAGCACCGGGCTAAAGCTCCGTGCCCAGCCAGCCGCGGTAAGTACGGAGGGTGGCGAAGCGTTAATCGGAATTACTGGGCGTAAAGCGCATGCAGGCGGCTGTTAGTCAGATGAGAAGACCGGGCGTTAACCTACGAGTATGCATTTGAAACTGGCAGGCTAGAGTCTTGTAGAGGGGGGTAGAATTTCAGGTGTAGCGGTGAAATGCGTAGAGATCTGAAGGAATACCAGTGGCGAAGGCGGCCCCCTGGACAAAGACTGAGCTCAGATGCGAAAGCGTGGGGAGCAAACAG
>tjl6z1_549
TGGGGAATTTTGCACAATGGGCGCAAGCCTGATGCAGCGACGCCGCGTGAGGGATGAATGCCTTCGGGTTGTAAACCTTTTTTCGCTCATGGTCAAGCCGCAACTGTGGTTGTGGTGAGGGTAGTGGGTAAAGAAGCGCCGGCTAACTACGTGCCAGCAGCCGCGGTAATACGTAGGGCGCGAGCGTTGTCCGGAATTATTGGGCGTAAAGGGCTTGTAGGCGGTTGGCCGCGTCTGTCGTGAAATCCTCTGGCTTAACTGGGGGCGTGCGGTGGGTACGGGTTGACTTGAGTGCGGTAGGGGAGACTGGAATTCCTGGTGTAGCGGTGGAATGCGCAGATATCAGGAGGAACACCGGTGGCGAAGGCGGGTCTCTGGGCCGTTACTGACGCTGAGGAGCGAAAGCGTGGGGAGCGAACAGG
>tjl6z1_550
TGGGGAATATTGCACAATGGGGGAAACCCTGATGCAGCCATGCCGCGTGTGTGAAGAAGGCCTCGGGTTGTAAAGCACTTTCAGTAGGGAGGAAGGTAGTGTAGTTAACACCTGCATTATTTGACGTTACCTACAGAAGAAGCACCGGCTAACTCCGTGCCAGCAGCCGCGGTAATACGGAGGGTGCGAGCGTTAATCGGAATTACTGGGCGTAAAGCGCATGCAGGCGGCCTGTTAAGTCAGATGTGAAAGCCCGGGGCTTAACCTCGGAATTGCATTTGAAACTGGCAGGCTAGAGTCTTGTAGAGGGGGTAGAATTTCAGGTGTAGCGGTGAAATGCGTAGAGATCTGAAGGAATACCAGTGGCGAAGGCGGCCCCCTGGACAAAGACTGACGCTCAGATGCGAAAAGCGTGGGGAGCAAACAGG
>tjl6z1_551
TGGGGAATATTGCACAATGGGGGAAACCCTGATGCAGCCATGCCGCGTGTGTGAAGAAGGCCTCGGGTTGTAAAGCACTTTCAGTAGGGAGGAAGGTAGTGTAGTTAACACCTGCACTATTTGACGTTACCTACAGAAGAAGCACCGGCTAACTCCGTGCCAGCAGCCGCGGTAATACGGAGGGTGCGAGCGTTAATCGGAATTACTGGGCGTAAAGCGCATGCAGGCGGCCTGTTAAGTCAGATGTGAAAGCCCGGGGCTTAACCTCGGAATTGCATTTGAAACTGGCAGGCTAGAGTCTTGTAGAGGGGGTAGAATTTCAGGTGTAGCGGTGAAATGCGTAGAGATCTGAAGGAATACCAGTGGCGAAGGCGGCCCCCTGGACAAAGACTGACGCTCAGATGCGAAAGCGTGGGGAGCAAACAGG
>tjl6z1_552
TGGGGAATATTGCACAATGGGCGCAAGCCTGATGCAGCCATGCCGCGTGTGTGAAGAAGGCCTCGGGTTGTAAAGCACTTTCAGTTGTGAGGAAGGTGGTGTCGTTAATAGCGGCATCATTTGACGTTAGCAACAGAAGAAGCACCGGCTAACTCCGTGCCAGCAGCCGCGGTAATACGGAGGGTGCGAGCGTTAATCGGAATTACTGGGCGTAAAGCGCATGCATGGTGGTTTGTTAAGTCAGATGTGAAAGCCCGGGGCTCAACCTCGGAACTGCATTTGAAACTGGCAGACTAGAGTACTGGTAGAGGGGGTAGAATTTGCAGGTGTAGCGGATGAAATGGCGTAGGAGATCTGAAGGAATACCGGTGGCGAAGGCGGCCCCCTGGACAGATACTGACACTCAGAGCGAAAGCGTGGGGAAGCAAACAG
>tjl6z1_553
TGGGGAATATTGCACAATGGGGGAAACCCTGATGCAGCCATGCCGCGTGTGTGAAGAAGGCCTCGGGTTGTAAAGCACTTTCAGTAGGGAGGAAGGTAGTGTAGTTAACACCTGCATTATTTGACGTTACCTACAGAAGAAGCACCGGCTAACTCCGTGCCAGCAGCCGCGGTAATACGGAGGGTGCGAAGCGTTAATCCGGAATTACTGGGCGTGAAAGCCGCATAGCGCGGCCTGTTAAGTCAGATGTGAAGCCGGGGCTTACCTCGGATTAGCATTTGGAAACTGGCAGGCTAGAGTCTTGTAGAGGGGGTAGAATTCAGTGTAGCGTGAAATGCGTAGAGATCTGCAAGGAATACCAGTGGCGAGGCGGCCCCCTGACAAAGACTGAGCTCAGAGCGAAAGCGTGGGGAGCAAACAG
>tjl6z1_554
TGGGGAATATTGCACAATGGGGGAAACCCTGATGCAGCCATGCCGCGTGTGTGAAGAAGGCCTCGGGTTGTAAAGCACTTTCAGTAGGGAGGAAGGTAGTGTAGTTAACACCTGCACTATTTGACGTTACCTACAGAAGAAGCACCGGCTAACTCCGTGCCAGCAGCCGCGGTAATACGGAGGGTGCGAGCGTTAATCGGAATTACTGGGCGTAAAGCGCATGCAGGCGGCCTGTTAAGTCAGATGTGAAAGCCCGGGACTTAACCTCGGAATTGCATTTGAAACTGGCAGGCTAGAGTCTTGTAGAGGGGGTAGAATTTCAGGTGTAGCGGTGAAATGCGTAGAGATCTGAAGGAATACCAGTGGCGAAGGCGGCCCCCTGGACAAAGACTGACGCTCAGATGCGAAAGCGTGGGGAGCAAACAGG
>tjl6z1_555
TGGGGAATATTGCACAATGGGGGAAACCCTGATGCAGCCATGCCGCGTGTGTGAAGAAGGCCTCGGGTTGTAAAGCACTTTCAGTAGGGAGGAAGGTAGTGTAGTTAACACCTGCATTATTTGACGTTACCTACAGAAGAAGCACCGGCTAACTCCGTGCCAGCAGCCGCGGTAATACGGAGGGTGCGAGCGTTAATCGGAATTACTGGGCGTAAAGCGCATGCAGGCGGCCTGTTAAGTCAGATGTGAAAGCCCGGGGCGTTAACCTCGGAATTGCATTTGAAACTGGCAGGCTAGAGTCTTGGTAGAGGGGGGTGGAATTTCAGGTGTAGCGGTGAAATGCGTAGAGATCTGAAGGAATACCAGTGGCCGAAGGCGGCCCCCTGGAACAAAGACTGACGCTCAGATGCGAAAAGCGTGGGGAGCAAACAGG
>tjl6z1_556
TGGGGAATATTGCACAATGGGGGAAACCCTGATGCAGCCATGCCGCGTGTGTGAAGAAGGCCTTCGGGTTGTAAAGCACTTTCAGTAGGGAGGAAGGTAGTGTAGTTAACACCTGCATTATTTGACGTTACCTACAGAAGAAGCACCGGCTAACTCCGTGCCAGCAGCCGCGGTAATACGGAGGGTGCGAGCGTTAATCGGAATTACTGGGCGTAAAGCGCATGCAGGCGGCCTGTTAAGTCAGATGTGAAAGCCCGGGGCTTAACCTCGGAATTGCATTTGAAACTGGCAGGCTAGAGTCTTGTAGAGGGGGTAGAATTTCAGGTGTAGCGGTGAAATGCGTAGAGATCTGAAGGAATACCAGTGGCGAAGGCGCCCCCTGGACAAAGACTGACGCTCAGATGCGAAAAGCGTGGGGAGCAAACAGG
>tjl6z1_557
TGGGGAATATTGCACAATGGGCGCAAGCCTGATGCAGCCATGCCGCGTGTATGAAGAAGGCCTCGGGTTGTAAAGTACTTTCAGCGGGGAGGAAGGGAGTAAAGTTAATACCTTTGCTCATTGACGTTACCCGCAGGAAGAAGCACCGGCTAACTCCGTGCCAGCAGCCGCGGTAATACGGAGGGTGCAAGCGTTAAGTCGGAATTACTAGGCGGTAAAGCTGCACGCAGGCGGTTTGTTAAGTCAGATGTGAATCCCCGGGCTCAACCTGGGAACTGCATCTGATACTGGCAAGCTTGAGTCTCGTAGAGGGGGGTAGAATTCCAGGTGTAGCGTGAAATGCGTAGAGATCTGGAGGAATACCGGTGGCGAAGGCGGCCCCCTGGACGAAGACTG
>tjl6z1_558
TGGGGAATATTGCACAATGGGGGAAACCCTGATGCAGCCATGCCGCGTGTGTGAAGAAGGCCTCGGGTTGTAAAGCACTTTCAGTAGGGAGGAAGGTAGTGTAGTTAACACTGCATTATTTGACGTTACCTACAGAAGAAGCACCGGCTAACTCCATGCCAGCAGCCGCGGTAATAACGGAGGGTGCGAGCGTTAATCGGAATTACTGGGACGTAAAGGCGCATGCAGGCGGCTGTTAAGTCAGATGTGAAAGCCCGGGGCGTTAACCTTACCGGAGTATGCAATTTGAAAACTGGGGCAGGGCTAGGATGTTCTTGGTTAGAGGGGGGTAAGAATTCAGGTGTGAGCGGTGAAAATGCGTAGAGATCTGCAAGGGAATACCAGTGGCGAAGGCGGCCCCCTGGACAAAGACTGAACGCTCAAGAATGCGAAAAGCGTGGGGAGCAAACAGG
>tjl6z1_559
TGGGGAATATTGCACAATGGGGGAAACCCTGATGCAGCCATGCCGCGTGTGTGAAGAAGGCCTCGGGTTGTAAAGCACTTTCAGTAGGGAGGAAGGTAGTGTAGTTAACACCTGCATTATTTGACGTACCTACAGAAGAAGCACCGGCTAACTCCGTGCCAGCAGCCGCGGTAATACGGAGGGTGCGAGCGTTAATCGGAATTACTGGGCGTAAAGCGCATAGCAGGCGGCCTGTTAGTCAGATGTGAAAGCCCGGGGCGTTAACCTACGGAATTGCATTTGAAACTGGCAGGCTAGATGTCTTGGTAGAGGGGGTAGAATTCAGGTGTAGCGGTGAAATGCGTAGAGATCTGAAGGAATACCAGTGGCGAAGGCGCCCCCTGGACAAAGACTGACGCTCAGATGCGAAAAGCGTGGGGAGCAAACAGG
>tjl6z1_560
TGGGGAATATTGCACAATGGGGGAAACCCTGATGCAGCCATGCCGCGTGTGTGAAGAAGGCCTTCGGGTTGTAAAGCACTTTCAGTAGGGAGGAAGGTAGTGTAGTTAACACCTGCATTATTTGACGTTACCTACAGAAGAAGCACCGGCTAACTCCGTGCCAGCAGCCGCGGTAATACGGAGGGTGCGAGCGTTAATCGGAATTACTGGGCGTAAAGCGCATGCAGGCGGCCTGTTAAGTCAGATGTGAAAGCCCGGGGCTTAACCTCGGAATTGCATTTGAAACTGGCAGGCTAGAGTCTTGTAGAGGGGGTAGAATTTCAGGTGTAGCGGTGAAATGCGTAGAGATCTGAAGGAATACCAGTGGCGAAGGCGCCCCCTGGACAAAGACTGACGCTCAGATGCGAAAGCGTGGGGAGCAAACAGG
>tjl6z1_561
TGGGGAATATTGCACAATGGGGGAAACCCTGATGCAGCCATGCCGCGTGTGTGAAGAAGGCCTCGGGTTGTAAAGCACTTTCAGTAGGGAGGAAGGTAGTGTAGTTAACACTGCATTATTTGACGTTACCTACAGAAGAAGCACCGGCTAACCCCCGTGCCCAGCAGCCCGCGGTAAATACGGGAGGGGTGCGAGCCGTTTAAATCGGGAAATTACTGGGGCGTAAAAGCGGCATGCAGGCGGCCTGTTAAGTCAGATGTGAAAGCCCGGGGCTTAACCTCGGAATTGCATTTGAAACTGGGCAGGCTAGAGTCTTGTAGAGGGGGGTAGAATTTCAGGTGTAGCGGTGAAATGCGTAGAGATCTGAAAGGGAAATACCAGTGGGCCGAAAGGGCGGGCCCCCCCTTGGGAACAAAAGAATCTGGACGCTCAGATGCGAAAAGCGTGGGGAGCAAACAGG
>tjl6z1_562
TGGGGAATATTGCACAATGGGGGAAACCCTGATGCAGCCATGCCGCGTGTGTGAAGAAGGCCTCGGGTTGTAAAGCACTTTCAGTAGGGAGGAAGGTAGTGTAGTTAACACCTGCACTATTTGACGTTACCTACAGAAGAAGCACCGGCTAACTCCGTGCCAGCAGCCGCGGTAATACGGAGGGTGCGAGCGTTAATCGGAATTACTGGGCGTAAAGCGCATGCAGGCGGCCTGTTAAGTCAGATGTGAAAGCCCGGGGCTTAACCTCGGAATTGCATTTGAAACTGGCAGGCTAGAGTCTTGTAGAGGGGGGTAGAATTTCAGGTGTAGCGGTGAAATGCGTAGAGATCTGAAGGAATACCAGTGGCGAAGGCGGCCCCCTGGACAAAGACTGACGCTCAGATGCGAAAAGCGTGGGGAGCAAACAGG
>tjl6z1_563
TAAGGAATTTTCGGCAATGGAGGAAACTCTGACCGAGCAACGCCGCGTGAGTGATGAAGGCTCGGGTTGTAAAGCTCTGTTGTAAAGGAAGAATGTATAGAAAAGGAAATGTTTCTATAGTGACGGTATTTTACTAGAAAGTCACGGCTTACTACGTGCCAGCAGCCGCGGTAATACGTAGGTGGCAAGCGTTATTCCGGAGTTTATTAGGGGCGTAAAGGGGTGCGCAGGCGGATTGTTAAGGTTCGGAGGTGTAAAGGCTGTTCGGCATCAAACCCAATAGTTAACCTTAAAATGCTAGGCAATTCTAGAAGTGGCAAGAAAGAGGGGTAATGGGAAATTCCATGTGTTAGCGGTAAAAATGCGTAGAGTAATATGGAGGAACACCAGCGGCGAAGGCGGTTACCTGGTCTGTAACTGACGCTCAGGCACGAAAAGCGTGGGGAGCAAATAG
>tjl6z1_564
TGGGGAATATTGCACATGGGGGAAACCCTGATGCAGCCATGCCGCGTGTGTGAAGAAGGCCTCGGGTTGTAAAAGCACTTTCAGTAGGGAGGAAGGTAGTGTAGTTAACACCTGCATTATTTGACGTTACCTACAGAAGAAGCACCGGCTAACTCCGTGCCAGCAGCCGCGGTAATACGGAGGGTGCGAGCGTTAATCGGAATTACTAGGGCGTTAAAGCGGCATGCAGGCGGCCTGTTAAGTCAAGATGTGAAAGCCCGGGGCTTACTACGGATTGCATTTGAAACTGGCAGGCTAGAGTCTTGGTAGAGGGGGTAGAATTCAGGTGTAGCGGTGAAATGCGTAGAGGATCTGAAGGAATACCAAGTGGCGAAGGCGGCCCCCCGGGAACAAAGACATTGACGCGTCGGATGCGAAAAGCGTGGGGGAGCAAAACAGG
>tjl6z1_565
TGGGGAATATTGCACAATGGGGGAAACCCTGATGCAGCCATGCCGCGTGTGTGAAGAAGGCCTCGGGTTGTAAAGCACTTTCAGTAGGGAGGAAGGTAGTGTAGTTAACACCTGCATTATTTGACGTTACCTACAGAAGAAGCACCGGCTAACTCCGTGCCAGCAGCCGCGGTAATACGGAGGGTGCGAGCGTTAATCGGAATTACTGGGCGTAAAGCGCATGCAGGCGGCCTGTTAAGTCAGATGTGAAAGCCCGGGGCGTTAACCTACGGATTGCATTTGAAACTGGCAGGGCTAGATGTCTTGTAGAGGGGGTAGAATTCAGTGTAGCGGTGAAATGCGTAGAGATCTGCAAGGAATACCAGTGGCGAAGGCGGCCCCCTGGACAAAGACTGACGCTCAGAATGCGAAAGCGTGGGGAGCAAACAGG
>tjl6z1_566
TGGGGAATATTGCACAATGGGGGAAACCCTGATGCAGCCATGCCGCGTGTGTGAAGAAGGCCTCGGGTTGTAAAGCACTTTCAGTAGGGAGGAAGGTAGTGTAGTTAACACCTGCACTATTTGACGTTACCTACAGAAGAAGCACCGGCTAACTCCGTGCCAGCAGCCGCGGTAATACGGAGGGTGCGAGCGTTAATCGGAATTACTGGGCGTAAAGCGCATGCAGGCGGCCTGTTAAGTCAGATGTGAAAGCCCGGGGCTTAACCTCGGAATTGCATTTGAAACTGGCAGGCTAGAGTCTTGTAGAGGGGGTAGAATTCAGGTGTAGCGGTGAAATGCGTAGAGATCTGAAGGAATACCAGTGGCGAAGGCGGCCCCCTGGACAAAGACTGACGGCTCAGATGCGAAAGCGTGGGGAGCAAACAGG
>tjl6z1_567
TGGGGAATATTGCACAATGGGGGAAACCCTGATGCAGCCATGCCGCGTGTGTGAAGAAGGCCTCGGGTTGTAAAGCACTTTCAGTAGGGAGGAAGGTAGTGTAGTTAACACCTGCATTATTTGACGTTACCTACAGAAGAAGCACCGGCTAACTCCGTGCCAGCAGCCGCGGTAATACGGAGGGTGCGAGCGTTAATCGGAATTACTGGGCGTAAAGCGCATGCAGGCGGCCTGTTAAGTCAGATGTGAAAGCCCGGGGCTTAACCTCGGAATTGCATTTGAAACTGGCAGGCTAGATGTCTTGTAGAGGGGGTAGAATTCAGGTGTAGCGGTGAAATGCGTAGAGATCTGAAGGAATACAGTGGCGAAGGCGGCCCCCTGGACAAAGACTGACGCTCAGATGCGAAAAGCGTGGGGAGCAAACAG
>tjl6z1_568
TGGGGAATATTGCACAATGGGCGCAAGCCTGATGCAGCCATGCCGCGTGTGTGAAGAAGGCCTCGGGTTGTAAAGCACTTTCAGTCGTGAGGAAGGTAGTGTAGTTAATAGCTGCATTATTTGACGTTAGCGACAGAAGAAGCACCGGCTAACTCCGTGCCAGCAGCCGCGGTAATACGGAGGGTGCGAGCGTTAATCGGAATTACTGGGCGTAAAGCGCATGCAGGTGGTTTGTTAAGTCAGATGTGAAAGCCCGGGGCTCAACCTCGGAATAGCATTTGAAACTGGCAGACTAGAGTACTGTAGAGGGGGGTAGAATTTCAGGTGTAGCGGTGAAATGCGTAGAGATCTGAAGGAATACCGGTGGCGAAGGCGGCCCCCTGGACAGATACTGACACCTCAGATGCGAAAGCGTGGGGAGCAAACAGG
>tjl6z1_569
TGGGGAATATTGCACAATGGGCGTAAGCCTGATGCAGCCATGCCGCGTGTGTGAAGAAGGCCTCGGGTTGTAAAGCACTTTCAGTCGTGAGGAAGGTAGTGTAGTTAATAGCTGCATTACTTGACGTTAGCGACAGAAGAAGCACCGGCTAACTCCGTGCCAGCAGCCGCGGTAATACGGAGGGTGCGAGCGTTAATCGGAATTACTGGGCGTAAAGCGCATGCAGGTGGTTTGTTAAGTCAGATGTGAAAGCCCGGGGCTCAACCTCGGAATAGCATTTGAAACTGGCAGACTAGAGTACTGTAGAGGGGGTAGAATTTCAGGTGTAGCGGTGAAATGCGTAGAGATCTGAAGGAATACCGGTGGCGAAGGCGGCCCCCTGGACAGATACTGACACTCAGATGCGAAAGCGTGGGGAGCAAAC
>tjl6z1_570
TGGGGAATATTGCACAATGGGGGAAACCCTGATGCAGCCATGCCGCGTGTGTGAAGAAGGCCTCGGGTTGTAAAGCACTTTCAGTAGGGAGGAAGGTAGTGTAGTTAACACCTGCATTATTTGACGTTACCTACAGAAGAAGCACCGGCTAACTCCGTGCCAGCAGCCGCGGTAATACGGAGGGTGCGAGCGTTAATCGGAATTACTGGGCGTAAAGCGCATGCAGGCGGCCTGTTAAGTCAGATGTGAAAGCCCGGGGCTTAACCTCGGAATTGCATTTGAAACTGGCAGGCTAGAGTCTTGTAGAGGGGGTAGAATTCCAGGTGTAGCGGTGAAATGCGTAGAGATCTGAAGGAATACCAGTGGCGAAGGCGCCCCCTGGACAAAGACTGACGCTCAGATGCGAAAAGCGTGGGGAGCAAACAGG
>tjl6z1_571
TGGGGAATATTGCACATGGGGGAAACCCTGATGCAGCCATGCCGCGTGTGTGAAGAAGGCCTTCGGGTTGTAAAGCACTTTCAGTAGGGAGGAAGGTAGTGTAGTTAACACCTGCATTATTTGACGTTACCTACAGAAGAAGCACCGGCTAACTCCGTGCCAGCAGCCGCGGTAATACGGAGGGTGCGAGCGTTAATCGGAAGTTACTGGGCGTAAAGCGGCATGCAGGCGGCCTGTTAAGTCAGATGTGAAAGCCCGGGGCGTTAACCTACGGTATTGCATTTGAAACTGGCAGGCTAGAGTCTTGGTAGAGGGGGTAGAATTCAGGTGTAGCGGTGAAATGCGTAGAGATCTGAAGGAATACAGTGGCGAAGGCGCCCCTGGACAAAGACTGACGCTCAGATGCGAAAGCGTGGGGAGCAAACAG
>tjl6z1_572
TGGGGAATATTGCACAATGGGGGAAACCCTGATGCAGCCATGCCGCGTGTGTGAAGAAGGCCTTCGGGTTGTAAAGCACTTTCAGTAGGGAGGAAGGTAGTGTAGTTAACACCTGCACTATTTGACGTTACCTACAGAAGAAGCACCGGCTAACTCCGTGCCAGCAGCCGCGGTAATACGGAGGGTGCGAGCGTTAATCGGAATTACTGGGCGTAAAGCGCATGCAGGCGGCCTGTTAAGTCAGATGTGAAAGACCCGGGGCTTAACCTCGGAATTGCATTTGAAAACTGGCAGGCTAGAGTCTTGGTAGAGGGGGTAGAATTCAGGTGTAGCGGTGAAATGCGTAGAAGATCTGAAGGAATACCAGTGGCGAAGGCGGCCCCCTGGACAAAGACTGACGCTCAGATGCGAAAAGCGTGGGGAGCAAACAGG
>tjl6z1_573
TGGGGAATATTGCACAATGGGGGAAACCCTGATGCAGCCATGCCGCGTGTGTGAAGAAGGCCTTCGGGTTGTAAAGCACTTTCAGTAGGGAGGAAGGTAGTGTAGTTAACACCTGCATTATTTGACGTTACCTACAGAAGAAGCACCGGCTAACTCCGTGCCAGCAGCCGCGGTAATACGGAGGGTGCGAGCGTTAATCGGAATTACTGGGCGTAAAGCGCATGCAGGCGGCCTGTTAAGTCAGATGTGAAAGCCCGGGGCTTAACCTCGGAATTGCATTTGAAACTGGCAGGCTAGAGTCTTGTAGAGGGGGTAGAATTTCAGGTGTAGCGGTGAAATGCGTAGAGATCTGAAGGAATACCAGTGGCGAAGGCGCCCCCTGGACAAAGACTGACGCTCAGATGCGAAAAGCGTGGGGAGCAAACAGG
>tjl6z1_574
TGGGGAATATTGCACAATGGGGGAAACCCTGGATGCAGCCATGCCGCGTGTGTGAAGAAGGCCTCGGGTTGTAAAGCACTTTTCAGTAGGGAGGAAGGTAGTGTAGTTAACACCTCGCATTATTTGACGTTACCTACAGAAGAAGCACCGGCTAACTCCGTGCCAGCAGCCGCGGTAATACGGAGGGTGCGAGCGTTAAGTCGGAATTACTGGGCCATAAAGCGCATGCAGGCGGCCTGTTAAGTCAGAATGGTGAAAGCCCGGGGCTTAACCTCGGAAGTTGCATTTGAAATCTGGACAGGCTAGGAGGTCTTGTAGAGGGGGGTTAGAAGTTACATGGTGTAGCGGTGGAAATGCGTAGAGATCTGCAGGATACAGTGGCAAGGCGCCCCCTGACAAGACTGACGCCTCAGAATGCGAAAAGCGTGGGGAGCAAACAG
>tjl6z1_575
TGGGGAATATTGCACAATGGGGGAAACCCTGATGCAGCCATGCCGCGTGTGTGAAGAAGGCCTCGGGTTGTAAAGCACTTTCAGTAGGGAGGAAGGTAGTGTAGTTAACACCTGCATTATTTGACGTTACCTACAGAAGAAGCACCGGCTAACTCCGTGCCAGCAGCCGCGGTGATACGGAGGGTGCGAGCGTTAATCGGAATTACTGGGCGTAAAGCGCATGCAGGCGGCCTGTTAAGTCAGATGTGAAAGCCCGGGGCTTAACCTCGGAATTGCATTTGAAACTGGCAGGCTAGAGTCTTGTAGAGGGGGTAGAATTCAGGTGTAGCGGTGAAATGCGTAGAGATCTGAAGGAATACCAGTGGCGAAGGCGGCCCCCTGGACAAAGACTGACGCTCAGATGCGAAAAGCGTGGGGAGCAAACAGG
>tjl6z1_576
TGAGGAATATTGGACAATGGGTGCAAGCCTGATCCAGCCATCCCGCGTGAAGGATTAAGGACCTATGGTTTGTAAACTTCTTTTATACAGGGATAAACCTACCCTCGTGAGGGTAGCTGAAGGTACTGTATGAATAAGCACCGGCTAACTCCGTGCCAGCAGCCGCGGTAATACGGAGGGTGCAAGCGTTATCCGGATTTATTGGGTTTAAAAGGGTCCGTAGGCGGGCTCGTAAGTCAGTGGTGAAAGCCTGCAGCTTAACTGTAGAACTGCCGTTGATACTGCGAGTCTTGAGTGTAGTTGAGGTAGCTGGAATGAGTAGTGTAGCGGTGAAATGCATAGATATTACTCAGAACACCGATTGCGAAGGCAGGTTACCAAGTTACAACTGACGCTGATGGACGAAAAGCGTGGGGAGCGAACAG
>tjl6z1_577
TGGGGAATATTGCACAATGGGGGAAACCCTGATGCAGCCACGCCGCGTGTGTGAAGAAGGCCTCGGGTTGTAAAGCACTTTCAGTAGGGAGGAAGGTAGTGTAGTTAACACCTGCATTATTTGACGTTACCTACAGAAGAAGCACCGGCTAACTCCGTGCCAGCAGCCGCGGTAATACGGAGGGTGCGAGCGTTAATCGGAATTACTGGGCGTAAAGCGCATGCAGGCGGCCTGTTAAGTCAGATGTGAAAGCCCGGGGCTTAACCTCGGAATTGCATTTGAAACTGGCAGGCTAGAGTCTTGTAGAGGGGGGTAGAATTTCAGGTGTAGCGGTGAAATGCGTAGAGATCTGAAGGAATACCAGTGGCGAAGGCGGCCCCCTGGACAAAGACTGACGCTCAGATGCGAAAAGCGTGGGGAGCAAACAGG
>tjl6z1_578
TGGGGAATATTGCACAATGGGGGAAACCCTGATGCAGCCATGCCGCGTGTGTGAAGAAGGCCTTCGGGTTGTAAAGCACTTTCAGTAGGGAGGAAGGTAGTGTAGTTAACACCTGCACTATTTGACGTTACCTACAGAAGAAGCACCGGCTAACTCCGTGCCAGCAGCCGCGGTAATACGGAGGGTGCGAGCGTTAATCGGAATTACTGGGCGTAAAGCGCATGCAGGCGGCCTGTTAAGTCAGATGTGAAAGACCCGGGGCGTTAACCTCGGAATTGCATTTGAAACTGGCAGGCTAGAGTCTTGTAGAGGGGGTAGAATTTCAGGTGTAGCGGTGAAATGCGTAGAGATCTGAAGGAATACCAGTGGCGAAGGCGGCCCCCTGGACAAAGACTGACGCTCAGATGCGAAAAGCGTGGGGAGCAAACAGG
>tjl6z1_579
TGGGGAATATTGCACAATGGGGGAAGCCCTGATGCAGCCATGCCGCGTGTGTGAAGAAGGCCTCGGGTTGTAAAGCACTTTCAGTAGGGAGGAAGGTAGTGTAGTTAACACCTGCACTATTTGACGTTACCTACAGAAGAAGCACCGGCTAACTCCGTGCCAGCAGCCGACGGTAATACGGAGGGTGCGAGCGTTAATCGGAATTACTGGGGCGTAAAAGCGCATGCAGGCGGCCTGTTAAAGTCAGATGTGAAAGCCCGGGGCTTAACCTCGGAATTGCATTTGAAACTGGCAGGCTAGAGTCTTGTAGAGGGGGTAGAATTTCAGGTGTAGCGGTGAAATGCGTAGAGATCTGAAGGAATACCAGTGGCGAAGGCGCCCCCTGGACAAAGACTGACGCTCAGAATGCGAAAAGCGTGGGGAGCAAACAGG
>tjl6z1_580
TGGGGAATATTGCACAATGGGCGCAAGCCTGATGCAGCCATGCCGCGTGTGTGAAGAAGGCCTCGGGTTGTAAAGCACTTTCAGTCGTGAGGAAGGTGGTGTAGTTAATAGCTGCATTACTTGACGTTAGCGACAGAAGAAGCACCGGCTAACTCCGTGCCAGCAGCCGCGGTAATACGGAGGGTGCGAGCGTTAATCGGAATTACTGGGCGTAAAGCGCATGCAGGCGGCCTGTTAAGTCAGATGTGAAAGCCCGGGGCTTAACCTCGGAATTGCATTTGAAACTGGCAGGCTAGAGTCTTGTAGAGGGGGTAGAATTTCAGGTGTAGCGGTGAAATGCGTAGAGATCTGAAGGAATACCAGTGGCGAAGGCGCCCCCTGGACAAAGACTGACGCTCAGATGCGAAAGCGTGGGGAGCAAACAGG
>tjl6z1_581
TGGGGAATATTGGCACAATGGGGGAAACCCTGATGCAGCCATGCCGCGTGCGTGAAGAAGGCCTCGGGTTGTAAAGCACTTTCAGTAGGGAGGAAGGTAGTGTAGTTAACACCTGCATTATTTGACGTTACCTACAGAAGAAGCACCGGCTAACTCCGTGCCAGCAGCCGCGGTAATACGGAGGGTGCGAGCGTTAATCGGAATTACTGGGCGTAAAGCGCATGCAGGCGGCCTGTTAAGTCAGATGTGAAAGCCCGGGGCTTAACCTCGGAATTGCATTTGAAACTGGCAGGCTAGAGTCTTGTAGAGGGGGTAGAATTTCAGGTGTAGCGGTGAAATGCGTAGAGATCTGAAGGAATACCAGTGGCGAAGGCGGCCCCCTGGACAAAGACTGACGCTCAGATGCGAAAAGCGTGGGGAGCAAACAGG
>tjl6z1_582
TGGGGAATATTGCACAATGGGGGAAACCCTGATGCAGCCATGCCGCGTGTGTGAAGAAGGCCTTCGGGCTGTAAAGCACTTTCAGTAGGGAGGAAGGTAGTGTAGTTAACACCTGCATTATTTGACGTTACCTACAGAAGAAGCACCGGCTAACTCCGTGCCAGCAGCCGCGGTAATACGGAGGGTGCGAGCGTTAATCGGAATTACTGGGCGTAAAGCGCATGCAGGCGGCCTGTTAAGTCAGATGTGAAAGCCCGGGGCTTAACCTCGGAATTGCATTTGAAACTGGCAGGCTAGAGTCTTGTAGAGGGGGTAGAATTTCAGGTGTAGCGGTGAAATGCGTAGAGATCTGAAGGAATACCAGTGGCGAAGGCGGCCCCCTGGACAAAGACTGACGCTCAGATGCGAAAGCGTGGGGAGCAAACAGG
>tjl6z1_583
TGGGGAATATTGCACAATGGGGGAAACCCTGATGCAGCCATGCCGCGTGTGTGAAGAAGGCCTCGGGTTGTAAAGCACTTTCAGTAGGGAGGAAGGTAGTGTAGTTAACACCTGCATTATTTGACGTTACCTACAGAAGAAGCACCGGCTAACTCCGTGCCAGCAGCCGCGGTAATACGGAGGGTGCGAGCGTTAATCGGAATTACTGGGCGTAAAGCGCATGCAGGCGGCCTGTTAAGTCAGATGTGAAAGCCCGGGGCTTAACCTCGGAATTGCATTTGAAACTGGCAGGCTAGAGTCTTGTAGAGGGGGTAGAATTTCAGGTGTAGCGGTGAAATGCGTAGAGATCTGAAGGAATACCAGTGGCGAAGGCGCCCCCTGGACAAAGACTGACGCTCAGATGCGAAAGCGTGGGGAGCAAACAGG
>tjl6z1_584
TGGGGAATATTGCACAATGGGCGCAAGCCTGATGCAGCCATGCCGCGTGTGTGAAGAAGGCCTCGGGTTGTAAAGCACTTTTCAGTCGTGAGGAAGGTGGTGTAGTTAATAGCTGCATTACTTGACGTTAGCGACAGAAGAAGCACCGGCTAACTCCGTGCCAGCAGCCGCGGTAATACGGAGGGTGCGAGCGTTAAATCGGGAATTACTGGGCGTAAAAGCGCATGCAGGTGGTTTGTTAAGTCAGATGTGAAAGACCGGGGCTCAACCTCGGAATAGCATTTGAAACTGGCAGACTAGAGTACTGTAGAGGGGGTAGAATTCAGGTGTAGCGGTGAAAATGCGTAGAGATCTGAAGGAATACCGGTGGCGAAGGCGGCCCCCTGGACAGATACTGACACCTCAGAATGCGAAAGCGTGGGGAGCAA
>tjl6z1_585
TGGGGAATATTGCACAATGGGGGAAACCCTGATGCAGCCATGCCGCGTGTGTGAAGAAGGCCTCGGGTTGTAAAGCACTTTCAGTAGGGAGGAAGGTAGTGTAGTTAACACCTGCATTATTTGACGTTACCTACAGAAGAAGCACCGGCTAACTCCGTGCCAGCAGCCGCGGTAATACGGAGGGTGCGAGCGTTAATCGGAATTACTGGGCGTAAAGCGCATGCAGGCGGCCTGTTAAGTCAGATGTGAAAGCCCGGGGCTTAACCTCGGAATTGCATTTGAAACTGGCAGGCTAGAGTCTTGTAGAGGGGGTAGAGTTTCAGGTGTAGCGGTGAAATGCGTAGAGATCTGAAGGAATACCAGTGGCGAAGGCGGCCCCCTGGACAAAGACTGACGCTCAGATGCGAAAGCGTGGGGAGCAAACAG
>tjl6z1_586
TGGGGAATATTGCACAATGGGGGAAACCCTGATGCAGCCATGCCGCGTGTGTGAAGAAGGCCTCGGGTTGTAAAGCACTTTCAGTAGGGAGGAAGGTAGTGTAGTTAACACCTGCATTATTTGACGTTACCTACAGAAGAAGCACCGGCTAACTCCGTGCCAGCAGCCGCGGTAATACGGAGGGTGCGAGCGTTAATCGGAATTACTGGGCGTAAAGCGCATGCAGGCGGCCTGTTAAGTCAGATGTGAAAGCCCGGGGCTTAACCTCGGAATTGCATTTGAAACTGGCAGGCTAGAGTCTTGTAGAGGGGGTAGAATTCAGGTGTAGCGGTGAAATGCGTAGAGATCTGAAGGAATACCAGTGGCGAAGGCGGCCCCCTGGACAAAGACTGACGCTCAGATGCGAAAGCGTGGGGAGCAAACAGG
>tjl6z1_587
TGGGGAATATTGCACAATGGGCGCAAGCCTGATGCAGCCATGCCGCGTGTATGAAGAAGGCCTCGGGTTGTAAAGTACTTTCAGCAGTGAGGAAGGCAGGTACGTTAATAGCGTGCTTGTTTGACGTTAGCTGCAGAAGAAGCACCGGCTAACTCCGTGCCAGCAGCCGCGGTAATACGGAGGGTGCGAGCGTTAATCGGAATTACTGGGCGTAAAGCGCATGCAGGTGGTTTGTTAAGTCAGATGTGAAAGCCCGGGGCTTAACCTCGGAATTGCATTTGAAACTGGCAGGCTAGAGTCTTGTAGAGGGGGTAGAATTTCAGGTGTAGCGGGTGAAATGCGTAGAGATCTGAAGGAATACCAGTGGCGAAGGCGGCCCCCTGGACAAAGACTGACGCTCAGATGCGAAAGCGTGGGGAGCAAACAGG
>tjl6z1_588
TGGGGAATATTGCACAATGGGGGAAACCCCTGATGCAGCCATGCCGCGTGTGTGAAGAAGGCCTCGGGTTGTAAAGCACTTTCAGTAGGGAGGAAGGTAGTGTAGTTAACACCTGCATTATTTGACGTTACCTACAGAAGAAGCACCGGCTAACTCCGTGCCAGCAGCCGCGGTAATACGGAGGGTGCGAGCGTTAATCGGAATTACTGGGCGTAAAGCGCATGCAGGCGGCCTGTTAAGTCAGATGTGAAAGCCCGGGGCTTAACCTCGGAATTGCATTTGAAACTGGCAGGCTAGAGTCTTGGTAGAGGGGGTAGAATTTCAGGTGTAGCGGTGAAATGCGTAGGAGATCTGAAGGAATACCAGTGGCGAAGGCGCCCCCTGGACAAAGACTGACGCTCAGATGCGAAAAGCGTGGGGAGCAAACAGG
>tjl6z1_589
TGGGGAATATTGCACAATGGGGGAAACCCTGATGCAGCCATGCCGCGTGTGTGAAGAAGGCCTCGGGTTGTAAAGCACTTTCAGTAGGGAGGAAGGTAGTGTAGTTAACACCTGCATTATTTGACGTTACCTACAGAAGAAGCACCGGCTAACTCCGTGCCAGCAGCCGCGGTAATACGGAGGGTGCGAGCGTTAATCGGAATTACTGGGCGTAAAGCGCATGCAGGCGGCCTGTTAAGTCAGATGTGAAAGCCCGGGGCGTTAACCTACCGGAGTTATGCATTTGAAACTGGCAGGCTAGAGTCTTGTAGAGGGGGTAGAATTTCAGGTGTAGCGGTGAAATGCGTAGAGATCTGAAGGAATACCAGTGGCGAGGCGCCCCTGGACAAAGACTGACGCTCAGATGCGAAAAGCGTGGGGAGCAAACAGG
>tjl6z1_590
TGGGGAATATTGCACAATGGGGGAAACCCTGATGCAGCCATGCCGCGTGTGTGAAGAAGGCCTTCGGGTTGTAAAGCACTTTCAGTAGGGAGGAAGGTAGTGTAGTTAACACCTGCATTATTTGACGTTACCTACAGAAGAAGCACCGGCTAACTCCGTGCCAGCAGCCGCGGTAATACGGAGGGTGCGAGCGTTAATCGGAATTACTGGGCGTAAAGCGCATGCAGGCGGCCTGTTAAGTCAGATGTGAAAGCCCGGGGCTTAACCTCGGTAATTGCATTTGAAACTGGCAGGCTAGAGTCTTGGTAGAGGGGGTGGAATTTCAGGTGTAGCGGTGAAATGCGTAGAGATCTGAAGGAATACCAGTGGCGAAGGCGGCCCCCTGGACAAAGACTGACGCTCAGATGCGAAAGCGTGGGGAGCAAACAGG
>tjl6z1_591
TGGGGAATATTGCACAATGGGGGAAACCCTGATGCAGCCATGCCGCGTGTGTGAAGAAGGCCTCGGGTTGTAAAGCACTTTCAGTAGGGAGGAAGGTAGTGTAGTTAACACCTGCATTATTTGACGTTACCTACAGAAGAAGCACCGGCTAACTCCGTGCCAGCAGCCGCGGTAATACGGAGGGTGCGAGCGTTAATCGGAATTACTGGGCGTAAAGCGCATGCAGGCGGCCTGTTAAGTCAGATGTGAAAGCCCGGGGCGTTAACCTACGGAGTTGCATTTGAAAACTGGCAGGGCTGGAGTCTTGTAGAGGGGGGAGAATTTCAGGTGTAGCGGTGAGATGCGTAGAGATCTGAAGGAATACCAGTGGCGAAGGCGGCCCCCTGGACAAAAGACTGACGCTCAGATGCGAAAGCGTGGGGAGCAAAACAG
>tjl6z1_592
TGGGGAATATTGCACAATGGGGGAAACCCTGATGCAGCCATGCCGCGTGTGTGAAGAAGGCCTCGGGTTGTAAAGCACGTTTCAGTAGGGAGGAAGGTAGTGTAGTTAAGCACCTGCATTATTTGACGTTACCTACAGAAGAAGCACCGGCTAACTCCGTGCCAGCAGCCGCGGTAATACGGAGGGTGCGAGCGTTAATCGGAAGTTACTGGGCGTAAAGCGGCAATAGCAGGCGGCCGTGGTTAAGTCAGAATGGTGAAAGACCCGGGGCGTTTAACCTCGGAATTGCAATTTGAAACTGGGCAGGCTAGGATGTCTTGGTGAGAGGGGGTAGAATTCAGGTGTAGCGGTGAAATGCGTAGAGAATCTGAAGGAATACAGTGGCGAAGGCGCCCCTGGACAAGACTGACGCGTCAGATGCGAAAGCGTGGGGAGCAAACAGG
>tjl6z1_593
TGGGGAATATTGCACAATGGGGGAAACCCTGATGCAGCCATGCCGCGTGTGTGAAGAAGGCCTCGGGTTGTAAAGCACTTTCAGTAGGGAGGAAGGTAGTGTAGTTAACACCTGCATTATTTGACGTTACCTACAGAAGAAGCACCGGCTAACTCCGTGCCAGCAGCCGCGGTAATACGGAGGGTGCAAGCGTTAATCGGAATTACTGGGCGTAAAGCGCACGCAGGCGGTTTGTTAAGTCAGATGTGAAATCCCCGGGCTCAACCTGGGAACTGCATCTGATACTGGCAAGCTTGAGTCTCGGTAGAGGGGGTAGAATTCCAGGTGTAGCGGTGAAATGCGTAGAGATCTGGAGGAATACCGGTGGCGAAGGCGGCCCCCTGGACGAAGACTGACGCTCAGGTGCGAAAGCGT
>tjl6z1_594
TGGGGAATATTGCACAATGGGGGAAACCCTGATGCAGCCATGCCGCGTGTGTGAAGAAGGCCTCGGGTTGTAAAGCACTTTCAGTAGGGAGGAAGGTAGTGTAGTTAACACCTGCATTACTTGACGTTACCTACAGAAGAAGCACCGGCTAACTCCGTGCCAGCAGCCGCGGTAATACGGAGGGTGCGAGCGTTAATCGGAATTACTGGGCGTAAAAGCGCATGCAGGCGGCCTGTTAAGTCAGATGTGAAAGCCCGGGGCTTAACCTCGGAATTGCATTTGAAACTGGCAGGCTAGAGTCTTGTAGAGGGGGTAGAAATTTCAGGTGTAGCGGTGAAATGCGTAGAGATCTGAAGGAATACCAGTGGCGAAGGCGCCCCCTGGACAAAGACTGACGCTCAGATGCGAAAGCGTGGGGAGCAAACAGG
>tjl6z1_595
TGGGGAATATTGCACAATGGGGGAAACCCTGATGCAGCCATGCCGCGTGTGTGAAGAAGGCCTCGGGTTGTAAAGCACTTTCAGTAGGGAGGAAGGTAGTGTAGTTAACACCTGCATTATTTGACGTTACCTACAGAAGAAGCACCGGCTAACTCCGTGCCAGCAGCCGCGGTAATACGGAGGGTGCGAGCGTTAATCGGAATTACTGGGCGTAAAGCGCATGCAGGCGGCCTGTTAAGTCAGATGTGAAAGCCCGGGGCTTAACCTCGGAATTGCATTTGAAACTGGCAGGCTAGAGTCTTGTAGAGGGGGTAGAATTTCAGGTGTAGCGGTGAAATGCGTAGAGATCTGAAGGAATACCAGTGGCGAAGGCGGCCCCCTGGACAAAGACTGACGCTCAGATGCGAAAAGCGTGGGGAGCAAACAGG
>tjl6z1_596
TGGGGAATATTGCACAATGGGGGAAACCCTGATGCAGCCATGCCGCGTGTGTGAAGAAGGCCTCGGGTTGTAAAGCACTTTCAGTAGGGAGGAAGGTAGTGTAGTTAACACCTGCATTATTTGACGTTACCTACAGAAGAAGCACCGGCTAACTCCGTGCCAGCAGCCGCGGTAATACGGAGGGTGCGAGCGTTAATCGGAACTACTGGGCGTAAAGCGCATGCAGGCGGCCTGTTAAGTCAGATGTGAAAGCCCGGGGCTTAACCTCGGAATTGCATTTGAAACTGGCAGGCTAGAGTCTTGTAGAGGGGGTAGAATTTCAGGTGTAGCGGTGAAATGCGTAGAGATCTGAAGGAATACCAGTGGCGAAGGCGCCCCCTGGACAAAGACTGACGCTCAGATGCGAAAGCGTGGGGAGCAAACAGG
>tjl6z1_597
TGGGGAATATTGCACAATGGGCGCAAGCCTGATGCAGCCATGCCGCGTGTGTGAAGAAGGCCTCGGGTTGTAAAGCACTTTCAGTCGTGAGGAAGGTAGTGTAGTTAATAGCTGCATTATTTGACGTTAGCGACAGAAGAAGCACCGGCTAACTCCGTGCCAGCAGCCGCGGTAATACGGAGGGTGCGAGCGTTAATCGGAATTACTGGGCGTAAAGCGCATGCAGGTGGTTTGTTAAGTCAGATGTGAAAGCCCGGGGCTCAACCTCGGAATAGCATTTGAAACTGGCAGACTAGAGTACTGTAGAGGGGGGTAGAATTTCAGGTGTAGCGGTGAAATGCGTAGAGATCTGAAGGAATACCGGTGGCGAAGGCGGCCCCCTGGACAGATACTGACACTCAGATGCGAAAGCGTGGGGAGCAAACAGG
>tjl6z1_598
TGAGGAATATTGGTCAATGGGCGCTAGCCTGAACCAGCCAAGTAGCGTGAAGGATGACTGCCCTATGGGTTGTAAACTTCTTTTATATGGGAATAAAGTGCAGTATGTATACTGCTTTGCATGTACCTTATGAATAAGGATCGGCTAACTCCGTGCCAGCAGCCGCGGTAATACGGAGGATCCGAGCGTTATCCGGATTTATTGGGTTTAAAGGGAGCGTAGGCGGGTTGTTAAGTCAGTTGTGAAAGTTTGCGGCTCAACCGTAAAATTGCAGTTGATACTGGCATCCTTGAGTACAGTAGAGGTAGGCGGAATTCGTGGTGTAGCGGTGAGATGCTTAGATATCACGAAGAACTCCGATTGCGAAGGTCAGCCTTGCTGGACTGTAACTGACGTCTGAATGTCTCGAAAGTGTGGATATCAACAGG
>tjl6z1_599
TGGGGAATATTGCACAATGGGGGAAACCCTGGAATGCAGCCATGCCGCGTGTGTGAAGAAAGGCCTCGGGTTGTAAAGCACTTTCAGTAGGGAGGAAGGTAGTGTAGTTAACACCTCGCATTATTTTGACCGTTACCTACAGGAAAGAAAGCACCGGGCTAACTCCGTGCCAGCAGCCGCGGTAATACGGAGGGTGCCAGCGGTTAATCGGAAGTTACTAGGGCGTGAAACGCGGCGATAGCAGGCGGCCGTGTTAAGTTCAGATGTGAAAGCCGGGGCGTTAACCTACGGAATTGCATTTTGAAACTAGGCAGGCTAGAAGTCGTTGGTGAGAGGGGGTAGAATTTCAGGTGTAGCGGTAGAAATGCGTAGAGTATCTGAAGGAATACAGTGGCGAAGGCGGCCCCCTGACAAGACTGACGCTCAAGATGCGAAAAGCGTGGGGGAGCAAACAG
>tjl6z1_600
TGGGGAATATTGCACAATGGGGGAAACCCTGATGCAGCCATGCCGCGTGTGTGAAGAAGGCCTTCGGGTTGTAAAGCACTTTCAGTAGGGAGGAAGGTAGTGTAGTTAACACCTGCGCTATTTGACGTTACCTACAGAAGAAGCACCGGCTAACTCCGTGCCAGCAGCCGCGGTAATACGGAGGGTGCGAGCGTTAATCGGAATTACTGGGCGTAAAGCGCATGCAGGCGGCCTGTTAAGTCAGATGTGAAAGCCCGGGGCTTAACCTCGGAATTGCATTTGAAACTGGCAGGCTAGAGTCTTGTAGAGGGGGTAGAATTTCAGGTGTAGCGGTGAAATGCGTAGAGATCTGAAGGAATACCAGTGGCGAAGGCGGCCCCCTGGACAAAGACTGACGCTCAGATGCGAAAAGCGTGGGGAGCAAACAGG
>tjl6z1_601
TGGGGAATATTGCACAATGGGGGAAACCCTGATGCAGCCATGCCGCGTGTGTGAAGAAGGCCTCGGGTTGTAAAGCACTTTCAGTAGGGAGGAAGATAGTGTAGTTAACACCTGCATTATTTGACGTTACCTACAGAAGAAGCACCGGCTAACTCCGTGCCAGCAGCCGCGGTAATACGGAGGGTGCGAGCGTTAATCGGAATTACTGGGCGTAAAGCGCATGCAGGCGGCCTGTTAAGTCAGATGTGAAAGCCCGGGGCTTAACCTCGGAATTGCATTTGAAACTGGCAGGCTAGAGTCTTGTAGAGGGGGGTAGAATTTCAGGTGTAGCGGTGAAATGCGTAGAGATCTGAAGGAATACCAGTGGCGAAGGCGCCCCCTGGACAAAGACTGACGCTCAGATGCGAAAGCGTGGGGAGCAAACAGG
>tjl6z1_602
TGGGGAATATTGCACAATGGGGGAAACCCTGATGCAGCCATGCCGCGTGTGTGAAGAAGGCCTCGGGTTGTAAAGCACTTTCAGTAGGGAGGAAGGTAGTGTAGCTAACACCTGCATTATTTGACGTTACCTACAGAAGAAGCACCGGCTAACTCCGTGCCAGCAGCCGCGTAATACGGAGGGTGCGAGCGTTAATCGGAATTACTGGGCGTAAAGCGCATGCAGGCGGCCTGTTAAGTCAGATGTGAAAGCCCGGGGCTTAACCTCGGAATTGCATTTGAAACTGGCAGGCTAGAGTCTTGTAGAGGGGGGTAGAATTTCAGGTGTAGCGGTGAAATGCGTAGAGATCTGAAGGAATACCAGTGGCGAAGGCGGCCCCCTGGACAAAGACTGACGCTCAGATGCGAAAAGCGTGGGGAGCAAACAGG
>tjl6z1_603
TGGGGAATATTGCACAATGGGGGAAACCCTGATGCAGCCATGCCGCGTGTGTGAAGAAGGCCTCGGGTTGTAAAGCACTTTCAGTAGGGAGGAAGGTAGTGTAGTTAACACCTGCATTATTTGACGTTACCTACAGAAGAAGCACCGGCTAACTCCGTGCCAGCAGCCGCGGTAATACGGAGGGTGCGAGCGTTAATCGGAATTACTGGGCGTAAAGCGCATGCAGGCGGCCTGTTAAGTCAGATGTGAAAGCCCGGGGCTTAACCTCGGAATTGCATTTGAAACTGGCAGGCTAGAGTCTTGTAGAGGGGGTAGAATTTCAGGTGTAGCGGTGAAATGCGTAGAGATCTGAAGGAATACCAGTGGCGAAGGCGGCCCCCTGGACAAAGACTGACGCTCAGATGCGAAAGCGTGGGGAGCAAACAGG
>tjl6z1_604
TGGGGAATATTGCACAATGGGGGAAACCCTGATGCAGCCATGCCGCGTGTGTGAAGAAGGCCTCGGGTTGTAAAGCACTTTCAGTAGGGAGGAAGGTAGTGTAGTTAACACCTGCATTATTTGACGTTACCTACAGAAGAAGCACCGGCTAACTCCGTGCCAGCAGCCGCGGTAATACGGAGGGTGCGAGCGTTAATCGGAATTACTGGGCGTAAAGCGCATGCAGGCGGCCTGTTAAGTCAGATGTGAAAGCCCGGGGCTTAACCTCGGAATTGCATTTGAAACTGGCAGGCTAGAGTCTTGGTAGAGGGGGTAGAATTTCAGGTGTAGCGGTGAAATGCGTAGAGATCTGAAGGAATACCAGTGGCGAAGGCGGCCCCCTGGACAAAGACTGACGCTCAGATGCGAAAAGCGTGGGGAGCAAACAGG
>tjl6z1_605
TGGGGAATATTGCACAATGGGGGAAACCCTGATGCAGCCATGCCGCGTGTGTGAAGAAGGCCTCGGGTTGTAAAGCACTTTCAGTAGGGAGGAAGGTAGTGCAGTTAACACCTGCATTATTTGACGTTACCTACAGAAGAAGCACCGGCTAACTCCGTGCCAGCAGCCGCGGTAATACGGAGGGTGCGAGCGTTAATCGGAATTACTGGGCGTAAAGCGCATGCAGGCGGCCTGTTAAGTCAGATGTGAAGACCCGGGGCTTAACCTCGGAATTGCATTTGAAACTGGCAGGCTAGAGTCTTGGTAGAGGGGGTAGAATTCAGGTGTAGCGGTGAAATGCGTAGAGATCTGAAGGAATACCAGTGGCGAAGGCGGCCCCCTGGACAAAGACTGACGCTCAGATGCGAAAAGCGTGGGGAGCAAACAG
>tjl6z1_606
TGGGGAATATTGCACAATGGGGGAAACCCTGATGCAGCCATGCCGCGTGTGTGAAGAAGGCCTCGGGTTGTAAAGCACTTTCAGTAGGGAGGAAGGTAGTGTAGTTAACACCTGCACTATTTGACGTTACCTACAGAAGAAGCACCGGCTAACTCCGTGCCAGCAGCCGCGGTAATACGGAGGGTGCGAGCGTTAATCGGAATTACTGGGCGTAAAGCGCATGCAGGCGGCCTGTTAAGTCAGATGTGAAAGCCCGGGGCGTTAACCTACGGAATTAGCATTTGAAACTGGCAGGCTAGAGTCTTGGTAGAGGGGGTAGAAATTTCAGTGTAGCGGTGAAATGCGTAGAGATCTGCAAGGAATACAGTGGCGAAGGCGCCCCCTGGACAAAGACTGACGCTCAGAATGCGAAAGCGTTGGGGAGCAAACAG
>tjl6z1_607
TGGGGAATATTGCACAATGGGGGAAACCCTGATGCAGCCATGCCGCGTGTGTGAAGAAGGCCTCGGGTTGTAAAGCACTTTCAGTAGGGAGGAAGGTAGTGTAGTTAACACCTGCATTATTTGACGTTACCTACAGAAGAAGCACCGGCTAACTCCGTGCCAGCAGCCGCGGTAATACGGAGGGTGCGAGCGTTAATCGGAATTACTGGGCGTAAAGCGCATGCAGGCGGCCTGTTAAGTCAGATGTGAAAGCCCGGGGCTTAACCTCGGAATTGCATTTGAAACTGGCAGGCTAGAGTCTTGTAGAGGGGGTAGAATTTCAGGTGTAGCGGTGAAATGCGTAGAGATCTGAAGGAATACCAGTGGCGAAGGCGGCCCCCTGGACAAAGACTGACGCTCAGATGCGAAAGCGTGGGGAGCAAACAGG
>tjl6z1_608
TGGGGAGTATTGCACAATGGGCGCAAGCCTGATGCAGCCATGCCGCGTGTGTGAAGAAGGCCTCGGGTTGTAAAGCACTTTCAGCAGTGAGGAAGGTTACGTAGTTAATACCTGCGTGATTTGACGTTAGCTGCAGAAGAAGCACCGGCTAACTCCGTGCCAGCAGCCGCGGTAATACGGAGGGTGCGAGCGTTAATCGGAATTACTGGGCGTAAAGCGCATGCAGGCGGTTTGTTAAGCAAGATGTGAAAGCCCCGGGCTTAACCTGGGAACAGCATTTTGAACTGGCAGGCTAGAGTCTTGTAGAGGGGGGTAGAATTTCAGGTGTAGCGGTGAAATGCGTAGAGATCTGAAGGAATAGCCGGTGGCGAAGGCGGCCCCCTGGACAAAGACTGACGCTCAGATGCGAAAAGCGTGGGGAGCAAAACAAGG
>tjl6z1_609
TGGGGGAATATTGCACAATGGGGGAAACCCTGATGCAGCCATGCCGCGTGTGTGAAGAAGGCCTCGGGTTGTAAAGCACTTTTCAGTAGGGAGGAAGGTAGTGTAGTTAACACCTGCATTATTTGACGTTACCTACAGAAGGAGCACCGGCTAACTCCGTGCCAGCAGCCGCGGTAATACGGAGGGTGCGAGCGTTTAAATCGGAATTACTGGGCGTAAAGCGCATGCAGGCGGCCTGTTAAGTCAGATGTGAAAGCCCGGGGCTTAACCTCGGAATTGCATTTGAAACTGGCAGGCTAGAGTCTTGTAGAGGGGGTAGAATTCAGGTGTAGCGGTGAAATGCGTAGAGATCTGAAGGAATACCAGTGGCGAAGGCGGCCCCCTGGACAAAGACTGACGCTCAGATGCGAAAGCGTGGGGAGCAAACAGG
>tjl6z1_610
TGGGGAATATTGCACAATGGGGGGAAACCCCTGGATGCAGCCATGCCGCGTGTGTGAAGAAGGCCTCGGGTTGTAAAGCACTTTTCAGTAGGGAGGAAGATAGATGTCAGTTGAACACCTGCGATTAACTTTAAGACGTTACCTACAGAAGAAGCACCGGCTAACTCCGTGCCAGCAGCCGCGGTAATACGGAGGGTGCGAGCGTTAATCGGAATTACTGGGCGTAAAGCGCATGCAGGCGGCCTGTTAAGTCAGATGTGAAAGCCCGGGGCTTAACCTCGGAATTGCATTTGAAACTGGCAGGCTAGAGTCTTGGTAGAGGGGGTAGAATTCAGGTGTAGCGGTGAAATGCGTAGAGATCTGAAGGAATACCAGTGGCGAAGGCGGCCCCCTGGACAAAGACTGAGCTCAGATGCGAAAAGCGTGGGGAGCAAACAGG
>tjl6z1_611
TGGGGAATATTGCACAATGGGGGAAACCCTGATGCAGCCATGCCGCGTGTGTGAAGAAGGCCTCGGGTTGTAAAGCACTTTCAGTAGGGAGGAAGGTAGTGTAGTTAACACCTGCATTATTTGACGTTACCTACAGAAGAAGCACCGGCTAACTCCGTGCCAGCAGCCGCGGTAATACGGAGGGTGCGAGCGTTAATCGGAATTACTGGGCGTAAAGCGCATGCAGGCGGCCTGTTAAGTCAGATGTGAAAGCCCGGGGCTTAACCTCGGATTGCATTTGAAACTGGCAAGCTTGAGTCTCGTAGAGGGGGTAGAATTCCAGGTGTAGCGGTGAAATGCGTAGAGATCTGGAGGAATACCGGTGGCGAAGGCGGCCCCCTGGACGAAGACTGACGCTCAGGTGCGAAAGGCGTGGGGAGCAAACAG
>tjl6z1_612
TGGGGAATATTGCACAATGGGGGAAACCCTGATGCAGCCATGCCGCGTGTGTGAAGAAGGCCTCGGGTTGTAAAGCACTTTCAGTAGGGAGGAAGGTAGTGTAGTTAACACTGCACTATTTGACGTTACCTACAAGAAGAAGCACCGGCTAACTCCGTGCCAGCAGCCGCGGTAATACGGAGGGTGCGAGCGTTAATCGGAATTACTGGGCGTAAAGCGCATGCAGGCGGCCTGTTAAGTCAGATGTGAAAGCCCGGGGCTTACCTCGGAATTGCATTTGAAACTGGGCAGGACTAGAGGTCTTGGTAGAGGGGGTAGAATTCAGGTGTAGCGGTGAAATGCGTAGAGAATCTGAAGGAATACCAGTGGCGAAGGCGGCCCCTGGACAAAGACTGACGCTCAGATGCGAAAGCGTGGGGAGCAAACAGG
>tjl6z1_613
TGGGGAATATTGCACAATGGGGGAAACCCTGATGCAGCCATGCCGCGTGTGTGAAGAAGGCCTCGGGTTGTAAAGCACTTTCAGTAGGGAGGAAGGTAGTGTAGTTAACACCTGCATTATTTGACGTTACCTACAGAAGAAGCACCGGCTAACTCCGTGCCAGCAGCCGCGGTAATACGGAGGGTGCGAGCGTTAATCGGAATTACTGGGCGTAAAGCGCATGCAGGCGGCCTGTTAAGTCAGATGTGAAAGCCCGGGGCTTAACCTCGGAATTGCATTTGAAACTGGCAGGCTAGAGTCTTGTAGAGGGGGGTAGAATTTCAGGTGTAGCGGTGAAATGCGTAGAGATCTGAAGGAATACCAGTGGCGAAGGCGGCCCCCTGGACAAAGACTGACGCTCAGATGCGAAAGCGTGGGGAGCAAACAGG
>tjl6z1_614
TGGGGAATATTGCACAATGGGGGAAACCCTGATGCAGCCATGCCGCGTGTGTGAAGAAGGCCTCGGGTTGTAAAGCACTTTCAGTAGGGAGGAAGGTAGTGTAGTTAACACCTGCACTATTTGACGTTACCTACAGAAGAAGCACCGGCTAACTCCGTGCCAGCAGCCGCGGTAATACGGAGGGTGCGAGCGTTAATCGGAATTACTGGGCGTAAAGCGCATGCAGGCGGCCTGTTAAGTCAGATGTGAAAGCCCGGGGCTTAACCTCGGAATTGCATTTGAAACTGGCAGGCTAGAGTCTTGTAGAGGGGGTAGAATTTCAGGTGTAGCGGTGAAATGCGTAGAGATCTGAAGGAATACCAGTGGCGAAGGCGGCCCCCTGGACAAAGACTGACGCTCAGATGCGAAAAGCGTGGGGAGCAAACAGG
>tjl6z1_615
TGGGGAATATTGCACAATGGGCGCAAGCCTGATGCAGCCATGCCGCGTGTATGAAGAAGGCCTCGGGTTGTAAAGTACTTTCAGCAGTGAGGAAGGCAGGTACGTTAATAGCGTGCTTTGTTTTGACGTTTAGCTGCAGAAGAAGCACCGGCTAACTCCGTGCCAGCAGCCGCGGTAATACGGAGGGTGCGAGCGTTAATCGGAATTACTGGGCGTAAAGCGCATGCAGGTGGTTTGTTAAGTCAGATGTGAAAGCCCGGGGCTCAACCTCGGAATTGCATTTGAAACTGGCAGACTAGAGTACTGTAGAGGGGGTAGAATTTCAGGTGTAGCGGTGAAATGCGTAGAGATCTGAAGAATACCGGTGCGAAGGCGGCCCCCTGGACAGATACGTGACACTCAGATGCGAAAGCGTGGGGAGCAAACAG
>tjl6z1_616
TGGGGAATATTGCACAATGGGGGAAACCCTGATGCAGCCATGCCGCATGTGTGAAGAAGGCCTCGGGTTGTAAAGCACTTTCAGTAGGGAGGAAGGTAGTGTAGTTAACACCTGCATTATTTGACGTTACCTACAGAAGAAGCACCGGCTAACTCCGTGCCAGCAGCCGCGGTAATACGGAGGGTGCGAGCGTTAATCGGAATTACTGGGCGTAAAGCGCATGCAGGCGGCCTGTTAAGTCAGATGTGAAAGCCCGGGGCTTAACCTCGGAATTGCATTTGAAACTGGCAGGCTAGAGTCTTGTAGAGGGGGTAGAATTCAGGTGTAGCGGTGAAATGCGTAGAGATCTGAAGGAATACCAGTGGCGAAGGCGGCCCCCTGGACAAAGACTGACGCTCAGATGCGAAAAGCGTGGGGAGCAAACAGG
>tjl6z1_617
TGGGGAATGATTGCACAATGGGGGAAACCCTGATGCAGCCATGCCGCGTGTGTGAAGAAGGCCTCGGGTTGTAAAGCACTTTCAGTAGGGAGGAAGGTAGTGTAGTTAATACCTGCACTATTTGACGTACCTACAGAAGAAGCACCGGCTAACTCCGTGCCAGCAGCCGCGGTAATACGGAGGGTGCGAGCGTTAATCGGAATTACTGGGCGTAAAGCGCATGCAGGCGGCCTGTTAAGTCAGATGTGAAAGACCCGGGGCTTAACCTCGGAATTGCATTTGAAACTGGGCAAGGCTAGAGTCTTGTAGAGGGGGTAGAATTTCAGGTGTAGCGGTGAAATGCGTAGAGATCTGAAGGAATACCAGTGGCGAAGGCGCCCCCTGGACAAAGACTGACGCTCAGATGCGAAAGCGTGGGGAGCAAACAGG
>tjl6z1_618
TGGGGAATATTGCACAATGGGGGAAACCCTGATGCAGCCATGCCGCGTGTGTGAAGAAGGCCTCGGGTTGTAAAGCACTTTCAGTAGGGAGGAAGGTAGTGTAGTTAACACCTGCATTATTTGACGTTACCTACAGAAGAAGCACCGGCTAACTCCGTGCCAGCAGCCGCGGTAATACGGAGGGTGCGAGCGTTAATCGGAATTACTGGGCGTAAAGCGCATGCAGGCGGCCTGTTAAGTCAGATGTGAAAGCCCGGGGCTTAACCTCGGAATTGCATTTGAAACTGGCAGGCTAGAGTCTTGGTAGAGGGGGGTAGAATTCAGGTGTAGCGGTGAAATGCGTAGAGATCTGAAGGAATACCAGTGGCGAAGGCGCCCCCTGGACAAAGACTGACGCTCAGATGCGAAAGCGTGGGGAGCAAACAGG
>tjl6z1_619
TGGGGAATATTGCACAATGGGGGAAACCCTGATGCAGCCATGCCGCGTGTGTGAAGAAGGCCTCGGGTTGTAAAGCACTTTCAGTAGGGAGGAAGGTAGTGTAGTTAACACCTGCATTATTTGACGTTACCTACAGAAGAAGCACCGGCTAACTCCGTGCCAGCAGCCGCGGTAATACGGAGGGTGCGAGCGTTAATCGGAATTACTGGGCGTAAAGCGCATGCAGGCGGCCTGTTAAGTCAGATGTGAAAGCCCGGGGCTTAACCTCGGAATTGCATTTGAAACTGGCAGGCTAGAGTCTTGTAGAGGGGGGTAGAATTTCAGGTGTAGCGGTGAAATGCGTAGAGATCTGAAGGAATACCAGTGGCGAAGGCGCCCCCTGGACAAAGACTGACGCTCAGATGCGAAAAGCGTGGGGAGCAAACAGG
>tjl6z1_620
TGGGGAATATTGCACAATGGGGGAAACCCTGATGCAGCCATGCCGCGTGTGTGAAGAAGGCCTCGGGTTGTAAAGCACTTTCAGTAGGGAGGAAGGTAGTGTAGTTAACACCTGCATTATTTGACGTTACCTACAGAAGAAGCACCGGCTAACTCCGTGCCAGCAGCCGCGGTAATACGGAGGGTGCGAGCGTTAATCGGAATTACTGGGCGTAAAGCGCATGCAGGCGGCCTGTTAAGTCAGATGTGAAAGCCCGGGGCTTAACCTCGGAATTGCATTTGAAACTGGCAGGCTAGAGTCTTGTAGAGGGGGTAGAATTTCAGGTGTAGCGGTGAAATGCGTAGAGATCTGAAGGAATACCAGTGGCGAAGGCGGCCCCCTGGACAAAGACTGACGCTCAGATGCGAAAAGCGTGGGGAGCAAACAGG
>tjl6z1_621
TGGGGAATATTGCACATGGGGGAAACCCTGATGCAGCCATGCCGCGTGTGTGAAGAAGGCCTCGGGTTGTAAAGCACTTTCAGTAAGGGAGGAAGGTAGTGTAGTTAACACCTGCATTATTTGACGTTAGCTACAGAAGCAAGCACCGGCTAACTCCGTGCCAGCAGCCGCGGTAATACGGAGGTGCGAGCGTTAATCGGAATTACTGGGCGTAAAGCGCATGCAGGCGGCCTGTTAAGTCAGATGTGAAAGACCCGGGGCTTAACCTGACGGTAATTATGCAATTTGAAAACTGGGCAAGGGCTTAGATGTCTTGGTGAGAGGGGGGTAAGAATTTCAGGTGTAGCGGTGAAATGCGTAGAGATCTGCAAGGAATACCAGTGGCGAAGGCGGCCCCCTGGAACAAAGACTGACGCGTCAGATGCGAAAGCGTGGGGAGCAAACAGG
>tjl6z1_622
TGGGGAATCTTGGACAATGGGCGAAAGCCCGATCCAGCAATATCGCGTGAGTGAAGAAGGGCAATGCCGCTTGTAAAGCTCTTTCGTCGAGTGCGCGATCATGACAGGACTCGAGGAAGAAGCCCCGGCTAACTCCGTGCCAGCAGCCGCGGTAAGACGGGGGGGGCAAGTGTTCTTCGGAATGACTGGGCGTAAAGGGCACGTAGGCGTGAATCGGGTTGAAAGTGAAAGCCGCCAAAAACTGGCGGAATGCTCTCGAAAACCAATTCACTTGAGTGAGACAGAGGAGAGTGGAATTCGTGTGTAGGGGTGAAATCGGAGGATACCTACGGAAAGGGAAAGGGCCCAAAAAGCGAAAGGCAGCTCTCTGGGTCCCTACCGACGCTGAGGTGCGAAAGCATGGGGAGCGAAACAAGGG
>tjl6z1_623
TGGGGAATATTGCACAATGGGGGAAACCCTGATGCAGCCATGCCGCGTGTGTGAAGAAGGCCTCGGGTTGTAAAGCACTTTCAGTAGGGAGGAAGGTAGTGTAGTTAACACCTGCACTATTTGACGTTACCTACAGAAGAAGCACCGGCTAACTCCGTGCCAGCAGCCGCGGTAATACGGAGGGTGCGAGCGTTAATCGGAATACTGGGCGTAAGCGCATGCAGGCGGCCTGTTAAGTCAGATGTGAAAGCCCGGGGCTTAACCTCGGAATTGCATTTGAAACTGGCAGGCTAGAGTCTTGTAGAGGGGGGTAGAATTCAGGTGTAGCGGTGAAATGCGTAGAGATCTGCAAGGAATACCAGTGGCGAAGGCGCCCCCTGGACAAAGACTGACGCTCAGATGCGAAAAGCGTGGGGAGCAAACAGG
>tjl6z1_624
TGGGGAATATTGCACAATGGGGGAAACCCTGATGCAGCCATGCCGCGTGTGTGAAGAAGGCCTCGGGTTGTAAAGCACTTTCAGTAGGGAGGAAGGTAGTGTAGTTAACACCTGCATTATTTGACGTTACCTACAGAAGAAGCACCGGCTAACTCCGTGCCAGCAGCCGCGGTAATACGGAGGGTGCGAGCGTTAATCGGAATTACTGGGCGTAAAGCGCATGCAGGCGGCCTGTTAAGTCAGATGTGAAAGCCCGGGGCTTAACCTCGGAATTGCATTTGAAACTGGCAGGCTAGAGTCTTGGTGAGAGGGGGTAGGATTCAGGTGTAGCGGTGAAATGCGTAGAGATCTGGAGGAATACCGGTGGCGAAGGCGGCCCCCTGGACGAAGACTGACGCTCAGGTGCGAAAGGCGTGGGGAGCAAACAG
>tjl6z1_625
TGGGGAATATTGCACAATGGGGGAAACCCTGATGCAGCCATGCCGCGTGTGTGAAGAAGGCCTCGGGTTGTAAAGCACTTTCAGTAGGGAGGAAGGTAGTGTAGTTAACACCTGCATTATTTGACGTTACCTACAGAAGAAGCACCGGCTAACTCCGTGCCAGCAGCCGCGGTAATACGGAGGGTGCGAGCGTTAATCGGAATTACTGGGCGTAAAGCGCATGCAGGCGGCCTGTTAAGTCAGATGTGAAAGCCCGGGGCTTAACCTCGGAATTGCATTTGAAACTGGCAGGCTAGAGTCTTGTAGAGGGGGTAGAATTTCAGGTGTAGCGGTGAAATGCGTAGAGATCTGAAGGAATACCAGTGGCGAAGGCGGCCCCCTGGACAAAGACTGACGCTCAGATGCGAAAGCGTGGGGAGCAAACAGG
>tjl6z1_626
TGGGGAATATTGCACAATGGGGGAAACCCTGATGCAGCCATGCCGCGTGTGTGAAGAAGGCCTCGGGTTGTAAAGCACTTTCAGTAGGGAGGAAGGTAGTGTAGTTAACACCTGCACTATTTGACGTTACCTACAGAAGAAGCACCGGCTAACTCCGTGCCAGCAGCCGCGGTAATACGGAGGGTGCGAGCGTTAATCGGAATTACTGGGCGTAAAGCGCATGCAGGCGGCCTGTTAAGTCAGATGTGAAAGCCCGGGGCTTAACCTCGGAATTGCATTTGAAACTGGCAGGCTAGAGTCTTGTAGAGGGGGTAGAATTTCAGGTGTAGCGGTGAAATGCGTAGAGAATCTGAAGGAATACCAGTGGCGAAGGCGGCCCCCTGGACAAAGACTGACGCTCAGATGCGAAAGCGTGGGGAGCAAACAGG
>tjl6z1_627
TGGGGAATATTGCACAATGGGGGAAACCCTGATGCAGCCATGCCGCGTGTGTGAAGAAGGCCTCGGGTTGTAAAGCACTTTCAGTAGGGAGGAAGGTAGTGTAGTTAACACCTGCATTATTTGACGTTACCTACAGAAGAAGCACCGGCTAACTCCGTGCCAGCAGCCGCGGTAATACGGAGGGTGCGAGCGTTAATCGGAATTACTGGGCGTAAAGCGCATGCAGGCGGCCTGTTAAGTCAGATGTGAAAGCCCGGGGCGTTAACCTACGGAAGTTATGCAATTTGAAACTGGCAGGCTAGAGTCTTGTAGAGGGGGTAGAATTTCAGGTGTAGCGGTGAAATGCGTAGAGATCTGAAGGAATACCAGTGGCGAAGGCGCCCCCTGGACAAAGACTGACGCTCAGATGCGAAAAGCGTGGGGAGCAAACAGG
>tjl6z1_628
TGGGGAATATTGCACAATGGGGGAAACCCTGATGCAGCCATGCCGCGTGTGTGAAGAAGGCCTTCGGGTTGTAAAGCACTTTCAGTAGGGAGGAAGGTAGTGTAGTTAACACCTGCATTATTTGACGTTACCTACAGAAGAAGCACCGGCTAACTCCGTGCCAGCAGCCGCGGTAATACGGAGGGTGCGAGCGTTAATCGGAATTACTGGGCGTAAAGCGCATGCAGGCGGCCTGTTAAGTCAGATGTGAAAGCCCGGGGCGTTAACCTCGGAATTGCATTTGAAACTGGCAGGCTAGAGTCTTGTAGAGGGGGTAGAATTTCAGGTGTAGCGGTGAAATGCGTAGAGATCTGAAGGAATACCAGTGGCGAAGGCGCCCCCTGGACAAAGACTGACGCTCAGATGCGAAAAGCGTGGGGAGCAAACAGG
>tjl6z1_629
TGGGGAATATTGCACAATGGGGGAAACCCTGATGCAGCCATGCCGCGTGTGTGAAGAAGGCCTCGGGTTGTAAAGCACTTTTCAGTAGGGAGGAAGGTAGTGTAGTTAACACCTGCATTATTTGACGTTACCTACAGAAGAAGCACCGGCTAACTCCGTGCCAGCAGCCGCGGTAATACGGAGGGTGCGAGCGTTAATCGGAATTACTGGGCGTAAAGCGCATGCAGGCGGCCTGTTAAGTCAGATGTGAAAGCCCGGGGCTTAACCTCGGAATTGCATTTGAAACTGGCAGGCTAGAGTCTTGTAGAGGGGGTAGAATTTCAGGTGTAGCGGTGAAATGCGTAGAGATCTGAAGGAATACCAGTGGCGAAGGCGGCCCCCTGGACAAAGACTGACGCTCAGATGCGAAAGCGTGGGGAGCAAACAGG
>tjl6z1_630
TGGGGAATATTGCACAATGGGGGAAACCCTGATGCAGCCATGCCGCGTGTGTGAAGAAGGCCTCGGGTTGTAAAGCACTTTCAGTAGGGAGGAAGGTAGTGTAGTTAACACCTGCACTATTTGACGTACCTACAGAAGAAGCACCGGCTAACTCCGTGCCAGCAGCCGCGGTAATACGGAGGGTGCGAGCGTTAATCGGAATTATGGGCGTGAAAGCGCATGCAGGCGGCCTGTTAAGTCAGATGTGAAAGCCCGGGGCGTTAACCTACGGATGCATTTGAAACTGGCAGGCTAGAGTCTTGTAGAGGGGGTAGAATTTCAGTGTAGCGGTGAAATGCGTAGAGATCTGAAGGAATACCAGTGGCGAAGGCGCCCCCTGGACAAAGACTGACGCTCAGATGCGAAAGCGTGGGGAGCAAACAGG
>tjl6z1_631
TGGGGAATATTGCACAATGGGGGAAACCCTGATGCAGCCATGCCGCGTGTGTGAAGAAGGCCTCGGGTTGTAAAGCACTTTCAGTAGGGAGGAAGGTAGTGTAGTTAACACCTGCACTATTTGACGTTACCTACAGAAGAAGCACCGGCTAACTCCGTGCCAGCAGCCGCGGTAATACGGAGGGTGCGAGCGTTAATCGGAATTACTGGGCGTAAAGCGCATGCAGGCGGCCTGTTAAGTCAGATGTGAAAGCCCGGGGCTTAACCTCGGAATTGCATTTGAAACTGGCAGGCTAGAGTCTTGTAGAGGGGGTAGAATTTCAGGTGTAGCGGTGAAATGCGTAGAGATCTGAAGGAATACCAGTGGCGAAGGCGGCCCCCTGGACAAAGACTGACGCTCAGATGCGAAAAGCGTGGGGAGCAAACAGG
>tjl6z1_632
TGGGGAATATTGCACAATGGGGGAAACCCTGATGCAGCCATGCCGCGTGTGTGAAGAAGGCCTCGGGTTGTAAAGCACTTTCAGTAGGGAGGAAGGTAGTGTAGTTAACACCTGCATTATTTGACGTTACCTACAGAAGAAGCACCGGCTAACTCCGTGCCAGCAGCCGCGGTAATACGGAGGGTGCGAGCGTTAATCGGAATTACTGGGCGTAAAGCGCATGCAGGCGGCCTGTTAAGTCAGATGTGAAAGCCCGGGGCTTAACCTCGGAATTGCATTTGAAACTGGCAGGCTAGAGTCTTGTAGAGGGGGCAGAATTCAGGTGTAGCGGTGAAATGCGTAGAGATCTGAAGGAATACCAGTGGCGAAGGCGGCCCCCTGGACAAAGACTGACGCTCAGATGCGAAAGCGTGGGGAGCAAACAGG
>tjl6z1_633
TGGGGAATATTGCACAATGGGGGAAACCCTGATGCAGCCATGCCGCGTGTGTGAAGAAGGCCTCGGGTTGTAAAGCACTTTCAGTAGGGAGGAAGGTAGTGTAGTTAACACCTGCATTATTTGACGTTACCTACAGAAGAAGCACCGGCTAACTCCGTGCCAGCAGCCGCGGTAATACGGAGGGTGCGAGCGTTAATCGGAATTACTGGGCGTAAAGCGCATGCAGGCGGCCTGTTAAGTCAGATGTGAAAGCCCGGGGCTTAACCTCGGAATTGCATTTGAAACTGGCAGGCTAGAGTCTTGTAGAGGGGGGTAGAATTTCAGGTGTAGCGGTGAAATGCGTAGAGATCTGAAGGAATACCAGTGGCGAAGGCGCCCCCTGGACAAAGACTGACGCTCAGATGCGAAAGCGTGGGGAGCAAACAGG
>tjl6z1_634
TGGGGAATATTGCACAATGGGGGAAACCCTGATGCAGCCATGCCGCGTGTGTGAAGAAGGCCTTCGGGTTGTAAAGCACTTTCAGTAGGGAGGAAGGTAGTGTAGTTAACACCTGCATTATTTGACGTTACCTACAGAAGAAGCACCGGCTAACTCCGTGCCAGCAGCCGCGGTAATACGGAGGGTGCGAGCGTTAATCGGAATTACTGGGCGTAAAGCGCATTGCAGGCGGCCTGTTAAGTCAGATGTGAAAGGCCCGGGGCTTAACCTCGGAATTGCATTTGAAACTGGCAGGCTAGAGTCTTGTAGAGGGGGTAGAATTTCAGGTGTAGCGGTGAAATGCGTAGAGATCTGAAGGAATACCAGTGGCGAAGGCGGCCCCCTGGACAAAGACTGACGCTCAGATGCGAAAAGCGTGGGGACGCAAACAGG
>tjl6z1_635
TGGGGAATATTGCACAATGGGGGAAACCCTGATGCAGCCATGCCGCGTGTGTGAAGAAGGCCTCGGGTTGTAAAGCACTTTTCAGTAGGGAGGAAGGTAGTGTAGTTAACACCTGCATTATTTGACGTTACCTACAGAAGAAGCACCGGCTAACTCCGTGCCAGCAGCCGCGGTAATACGGAGGGTGCGAGCGTTAATCGGAATTACTGGGCGTAAAGCGCATGCAGGCGGCCTGTTAAGTCAGATGTGAAGCCCGGGGCTTAACCTACGGAATTGCATTTGAAACTGGCAGGCTAGAGTCTTGGTAGAGGGGGTAGAATTTCAGGTGTAGCGGTGAAATGCGTAGAGATCTGAAAGGAATACCAGTGGCCGAAGGCGGCCCCCTGGACAAAGACTGGACGCTCAGATGCGAAAAGCGTGGGGAGCAAACAG
>tjl6z1_636
TGGGGAATATTGCACAATGGGGGAAACCCTGATGCAGCCATGCCGCGTGTGTGAAGAAGGCCTCGGGTTGTAAAGCACTTTCAGTAGGGAGGAAGGTAGTGTAGTTAACACCTGCACTATTTGACGTTACCTACAGAAGAAGCACCGGCTAACTCCGTGCCAGCAGCCGCGGTAATACGGAGGGTGCGAGCGTTAATCGGAATTACTGGGCGTAAAGCGCATGCAGGCGGCCTGTTAAGTCAGATGTGAAAGCCCGGGGCTTAACCTCGGAATTGCATTTGAAACTGGCAGGCTAGAGTCTTGTAGAGGGGGGTAGAATTTCAGGTGTAGCGGTGAAATGCGTAGAGATCTGAAGGAATACCAGTGGCGAAGGCGCCCCCTGGACAAAGACTGACGCTCAGATGCGAAAGCGTGGGGAGCAAACAGG
>tjl6z1_637
TGGGGAATATTGCACAATGGGGGAAACCCTGATGCAGCCATGCCGCGTGTGTGAAGAAGGCCTCGGGTTGTAAAGCACTTTCAGTAGGGAGGAAGGTAGTGTAGTTAACACCTGCATTATTTGACGTTACCTACAGAAGAAGCACCGGCTAACTCCGTGCCAGCAGCCGCGGTAATACGGAGGGTGCGAGCGTTAATCGGAATTACTGGGCGTAAAGCGCATGCAGGCGGCCTGTTAAGTCAGATGTGAAAGCCCGGGGCTTAACCTCGGAATTGCATTTGAAACTGGCAGGCTAGAGTCTTGTAGAGGGGGGTAGAATTTCAGGTGTAGCGGTGAAATGCGTAGAGATCTGAAGGAATACCAGTGGCGAAGGCGGCCCCCTGGACAAAGACTGACGCTCAGATGCGAAAGCGTGGGGAGCAAACAGG
>tjl6z1_638
TGGGGAATATTGCACAATGGGGGAAACCCTGATGCAGCCATGCCGCGTGTGTGAAGAAGGCCTCGGGTTGTAAAGCACTTTCAGTAGGGAGGAAGGTAGTGTAGTTAACACCTGCACTATTTGACGTTACCTACAGAAGAAGCACCGGCTAACTCCGGTGCCAGCAGCCGCGGTAATAACGGAGGGTGCAGCGTTAATCGGAATTCTGGGCGTTGAAAGCGCATGCAGGCGGCCTGTTAAGTTCAGATGTGAAAGCCCGGGGCGTTACCTACGGAATTGCATTTTGAAACCTGGCAGGCTAGAGTCTTTGTAGAGGGGGAGAATTTCAGGTGTAGCGGTGAAATGCGTAGAGATCTGAAGGAATACCAGTGGCGAAGGCGCCCCCTGGACAAAGAGTGACGCTCAGATGCGAAAGCGTGGGGAGCAAACAGG
>tjl6z1_639
TGGGAATATTGCACATGGGGGAAACCCTGATGCAGCAACGCCGCGTGAGTGATGAAGGTTTTCGGATCGTAAAGCTCTGTCTTCAGGGACGATAATGACGGTACCTGAGGAGGAAGCCACGGCTAACTACGTGCCAGCAGCCGCGGTAATACGTAGGTGGCGAGCGTTGTCCGGATTTACTGGGCGTAAAGGGAGCGTAGGCGGATTTTTAAGTGAGATGTGAAATACCCGGGCTCAACTTGGGTGCTGCATTTCAAACGGAAGTCTAGAGTGCAGGAGAGGAGAGTGAATTCCTAGTGATAGCGGTGAAATGCGTAGAGATTAGGAAGAACACCAGTGGCGAAGGCGACTCTCTGGACTGTAACTGACGCTGAGGCTCGGAAAAGCGTGGGGAGCAAACAG
>tjl6z1_640
TGGGGAATATTGCACAATGGGGGAAACCCTGATGCAGCCATGCCGCGTGTGTGAAGAAGGCCTCGGGTTGTAAAGCACTTTCAGTAGGGAGGAAGGTAGTGTAGTTAACACCTGCATTATTTGACGTTACCTACAGAAGAAGCACCGGCTAACTCCGTGCCAGCAGCCGCGGTAATACGGAGGGTGCGAGCGTTAATCGGAATTACTGGGCGTAAAGCGCATGCAGGCGGCCTGTTAAGTCAGATGTGAAAGCCCGGGGCTTAACCTCGGAATTGCATTTGAAACTGGCAGGCTAGAGTCTTGTAGAGGGGGTAGAATTTCAGGTGTAGCGGTGAAATGCGTAGAGATCTGAAGGAATACCAGTGGCGAAGGCGGCCCCCTGGACAAAGACTGACGCTCAGATGCGAAAAGCGTGGGGAGCAAACAGG
>tjl6z1_641
TGGGGAATATTGCACAATGGGGGAAACCCTGATGCAGCCATGCCGCGTGTGTGAAGAAGGCCTTCGGGTTGTAAAGCACTTTTCAGTAGGGAGGAAGGTAGTGTAGTTAACACCTGCATTATTTGACGTACCTACAGAAGAAGCACCGGCTAACTCCGTGCCAGCAGCCGCGGTAAGTACGGAGGGTGCGATGCGTTAATCGGAAGTTACTGGGCGTAAAGCGCAATGCAGGCGGCCTGTTAAGTCAGATGTGAAAGCCCGGGGCGTTAACCTACGGAAGTTAGCAATTTGAAACTGGGCAAGGCTAGAGTCTTGTGAGAGGGGGTAGAATTTCAGGTGTAGCGGTGAAACTGCGATAGAGGAATCTGCAAGGAATAGCAGTGGCGAGGCGCCCCTGGACAAAGACTGACGCTAGATGCGAAAGCGTGGG
>tjl6z1_642
TGGGGAATATTGCACAATGGGGGAAACCCTGATGCAGCCATGCCGCGTGTGTGAAGAAGGCCTCGGGTTGTAAAAGCACTTTTCAGTAGGGAGGAAGGTAGTGTAGTTAACACCTGCAGTTATTTGACGTTACCTACAGAAGAAGCACCGGCTAACTCCGTGCCAGCAGCCGCGGTAATACGGAGGGTGCGAGCGTTAATCGGAATTACTGGGCGTAAAGCGCATGCAGGCGGCCTGTTAAGTCAGATGTGAAAGCCCGGGGCTTAACCTACGGTAATTGCATTTGAAACGTGGCAGGCTAGAGTCTTGTAGAGGGGGTAGAATTCAGGTGTAGCGGTGAAATGCGTAGAGATCTGAAGGAATACCAGTGGCGAAGGCGCCCCCTGGACAAAGACTGACGCTCAGATGCGAAAAGCGTGGGGAGCAAACAGG
>tjl6z1_643
TGGGGAATATTGCACAATGGGCGCAAGCCTGATGCAGCCATGCCGCGTGTATGAAGAAGGCCTTAGGGTTGTAAAGTACTTTCAGCGGGGAGGAAGGTGATAAGGTTAATACCCTTATCAATTGACGTTACCCGCAGAAGAAGCACCGGCTAACTCCGTGCCAGCAGCCGCGGTAATACGGAGGGTGCAAGCGTTAATCGGAATTACTGGGCGTAAAGCGCACGCAGGCGGTCAATTAAGTCAGATGTGAAAGCCCCGAGCTTAACTTGGGAATTGCATCTGAAACTGGTTGGCTAGAGTCTTGTAGAGGGGGGTAGAATTCCATGTGTAGCGGTGAAATGCGTAGAGATGTGGAGGAATACCGGTGGCGAAGGCGGCCCCCTGGACAAAGACTGACGCTCAGGTGCGAAAGCGTGGGGAGCAAACAGG
>tjl6z1_644
TGGGGAATATTGCACATGGGGGAAACCCTGATGCAGCCATGCCGCGTGTGTGAAGAAGGCCTCGGGTTGTAAAGCACTTTTCAGTAGGGAGGAAGGTAGTGTAGTTAACACCTGCATTATTTGACGTACCTACAGAAGAAGCACCGGCTAACTCCGTGCCAGCAGCCGCGGTAATACGGAGGGTGCGAGCGTTAATCGGAAGTACTGGGCGTAAAGCGCATGCAGGCGGCCTGTTAAGTCAGATGTAGAAAGGACCCGGGGCGTTAACTACGGAGTATGCAATTTTGAAACGTGGGCAAGGGCTAGATGTCTTGGTAGAGGGGGGTAGAATTTCAGGTGTAGCGTGAAATGCGTAGAGGATCTGCAAGGAAATACCAGTGGGCGAAGGCGGCCCCCTGGACAAAGACTGACGCTAGATGCGAAAGCGTGGGGAGCAAACAGG
>tjl6z1_645
TGGGGAATATTGCACAATGGGGGAAACCCTGATGCAGCCATGCCGCGTGTGTGAAGAAGGCCTCGGGTTGTAAAGCACTTTCAGTAGGGAGGAAGGTAGTGTAGTTAACACCTGCATTATTTGACGTTACCTACAGAAGAAGCACCGGCTAACTCCGTGCCAGCAGCCGCGGTAATACGGAGGGTGCGAGCGTTAATCGGAATTACTGGGCGTAAAGCGCATGCAGGCGGCCTGGTTAAGTCAAGATGTGAAAGCCCGGGGCTTAACCTCGGAATTGCATTTGAAACTGGCAGGCTAGAGTCTTGGTAGAGGGGGTAGAATTCAGGTGTAGCGGTGAAATGCGTAGAGATCTGAAGGAATACAGTGGCGAAGGCGCCCCCTGGACAAAGACTGACGCTCAGATGCGAAAGCGTGGGGAGCAAACAGG
>tjl6z1_646
TGGGGAATATTGCACAATGGGGGAAACCCTGATGCAGCCATGCCGCGTGTGTGAAGAAGGCCTCGGGTTGTAAAGCACTTTCAGTAGGGAGGAAGGTAGTGTAGTTAACACCTGCATTATTTGACGTTACCTACAGAAGAAGCACCGGCTAACTCCGTGCCAGCAGCCGCGGTAATACGGAGGGTGCGAGCGTTAATCGGAATTACTGGGCGTAAAGCGCATGCAGGCGGCCTGTTAAGTCAGATGTGAAAGCCCGGGGCTTAACCTCGGAATTGCATTTGAAACTGGCAGGCTAGAGTCTTGTAGAGGGGGGTGGAATTTCAGGTGTAGCGGTGAAATGCGTAGAGATCTGAAGGAATACCAGTGGCGAAGGCGGCCCCCTGGACAAAGACTGACGCTCAGATGCGAAAAGCGTGGGGAGCAAACAGG
>tjl6z1_647
TGGGGAATATTGCACAATGGGGGAAACCCTGATGCAGCCATGCCGCGTGTGTGAAGAAGGCCTTCGGGTTGTAAAGCACTTTCAGTAAGGGAGGAAGGTAGTGTAGTAACACTGCATTATTTGACGTTACCTACAGAAGAAGCACCGGCTAACTCCGTGCCAGCAGCCGCGGTAATACGGAGGTGCAAGCGTATCGAATTACTGGGCGTAAAGAGGGAGACAGGCGGCAAGATAAGTTTGAAGTGAAAGCGGTGGAGCTACAACTCCATACAGCTTCGAAAAACTGTCTAGCTAGAGTACGAGAGAAGTGAACGGAACTCCATGTGTAGCGGTGAAAATGCGTAGATATATGGAAGAACACCAGTGGCGAAGGCGGTTCACTAGCTCGAAAACTGACGCTCAGTCCCGAAAAGCGTGGGTAGCAAAATAG
>tjl6z1_648
TGGGGAATATTGCACAATGGGGGAAACCCTGATGCAGCCATGCCGCGTGTGTGAAGAAGGCCTCGGGTTGTAAAGCACTTTCAGTAGGGAGGAAGGTAGTGTAGTTAACACCTGCACTATTTGACGTTACCTACAGAAGAAGCACCGGCTAACTCCGTGCCAGCAGCCGCGGTAATACGGAGGGTGCGAGCGTTAATCGGAATTACTGGGCGTAAAGCGCATGCAGGCGGCCTGTTAAGTCAGATGTGAAAAGCCCGGGGCTTAACCTCGGAATTGCATTTGAAACTGGCAGGCTAGAGTCTTGTAGAGGGGGTAGAATTCAGGTGTAGCGGTGAAATGCGTAGAGATCTGAAGGAATACCAGTGGCGAAGGCGCCCCCTGGACAAAGACTGACGCTCAGATGCGAAAAGCGTGGGGAGCAAACAGG
>tjl6z1_649
TGGGGAATATTGCACAATGGGGGAAACCCTGATGCAGCCATGCCGCGTGTGTGAAGAAGGCCTCGGGTTGTAAAGCACTTTCAGTAGGGAGGAAGGTAGTGTAGTTAACACCTGCACTATTTGACGTTACCTACAGAAGAAGCACCGGCTAACTCCGTGCCAGCAGCCGCGGTAATACGGAGGGTGCGAGCGTTAATCGGAATTACTGGGCGTAAAGCGCATGCAGGCGGCCTGTTAAGTCAGATGTGAAAGCCCGGGGCGTTAACCTACGGAGTTATGCAATTTGAAACTGGGCAGGCTAGAGTCTTGTAGAGGGGGGTAGAATTTCAGGTGTAGCGGTGAAATGCGTAGAGATCTGAAAGGAATACCAGTGGCGAAGGCGCCCCCTGGACAAAGACTGACGCTCGAGAATGCGAAAAGCGTGGGGAGCAAACAGG
>tjl6z1_650
TGGGGAATATTGCACAATGGGCGCAAGCCTGATGCAGCCATGCCGCGTGTGTGAAGAAGGCCTCGGGTTGTAAAGCACTTTCAGTAGGGAGGAAGGTAGTGTAGTTAACACCTGCACTATTTGACGTTACCTACAGAAGAAGCACCGGCTAACTCCGTGCCAGCAGCCGCGGTAATACGGAGGGTGCGAGCGTTAATCGGAATTACTGGGCGTAAAGCGCATGCAGGCGGCCTGTTAAGTCAGATGTGAAAGCCCGGGGCTTAACCTCGGAATTGCATTTGAAACTGGCAGGCTAGAGTCTTGTAGAGGGGGGTAGAATTTCAGGTGTAGCGGTGAAATGCGTAGAGATCTGAAGGAATACCAGTGGCGAAGGCGGCCCCCTGGACAAAGACTGACGCTCAGATGCGAAAAGCGTGGGGAGCAAACAGG
>tjl6z1_651
TGGGGAATATTGCACAATGGGGGAAACCCTGATGCAGCCATGCCGCGTGTGTGAAGAAGGCCTCGGGTTGTAAAGCACTTTCAGTAGGGAGGAAGGTAGTGTAGTTAACACCTGCATTATTTGACGTTACCTACAGAAGAAGCACCGGCTAACTCCGTGCCAGCAGCCGCGGTAATACGGAGGGTGCGAGCGTTAATCGGAATTACTGGGCGTAAAGCGCATGCAGGCGGCCTGTTAAGTCAGATGTGAAAGCCCGGGGCTTAACCTCGGAATTGCATTTGAAACTGGCAGGCTAGAGTCTTGTAGAGGGGGGTAGGATTTCAGGTGTAGCGGTGAAATGCGTAGAGATCTGAAGGAATACCAGTGGCGAGGGCGCCCCCTGGACAAAGACTGACGCTCAGATGCGAAAGCGTGGGGAGCAAACAGG
>tjl6z1_652
TGGGGAATATTGCACAATGGGGGAAACCCTGATGCAGCCATGCCGCGTGTGTGAAGAAGGCCTCGGGTTGTAAAGCACTTTCAGTAGGGAGGAAGGTAGTGTAGTTAACACCTGCACTATTTGACGTTACCTACAGAAGAAGCACCGGCTAACTCCGTGCCAGCAGCCGCGGTAATACGGAGGGTGCGAGCGTTAATCGGAATTACTGGGCGTAAAGCGCATGCAGGCGGCCTGTTAAGTCAGATGTGAAAGCCCGGGGCTTAACCTCGGAATTGCATTTGAAACTGGCAGGCTAGAGTCTTGTAGAGGGGGTAGAATTCAGGTGTAGCGGTGAAATGCGTAGAGATCTGAAGGAATACCAGTGGCGAAGGCGGCCCCCTGGACAAAGACTGACGCTCAGATGCGAAAGCGTGGGGAGCAAACAGG
>tjl6z1_653
TGGGGAATATTGCACAATGGGGGAAACCCTGATGCAGCCATGCCGCGTGTTGTGAAGAAGGCCTCGGGTTGTAAAGCACTTTCAGTAGGGAGGAAGGTAGTGTAGTTAACACCTGCATTATTTGACGTTACCTACAGAAGAAGCACCGGCTAACTCCGTGCCAGCAGCCGCGGTAATACGGAGGGTGCGAGCGTTAATCGGAATACTGGGCGTAAGCGCATGCAGGCGGCCTGTTAAGTCAGATGTGAAAGCCCGGGGGCTTACCTACGGAATTGCATTTGAAACTGGCAGGCTAGAGTCTTGTAGAGGGGGTAGAATTTCAGGTGTAGCGGTGAAATGCGTAGAGATACTGAAGGAATACCAGTGCCGAGGCGCCCCCCTGGACAAAGACTGAGCTCAGATGCGAAAAGCGTGGGGAAGCAAACAG
>tjl6z1_654
TGGGGAATATTGCACAATGGGGGAAACCCTGATGCAGCCATGCCGCGTGTGTGAAGAAGGCCTCGGGTTGTAAAGCACTTTTCAGGTAGGGGAGGAAGGTAGTGTAGTTAACACCGTGGCATTTATTTGACGTTACCTACAGAAGAACACCGGGCTAACTCCGTGCCAGCAGCCGCGGTAATACGGAGGGTGCGAAGCGGTTAATCGGAATACTGGGCGTAAAGCGCATGCGGCGGCCTGGTTAAGTACTAGATGGTGAAAGACCGGGGACCGGTTACCTCGGAATTGCAATTTGAAACGTGGAGGCTAGAGTGTTGGTAGAGGGGGGTAGAAATTTCAGGTGTAGCGGTGAAAATGCGTAGAGAATCTGAAGGAATAGCCAGTGGGCGAAGGCGGCCCCCCGGACAAAAGACTGAACGCTCAGATGCGAAAAGCGTGGGGAGCAAACAG
>tjl6z1_655
TGGGGAATATTGCACAATGGGGGAAACCCTGATGCAGCCATGCCGCGTGTGTGAAGAAGGCCTCGGGTTGTAAAGCACTTTCAGTAGGGAGGAAGGTAGTGTAGTTAACACCTGCATTACTTGACGTTACCTACAGAAGAAGCACCGGCTAACTCCGTGCCAGCAGCCGCGGTAATACGGAGGGTGCGAGCGTTAATCGGAATTACTGGGCGTAAAGCGCATGCAGGCGGCCTGTTAAGTCAGATGTGAAAGCCCGGGGCTTAACCTCGGAATTGCATTTGAAACTGGCAGGCTAGAGTCTTGTAGAGGGGGTAGAATTTCAGGTGTAGCGGTGAAATGCGTAGAGATCTGAAGGAATACCAGTGGCGAAGGCGCCCCCTGGACAAAGACTGACGCTCAGATGCGAAAGCGTGGGGAGCAAACAGG
>tjl6z1_656
TGGGGAATATTGCACAATGGGGGAAACCCTGATGCAGCCATGCCGCGTGTGTGAAGAAGGCCTCGGGTTGTAAAGCACTTTCAGTAGGGAGGAAGGTAGTGTAGTTAACACCTGCACTATTTGACGTTACCTACAGAAGAAGCACCGGCTAACTCCGTGCCAGCAGCCGCGGTAATACGGAGGGTGCGAGCGTTAATCGGAATTACTGGGCGTAAAGCGCATGCAGGCGGCCTGTTAAGTCAGATGTGAAAGCCCGGGGCTTAACCTCGGAATTGCATTTGAAACTGGCAGGCTAGAGTCTTGTAGAGGGGGTGGAATTTCAGGTGTAGCGGTGAAATGCGTAGAGATCTGAAGGAATACCAGTGGCGAAGGCGGCCCCCTGGACAAAGACTGACGCTCAGATGCGAAAGCGTGGGGAGCAAACAGG
>tjl6z1_657
TGGGGAATATTGCACAATGAGGGAAACCCTGATGCAGCCATGCCGCGTGTGTGAAGAAGGCCTCGGGTTGTAAAGCACTTTCAGTAGGGAGGAAGGTAGTGTAGTTAACACCTGCATTATTTGACGTTACCTACAGAAGAAGCACCGGCTAACTCCGTGCCAGCAGCCGCGGTAATACGGAGGGTGCGAGCGTTAATCGGAGTTACTGGGCGTAAAGCGCATGCAGGCGGCCTGTTAAGTCAGATGTGAAAGCCCGGGGCTTAACCTCGGAATTGCATTTGAAACTGGCAGGCTAGAGTCTTGTAGAGGGGGTAGAATTTCAGGTGTAGCGGTGAAATGCGTAGAGATCTGAAGGAATACCAGTGGCGAAGGCGGCCCCCTGGACAAAGACTGACGCTCAGATGCGAAAGCGTGGGGAGCAA
>tjl6z1_658
TGGGGAATATTGCACAATGGGGGAAACCCTGATGCAGCCATGCCGCGTGTGTGAAGAAGGCCTCGGGTTGTAAAGCACTTTCAGTAGGGGAGGAAGATAGTGTAGCTTAACACCTGCATTATTTGACGTTACCTACAGAAGAAGCACCGGCTAACTCCGTGCCAGCAGCCGCGGTAATACGGAGGGTGCGAGCGTTAATCGGAATTACTGGGCGTAAAGCGCATGCAGGCGGCCTGTTAAGTCAGATGTGAAAGCCCGGGCGTTACCTACGGAGTGCATTTGAAACTGGGCAGGCTGAAGTCTTTGTAGAGGGGGTAGAATTCAGGTGTAGCGGTGAAATGCGTAGAGAATCTGAAGGAATACCAGTGGCGAAGGCGGACCCCCTGGATCAAAGACTGACGCTCAGATGCGAAAAGCGTGGGGAGCAAACAGG
>tjl6z1_659
TGGGGAATATTGCACAATGGGGGAAACCCTGATGCAGCCATGCCGCGTGTGTGAAGAAGGCCTCGGGTTGTAAAGCACTTTCAGTAGGGAGGAAGGTAGTGTAGTTAACACCTGCATTATTTGACGTTACCTACAGAAGAAGCACCGGCTAACTCCGTGCCAGCAGCCGCGGTAATACGGAGGGTGCGAGCGTTAATCGGAATTACTGGGCGTAAAGCGCATGCAGGCGGCCTGTTAAGTCAGATGTGAAAGCCCGGGGCGTTAACCTCGGAATTGCATTTGAAACTGGCAGGCTAGAGTCTTGGTAGAGGGGGTAGAATTCAGGTGTAGCGGTGAATGCGTAGAGATCTGAAGGAATACAGTGGCGAAGGCGCCCCCTGGACAAAGACTGACGCTCAGATGCGAAAAGCGTGGGGAGCAAACAG
>tjl6z1_660
TGGGGAATATTGCACAATGGGGGAAACCCTGATGCAGCCATGCCGCGTGTGTGAAGAAGGCCTCGGGTTGTAAAGCACTTTCAGTAGGGAGGAAGGTAGTGTAGTTAACACCTGCATTATTTGACGTTACCTACAGAAGAAGCACCGGCTAACTCCGTGCCAGCAGCCGCGGTAATACGGAGGGTGCGAGCGTTAATCGGAATTACTGGGCGTAAAGCGCATGCAGGCGGCCTGTTAAGTCAGATGTGAAAGCCCGGGGCTTAACCTCGGAATTGCATTTGAAACTGGCAGGCTAGAGTCTTGTAGAGGGGGTAGAATTTCAGGTGTAGCGGTGAAATGCGTAGAGATCTGAAGGAATACCAGTGGCGAAGGCGGCCCCCTGGACAAAGACTGACGCTCAGATGCGAAAAGCGTGGGGAGCAAACAG
>tjl6z1_661
TGGGGAATATTGCACAATGGGGGAAACCCTGATGCAGCCATGCCGCGTGTGTGAAGAAGGCCTCGGGTTGTAAAGCACTTTCAGTAGGGAGGAAGGTAGTGTAGTTAACACCTGCATTATTTGACGTTACCTACAGAAGAAGCACCGGCTAACTCCGTGCCAGCAGCCGCGGTAATACGGAGGGTGCGAGCGTTAATCGGAATTACTGGGCGTAAAGCGCATGCAGGCGGCCTGTTAAGTCAGATGTGAAAGCCCGGGGCTTAACCTCGGAATTGCATTTGAAACTGGCAGGGCTAGAGTCTTGGTAGAGGGGGGTAGAATTTCAGTGTAGCGGTGAAATGCGTAGAGATCTGAAGGAATACCAGTGGCGAAGGCGGCCCCCTGGACAAAGACTGACGCTCAGATGCGAAAGCGTGGGGAGCAAACAGG
>tjl6z1_662
TGGGGAATATTGCACAATGGGGGAAACCCTGATGCAGCCATGCCGCGTGTGTGAAGAAGGCCTCGGGTTGTAAAGCACTTTTCAGTAGGGAGGAAGGTAGTGTAGTTAACACCTGCACTATTTGACGTTACCTACAGAAGAAGCACCGGCTAACTCCGTGCCAGCAGCCGCGGTAATACGGAGGGTGCGAGCGTTAATCGGAATTACTGGGCGTAAAAGCGCATGCAGGCGGCCTGTTAAGTCAGATGTGAAAGCCCGGGGCTTAACCTCGGAATTGCATTTGAAACTGGCAGGCTAGAGTCTTGTAGAGGGGGTAGAGTTCAGGTGTAGCGGTGAAATGCGTAGAGATCTGAAGGAATACCAGTGGCGAAGGCGCCCCCTGGACAAAGACTGACGCTCAGATGCGAAAAGCGTGGGGAGCAAACAGG
>tjl6z1_663
TGGGGAATATTGCACAATGGGGGAAACCCTGATGCAGCCATGCCGCGTGTGTGAAGAAGGCCTCGGGTTGTAAAGCACTTTCAGTAGGGAGGAAGGTAGTGTAGTTAACACCTGCATTATTTGACGTTACCTACAGAAGAAGCACCGGCTAACTCCGTGCCAGCAGCCGCGGTAATACGGAGGGTGCGAGCGTTAATCGGAATTACTGGGCGTAAAGCGCATGCAGGCGGCCTGTTAAGTCAGATGTGAAAGCCCGGGGCTTAACCTCGGAATTGCATTTGAAACTGGCAGGCTAGAGTCTTGTAGAGGGGGGTAGAATTTCAGGTGTAGCGGTGAAATGCGTAGAGATCTGAAGGAATACCAGTGGCGAAGGCGGCCCCCTGGACAAAGACTGACGCTCAGATGCGAAAGCGTGGGGAGCAAACAGG
>tjl6z1_664
TGGGGAATATTGCACAATGGGGGAAACCCTGATGCAGCCATGCCGCGTGTGTGAAGAAGGCCTCGGGTTGTAAAGCACTTTCAGTAGGGAGGAAGGTAGTGTAGTTAACACCTGCATTATTTGACGTTACCTACAGAAGAAGCACCGGCTAACTCCGTGCCAGCAGCCGCGGTAATACGGAGGGTGCGAGCGTTAATCGGAATTACTGGGCGTAAAGCGCATGCAGGCGGCCTGTTAAGTCAGATGTGAAAGCCCGGGGCTTAACCTCGGAATTGCATTTGAAACTGGCAGGCTAGAGTCTTGTAGAGGGGGTAGAATTTCAGGTGTAGCGGTGAAATGCGTAGAGATCTGAAGGAATACCAGTGGCGAAGGCGCCCCCTGGACAAAGACTGACGCTCAGATGCGAAAAGCGTGGGGAGCAAACAGG
>tjl6z1_665
TGGGGAATATTGCACAATGGGGGAAACCCTGATGCAGCCATGCCGCGTGTGTGAAGAAGGCCTCGGGTTGTAAAGCACTTTCAGTAGGGAGGAAGGTAGTGTAGTTAACACCTGCACTATTTGACGTTACCTACAGAAGAAGCACCGGCTAACTCCGTGCCAGCAGCCGCGGTAATACGGAGGGTGCGAGTGTTAATCGGAATTACTGGGCGTAAAGCGCATGCAGGCGGCCTGTTAAGTCAGATGTGAAAGCCCGGGGCTTAACCTCGGAATTGCATTTGAAACTGGCAGGCTAGAGTCTTGTAGAGGGGGGTAGGATTTCAGGTGTAGCGGTGAAATGCGTAGAGATCTGAAGGAATACCAGTGGCGAAGGCGGCCCCCTGGACAAAGACTGACGCTCAGATGCGAAAAGCGTGGGGAGCAAACAGG
>tjl6z1_666
TGGGGAATATTGCACAATGGGGGAAACCCTGATGCAGCCATGCCGCGTGTGTGAAGAAGGCCTCGGGTTGTAAAGCACTTTCAGTAGGGAGGAAGGTAGTGTAGTTAACACCTGCATTATTTGACGTTACCTACAGAAGAAGCACCGGCTAACTCCGTGCCAGCAGCCGCGGTAATACGGAGGGTGCGAGCGTTAATCGGAATTACTGGGCGTAAAGCGCATGCAGGCGGCCTGTTAAGTCAGATGTGAAAGCCCGGGGCTTAACCTCGGAATTGCATTTGAAACTGGCAGGCTAGAGTCTTGTAGAGGGGGTAGAATTTCAGGTGTAGCGGTGAAATGCGTAGAGATCTGAAGGAATACCAGTGGCGAAGGCGGCCCCCTGGACAAAGACTGACGCTCAGATGCGAAAAGCGTGGGGAGCAAACAGG
>tjl6z1_667
TGGGGAATATTGCACAATGGGGGAAACCCTGATGCAGCCATGCCGCGTGTGTGAAGAAGGCCTCGGGTTGTAAAGCACTTTCAGTAGGGAGGAAGGTAGTGTAGTTAACACCTGCATTATTTGACGTACCTACAGAAGAAGCACCGGCTAACTCCGTGCCAGCAGCCGCGGTAATACGGAGGGTGCGAGCGTTAATCGGAATTACTAGGGCGTAAAGCGCATGCAGGCGGCCTGTTAAGTCAGATGTGAAAGCCCGGGGCTTAACCTCGGAATTGCATTTGAAACTGGCAGGCTAGAGTCTTGTAGAGGGGGTAGAATTTCAGGTGTAGCGGTGAAATGCGTAGAGATCTGAAGGAATACCAGTGGCGAAGGCGCCCCCTGGACAAAGACTGACGCTCAGATGCGAAAGCGTGGGGAGCAAACAGG
>tjl6z1_668
TGGGGAATATTGCACAATGGGGGAAACCCTGATGCAGCCATGCCGCGTGTGTGAAGAAGGCCTCGGGTTGTAAAGCACTTTCAGTAGGGAGGAAGGTAGTGTAGTTAACACCTGCATTATTTGACGTTACCTACAGAAGAAGCACCGGCTAACTCCGTGCCAGCAGCCGCGGTAATACGGAGGGTGCGAGCGTTAATCGGAATTACTGGGCGTAAAGCGCATGCAGGCGGCCTGTTAAGTCAGATGTGAAAGCCCGGGGCTTAACCTCGGAATTGCATTTGAAACTGGCAGGCTAGAGTCTTGTAGAGGGGGTAGAATTTCAGGTGTAGCGGTGAAATGCGTAGAGATCTGAAGGAATACCAGTGGCGAAGGCGCCCCCTGGACAAAGACTGACGCTCAGATGCGAAAAGCGTGGGGAGCAAACAGG
>tjl6z1_669
TGGGGAATATTGCACAATGGGGGAAACCCTGATGCAGCCATGCCGCGTGTGTGAAGAAGGCCTTAGGGTTGTAAAGCACTTTCAGTAGGGAGGAAGGTAGTGTAGTTAACACCTGCACTATTTGACGTTACCTACAGAAGAAGCACCGGCTAACTCCGTGCCAGCACCGCGGTAATACGGAGGGTGCGAGCGTTAATCGGAATTACTGGGCGTAAAGCGCTATGCAGGCGGCCTGTTAAGTCAGAATGTGAAAGCCCGGGGGCTTAACCTCGGAATTGGCATTTGAAAACTGGGCAGGGCTAGAGTCTTGGTAGAGGGGGGGTAGAATTTCAGGTGTAGCGGTGAATGCGTAGAGATCTGAAGGAATACCAGTGGCGAAGGCGCCCCCTGGACAAAAGACTGACGCTCAGATGCGAAAAGCGTGGGGAG
>tjl6z1_670
TGGGGAATATTGCACAATGGGGGAAACCCTGATGCAGCCATGCCGCGTGTGTGAAGAAGGCCTCGGGTTGTAAAGCACTTTCAGTAGGGAGGAAGGTAGTGTAGTTAACACCTGCACTATTTGACGTTACCTACAGAAGAAGCACCGGCTAACTCCGTGCCAGCAGCCGCGGTAATACGGAGGGTGCGAGCGTTAATCGGAATTACTGGGCGTAAAGCGCATGCAGGCGGCCTGTTAAGTCAGATGTGAAAGCCCGGGGCTTAACCTCGGAATTGCATTTGAAACTGGCAGGCTAGAGTCTTGTAGAGGGGGTAGAATTTCAGGTGTAGCGGTGAAATGCGTAGAGATCTGAAGGAATACCAGTGGCGAAGGCGGCCCCCTGGACAAAGACTGACGCTCAGATGCGAAAGCGTGGGGAGCAAACAGG
>tjl6z1_671
TGGGGAATATTGCACAATGGGCGCAAGCCTGATGCAGCCATGCCGCGTGTGTGAAGAAGGCCTCGGGTTGTAAAGCACTTTCAGTCGTGAGGAAGGTAGTGTAGTTAATAGCTGCATTATTTGACGTTAGCGACAGAAGAAGCACCGGCTAACTCCGTGCCAGCAGCCGCGGTAATACGGAGGGTGCGAGCGTTAATCGGAATTACTGGGCGTAAAGCGCATGCAGGTGGTTTGTTAAGTCAGATGTGAAAGCCCGGGGCTCAACCTCGGAATAGCATTTGAAACTGGCAGACTAGAGTACTGTAGAGGGGGGTAGAATTTCAGGTGGTAGCGGATGAAAATGCGTAGAGATCTGAAGGAATACCGGTGGCGAAGGCGCCCCCTGGAACAGATACTGACACTCAGAATGCGAAAAGCGTGGGGAGCAAACAGG
>tjl6z1_672
TGGGGAATATTGCACAATGGGGGAAACCCTGATGCAGCCATGCCGCGTGTGTGAAGAAGGCCTCGGGTTGTAAAGCACTTTCAGTAGGGAGGAAGGTAGTGTAGTTAACACCTGCATTATTTGACGTTACCTACAGAAGAAGCACCGGCTAACTCCGTGCCAGCAGCCGCGGTAATACGGAGGGTGCGAGCGTTAATCGGAATTACTGGGCGTAAAGCGCATGCAGCGGCCTGTTAAGTCAGATGTGAAAGCCCGGGGCGTTAACCTCGGAATTAGGCATTTGAAAACTGGGCAGGCTAGAGTCTTGTAGAGGGGGTAGAATTTCAGGTGTAGCGGTGAAAATGCGTAGAGATCTGAAGGAATACAGTGGCGAAGGCGGCCCCCTGGACAAAGACTGACGCTCAGATGCGAAAGCGTGGGGAGCAA
>tjl6z1_673
TGGGGAATATTGCACAATGGGGGAAACCCTATGCAGCCATGCCGCGTGTGTGAAGAAGGCCTCGGGTTGTAAAGCACTTTCAGTAGGGAGGAAGATAGTGTAGTTAACACCTGCATTATTTGACGTTACCTACAGAAGAAGCACCGGCTAACTCCGTGCCAGCAGCCGCGGTAATACGGAGGGTGCGAGCGTTAATCGGAATTACTGGGCGTAAAGCGCATGCAGGCGGCCTGTTAAGTCAGATGTGAAAGCCCGGGGCTTAACCTCGGTAATTGCATTTGAAACGTGGCAGGCTAGAGTCTTGGTAGAGGGGGTAGAATTCAGGTGTAGCGGTGAAATGCGTAGAGATCTGAAGGAATACCAGTGGCGAAGGCGGCCCCCTGGACAAAGACTGACGCTCAGATGCGAAAGCGTGGGGAGCAAACAGG
>tjl6z1_674
TGGGGAATATTGCACAATGGGGGAAACCCTGATGCAGCCATGCCGCGTGTGTGAAGAAGGCCTTCGGGTTGTAAAGCACTTTCAGTAGGGAGGAAGGTAGTGTAGTTAACACCTGCATTATTTGACGTTACCTACAGAAGAAGCACCGGCTAACTCCGTGCCAGCAGCCGCGGTAATACGGAGGGTGCGAGCGTTAATCGGAATTACTGGGCGTAAAGCGCATGCAGGCGGCCTGTTAAGTCAGATGTGAAAGCCCGGGGCTTAACCTCGGAATTGCATTTGAAACTGGCAGGCTAGAGTCTTGTAGAGGGGGTAGAATTTCAGGTGTAGCGGTGAAATGCGTAGAGATCTGAAGGAATACCAGTGGCGAAGGCGCCCCCTGGACAAAGACTGACGCTCAGATGCGAAAAGCGTGGGGAGCAAACAGG
>tjl6z1_675
TGGGGAATATTGCACAATGGGGGAAACCCTGATGCAGCCATGCCGCGTGTGTGAAGAAGGCCTCGGGTTGTAAAGCACTTTCAGTAGGGAGGAAGGTAGTGTAGTTAACACCTGCACTATTTGACGTTACCTACAGAAGAAGCACCGGCTAACTCCGTGCCAGCAGCCGCGGTAATACGGAGGGTGCGAGCGTTAATCGGAATTACTGGGCGTAAAGCGCATGCAGGCGGCCTGTTAAGTCAGATGTGAAAGCCCGGGGCGTTAACCTCGGAATTAGCATTTTGAAAACTGGCAGGCTAGAGTCTTGTAGAGGGGGGTAGAATTTCAGTGTAGCGGTGAAATGCGTAGAGATCTGAAGGAATACCAGTGGCGAAGGCGCCCCCTGGACAAAGACTGACGCTCAGATGCGAAAGCGTGGGGAGCAAACAGG
>tjl6z1_676
TGGGGAATATTGCACAATGGGGGAAACCCTGATGCAGCCATGCCGCGTGTGTGAAGAAGGCCTCGGGTTGTAAAGCACTTTCAGTAGGGAGGAAGATAGTGTAGTTAACACCTGCATTATTTGACGTTACCTACAGAAGAAGCACCGGCTAACTCCGTGCCAGCAGCCGCGGTAATACGGAGGGTGCGAGCGTTAATCGGAATTACTGGGCGTAAAGCGCATGCAGGCGGCCTGTTAAGTCAGATGTGAAAGCCCGGGGCTTAACCTCGGAATTGCATTTGAAACTGGCAGGCTAGAGTCTTGTAGAGGGGGTAGAATTTCAGGTGTAGCGGTGAAATGCGTAGAGATCTGAAGGAATACCAGTGGCGAAGGCGGCCCCCTGGACAAAGACTGACGCTCAGATGCGAAAGCGTGGGGAGCAAACAGG
>tjl6z1_677
TGGGGAATATTGCACAATGGGGGAAACCCTGATGCAGCCATGCCGCGTGTGTGAAGAAGGCCTCGGGTTGTAAAGCACTTTCAGTAGGGAGGAAGGTAGTGTAGTTAACACCTGCATTATTTGACGTTACCTACAGAAGAAGCACCGGCTAACTCCGTGCCAGCAGCCGCGGTAATACGGAGGGTGCGAGCGTTAATCGGAATTACTGGGCGTAAAGCGCATGCAGGCGGCCTGTTAAGTCAGATGTGAAAGCCCGGGGCTTAACCTCGGAATTGCATTTGAAACTGGCAGGCTAGAGTCTTGTAGAGGGGGTAGAATTTCAGGTGTAGCGGTGAAATGCGTAGAGATCTGAAGGAATACCAGTGGCGAAGGCGGCCCCCTGGACAAAGACTGACGCTCAGATGCGAAAGCGTGGGGAGCAAACAGG
>tjl6z1_678
TGGGGAATATTGCACAATGGGGGAAACCCTGATGCAGCCATGCCGCGTGTGTGAAGAAGGCCTCGGGTTGTAAAGCACTTTCAGTAGGGAGGAAGGTAGTGTAGTTAACACCTGCATTATTTGACGTTACCTACAGAAGAAGCACCGGCTAACTCCGTGCCAGCAGCCGCGGTAATACGGAGGGTGCGAGCGTTAATCGGAATTACTGGGCGTAAAGCGCATGCAGGCGGCCTGTTAAGTCAGATGTGAAAGCCCGGGGCTTAACCTCGGAATTGCATTTGAAACTGGCAGGCTAGAGTCTTGTAGAGGGGGATAGAATTTCAGGTGTAGCGGTGAAATGCGTAGAGATCTGAAGGAATACCAGTGGCGAAGGCGGCCCCCTGGACAAAGACTGACGCTCAGATGCGAAAGCGTGGGGAGCAAACAGG
>tjl6z1_679
TGGGGAATATTGCACAATGGGCGCAAGCCTGATGCAGCCATGCCGCGTGTGTGAAGAAGGCCTCGGGTTGTAAAGCACTTTCAGTCGTGAGGAAGGTAGTGTAGTTAATAGCTGCATTATTTGACGTTAGCGACAGAAGAAGCACCGGCTAACTCCGTGCCAGCAGCCGCGGTAATACGGAGGGTGCGAGCGTTAATCGGAATTACTGGGCGTAAAGCGCATGCAGGTGGTTTGTTAAGTCAGATGTGAAAGCCCGGGGCTCAACCTCGGAATTGCATTTGAAACTGGCAAGCTAGAGTACTGTAGAGGGGGGTAGAATTTCAGGTGGTAGCGGTGAAATGCGTAGAGATCTGAAGGAATACCGGTGGCGAAGGCGCCCCCTGGACAGATACTGACACTCAGATGCGAAAGCGTGGGGAGCAAACAGG
>tjl6z1_680
TGGGGAATATTGCACAATGGGCGCAAGCCTGATGCAGCGACGCCGCGTGCGGGATGACGGCCTCGGGTTGTAAACCGCTTTTGATCGGGAGCAAGCCTTCGGGTGAGTGTACCTTTCGAATAAGCACCGGCTAACTCCGTGCCAGCAGCCGCGGTAATACGGAGGGTGCAAGCGTTAATCGGAATTACTGGGCGTAAAGCGCGCGCAGGTGGTTTCTTAAGTCTGATGTGAAAGCCCACGGCTCAACCGTGGAGGGTCATTGGAAACTGGGAGAACTTGAGTGCAGAAGAGGAAAGTGGAATTCCATGTGTAGCGGTGAAATGCGTAGAGATATGGAGGAACACCAGTGGCGAAGGCGACTTTTCTGGTCTGTAACTGACACTGAGGCGCGAAAGCGTGGGGAGCAAACAGG
>tjl6z1_681
TGGGGAATATTGCACAATGGGGGAAACCCTGATGCAGCCATGCCGCGTGTGTGAAGAAGGCCTCGGGAGTTGTAAAAGCACTTTCAGTAGGGAGGAAGGTAGTGTAGTTAACACTGCATTATTTGACGTTACCTACAGAAGAAGCACCGGCTAACTCCGTGCCAGCAGCCGCAGGTAATACGGAGGGTGCGAGCGTTAATCGGAAGTTACTGGGCGTAAGCGGCATGCAGGCGCTGTTAAGTCAGATGGTGAAAGCCCGGGGCGTTAACCTACCGGAATTGCATTTGAAACTGGCAGGGCTAGAGTCTTGGTAGAGGGGGTAGAAATTTCAGTGTAGCGGTGAAATGCGATAGAGATCTGAAGGAATACAGTGGCGAGGCGCCCCTGGAACAAAGACTGACGCTCAGATGCGAAAGCGTGGGGAGCAA
>tjl6z1_682
TGGGGAATATTGCACAATGGGGGAAACCCTGATGCAGCCATGCCGCGTGTGTGAAGAAGGCCTCGGGTTGTAAAGCACTTTCAGTAGGGAGGAAGGTAGTGTAGTTAACACCTGCATTATTTGACGTTACCTACAGAAGAAGCACCGGCTAACTCCGTGCCAGCAGCCGCGGTAATACGGAGGGTGCGAGCGTTAATCGGAATTACTGGGCGTAAAGCGCATGCAGGCGGCCTGTTAAGTCAGATGTGAAAGCCCGGGGCTTAACCTCGGAATTGCATTTGAAACTGGCAGGCTAGAGTCTTGGTAGAGGGGGTAGAATTTCAGGTGTAGCGGTGAAATGCGTAGAGATCTGAAGGAATACCAGTGGCGAAGGCGCCCCCTGGACAAAGACTGACGCTCAGATGCGAAAGCGTGGGGAGCAAACAGG
>tjl6z1_683
TGGGGAATATTGCACAATGGGGAAACCTGATGCAGCCATGCCGCGTGTGTGAAGAAGGCCTTCGGGTTGTAAAAGCACGTTTTCAGTAGGGAGGAAGGTAGTGTAGTTAACACCGTGCATTATTTGACGTTACCTACAGAAGAAGCACGGCTAACTCCGTGCCAGCAGCCGCGGTAATACGGAGGGTGCGAGCGTTAATCGGAATTACTGGGCGTAAAGCGCATGCAGGCGGCCTGTTTAAGTCAGATGTATGCAAAGGACCCGGGGCGTTAACCTACGGAATTATGCAATTTGAAACTGGGCAGGCTAGAGTCTTGTAGAGGGGGTAGAATTTCAGGTGTAGCGGTGAAATGCGTAGAGATCTGAAGGAATACCAGTGGCGAAGGCGGCCCCTGGACAAAGACTGACGCTCAGATGCGAAAGCGTGGGGAGCAAACAGG
>tjl6z1_684
TGGGGAATATTGCACAATGGGGGAAACCCTGATGCAGCCATGCCGCGTGTGTGAAGAAGGCCTCGGGTTGTAAAGCACGTTTCAGTAAGGGAGGAAGGTAGTGTAGTTAACACCTGCATTATTTGACGTTACCTACAGAAGAAGCACCGGCTAACTCCGTGCCAGCAGCCGCGGTAATACGGAGGGTGCGAGCGTTAAGTCGGAATACTGGGCGTAAAGCGCATGCAGGCGGCCTGTTAAGTCAGATGTGAAAGCCCGGGGCGTTAACCTCGGAATTGCATTTGAAACTGGGCAGGCTAGAAGTCTTGTAGAGGGGGGTAGAATTTCAGTGTAGCGGTGAAATGCGTAGAGATCTGAAGGAATACCAGTGGCGAAGGCGCCCCCTGGACAAAGACTGACGCTCAGATGCGAAAGCGTGGGGAGCAAACAGG
>tjl6z1_685
TGGGGAATATTGCACAATGGGGGAAACCCTGATGCAGCCATGCCGCGTGTGTGAAGAAGGCCTCGGGTTGTAAAGCACTTTCAGTAGGGAGGAAGGTAGTGTAGTTAACACCTGCATTATTTGACGTTACCTACAGAAGAAGCACCGGCTAACTCCGTGCCAGCAGCCGCGGTAATACGGAGGGTGCGAGCGTTAATCGGAATTACTGGGCGTAAAGCGCATGCAGGCGGCCTGTTAAGTCAGATGTGAAAGCCCGGGGGCTTAACCTCGGAATTGCATTTGAAAACTGGCAGGCTAGAGTCTTGTAGAGGGGGGTAGAATTTCAGGTGTAGCGGTGAAATGCGTAGAGATCTGAAGGAATACCAGTGGCGAGGCGCCCCCTGGACAAAGACTGACGCTCAGATGCGAAAGCGTGGGGAGCAAACAGG
>tjl6z1_686
TGGGGAATATTGCACAATGGGGGGAACCCTGATGCAGCCATGCTGCGTGAATGAAGAAGGCCTCGGGTTGTAAAGTTCTTTCGGTGATGAGGAAGGGTGATGTTTTAATAGAGCATTACATTGACGTTAGTCACAGAAGAAGCACCGGCTAACTCCGTGCCAGCAGCCTCGGTAATACGGAGGGTGCGAGCGTTAATCGGAATGACTGGGCGTAAAGGGCACGCAGGCGGTGACTTAAGTGAGATGTGAAAGCCCCGAGCTTAACTTGGGAATTGCATTTCATACTGGGTGGCTAGAGTATTTTAGGGAGGGGTAGAATTCCACGTGTAGCGGTGAAATGCGTAGAGATGTGGAGGAATACCGGAAGGCGAAGGCAGCCCCTTGGGAAAATACTGACGCTCATGTGCGAAAAGCGTGGGGAGCAAACAGG
>tjl6z1_687
TGGGGAATATTGCACAATGGGGGAAACCCTGATGCAGCCATGCCGCGTGTGTGAAGAAGGCCTCGGGTTGTAAAGCACTTTCAGTAGGGAGGAAGGTAGTGTAGTTAACACCTGCATTATTTGACGTTACCTACAGAAGAAGCACCGGCTAACTCCGTGCCAGCAGCCGCGGTAATACGGAGGGTGCGAGCGTTAATCGGAATTACTGGGCGTAAAGCGCATGCAGGCGGCCTGTTAAGTCAGATGTGAAAGCCCGGGGCTTAACCTCGGAATTGCATTTGAAACTGGCAGGCTAGAGTCTTGTAGAGGGGGTAGAATTTCAGGTGTAGCGGTGAAATGCGTAGAGATCTGAAGGAATACCAGTGGCGAAGGCGGCCCCCTGGACAAAGACTGACGCTCAGATGCGAAAGCGTGGGGAGCAAACAGG
>tjl6z1_688
TGGGGAATATTGCACAATGGGGGAAACCCTGATGCAGCCATGCCGCGTGTGTGAAGAAGGCCTCGGGTTGTAAAGCACTTTCAGTAGGGAGGAAGGTAGTGTAGTTAACACCTGCATTATTTGAGCTTACACTACAGAAGAAGCACCGGCTAACTCCGTGCCAGCAGCCGCGGTAATACGGAGGGTGCGAGCGTTAATCGGAATTACTGGGCGTAAAGCGCATGCAGGCGGCCTGTTAAGTCAGATGTGAAAGCCCGGGGCTTAACCTCGGAATTGCATTTGAAACTGGCAGGCTAGAGTCTTGTAGAGGGGGTAGAATTCAGGTGTAGCGGTGAAATGCGTAGAGATCTGAAGGAATACCAGTGGCGAAGGCGCCCCCTGGACAAAGACTGACGCTCAGATGCGAAAGCGTGGGGAGCAAACAGG
>tjl6z1_689
TGGGGAATATTGCACAATGGGGGAAACCCTGATGCAGCCATGCCGCGTGTGTGAAGAAGGCCTCGGGTTGTAAAGCACTTTCAGTAGGGAGGAAGGTAGTGTAGTTAACACCTGCATTACTTGACGTTACCTACAGAAGAAGCACCGGCTAACTCCGTGCCAGCAGCCGCGGTAATACGGAGGGTGCGAGCGTTAATCGGAATTACTGGGCGTAAAGCGCATGCAGGCGGCCTGTTAAGTCAGATGTGAAAGCCCGGGGCTTAACCTACGGATTGCATTTGAAACTGGCAGGCTAGAGTCTTGTAGAGGGGGTAGAATTTCAGGTGTAGCGGTGAAATGCGTAGAGATCTGAAGGAATACCAGTGGCGAAGGCGGCCCCCTGGACAAAGACTGACGCTCAGATGCGAAAGCGTGGGGAGCAAACAGG
>tjl6z1_690
GTGGGAATATTGCACAATGGGGGGAAACCCTGATGCAGCCATGCCGCGTGTGTGAAGAAGGCCTCGGGTTGTAAAGCACGTTTAGTAAGGGAGGAAGGTTAGTGTAGGTTAACACCGTGACATTATTTTGACGTTACCTACCAGAAGAAGCACCGGCTAACTCCGTGCCAGCAGCCGCGGTAATACGGAGGGTGCGAGCGTTAATCGGAATTATGGGCGTGAAAGCGCATGCAGGCGGCCTGTTAAGTCAGATGTAGCAAAGGCCCGGGGCCGTTAACCTACGAATGCATTTGAAACTGGGCAGGCTAGAGTCTTGTAGAGGGGGGTAGAAATTTCAGGTGTAGCGGTGAAATGCGTAGAGATCTGAAGGAATACCAGGTGGCGAAGGCGCCCCCTGGACAAAGACTGACGCTCAGATGCGAAAAGCG
>tjl6z1_691
TGGGGAATATTGCACAATGGGCGCAAGCCTGATGCAGCCATGCCGCGTGTGTGAAGAAGGCCTCGGGTTGTAAAGCACTTTCAGTCGTGAGGAAGGTGGTAGTGTTAATAGCACTATCATTTGACGTTAGCGACAGAAGAAGCACCGGCTAACTCCGTGCCAGCAGCCGCGGTAATACGGAGGGTGCGAGCGTTAATCGGAATTACTGGGCGTAAAGCGCATGCAGGTGGTTTGTTAAGTCAGATGTGAAAGCCCGGGGCTCAACCTCGGAATAGCATTTGAAACTGGCAGACTAGAGTACTGTAGAGGGGGTAGAATTTCAGGTGTAGCGGTGAAATGCGTAGAGATCTGAAGGAATACCGGTGGCGAAGGCGGCCCCCTGGACAGATACTGACACTCAGATGCGAAAAGCGTGGGGAGCAAACAGG
>tjl6z1_692
TGGGGAATATTGCACAATGGGGGAAACCCTGATGCAGCCATGCCGCGTGTGTGAAGAAGGCCTCGGGTTGTAAAGCACTTTCAGTAGGGAGGAAGGTAGTGTAGTTAACACCTGCACTATTTGACGTTACCTACAGAAGAAGCACCGGCTAACTCCGTGCCAGCAGCCGCGGTAATACGGAGGGTGCGAGCGTTAATCGGAATTACTGGGCGTAAAGCGCATGCAGGCGGCCTGTTAAGTCAGATGTGAAAGCCCGGGGCTTAACCTCGGAATTGCATTTGAAACTGGCAGGCTAGAGTCTTGTAGAGGGGGTAGAATTTCAGGTGTAGCGGTGAAATGCGTAGAGATCTGAAGGAATACCAGTGGCGAAGGCGGCCCCCTGGACAAAGACTGACGCTCAGATGCGAAAGCGTGGGGAGCAAACAGG
>tjl6z1_693
TGGGGAATATTGCACAATGGGGGAACCCTGATGCAGCCATGCCGCGTGTGTGAAGAAGGCCTTAGGGTTGTAAAGCACTTTCAGTAGGGAGGAAGGTAGTGTAGTTAACACCTGCACTATTTGACGTTACCTACAGAAGAAGCACCGGCTAACTCCGTGCCAGCACCGCGGTAATACGGAGGGTGCGAGCGTTAATCGGAATTACTGGGCGTAAAGCGCATCAGGCGGCCTGTTAAGTCAGATGGTATGAAAGCCCGGGGGCGTTAACCTCGGAATTGCATTTGAAACTGGGCTAGGGCTAGAGTCTTGGTAGAGGGGGGTAGAATTTCAGTGTAGCGGTGAAATGCGTAGAGAGTCTGAAGGAATACCAGTGGCGAAGGCGGCCCCCTGGACAAGACTGACGCTCAGATGCGAAAGCGTGGGGAGCAAACAGG
>tjl6z1_694
TGGGGAATATTGCACAATGGGGGAAACCCTGATGCAGCCATGCCGCGTGTGTGAAGAAGGCCTTAGGGTTGTAAAGCACTTTCAGTAGGGAGGAAGGTAGTGTAGTTAACACCTGCACTATTTGACGTTACCTACAGAAGAAGCACCGGCTAACTCCGTGCCAGCAGCCGCGGTAATACGGAGGGTGCGAGCGTTAATCGGAATTACTGGGCGTAAAGCGCATGCAGGCGGCCTGTTAAGTCAGATGTGAAAGCCCGGGGCTTAACCTCGGAATTGCATTTGAAACTGGCAGGCTAGAGTCTTGTAGAGGGGGTAGAATTCAGGTGTAGCGGTGAAATGCGTAGAGATCTGAAGGAATACCAGTGGCGAAGGCGGCCCCCTGGACAAAGACTGACGCTCAGATGCGAAAGCGTGGGGAGCAAACAGG
>tjl6z1_695
TGGGGAATATTGCACAATGGGGGAAACCCTGATGCAGCCATGCCGCGTGTGTGAAGAAGGCCTCGGGTTGTAAAGCACTTTCAGTAGGGAGGAAGGTAGTGTAGTTAACACCTGCATTATTTGACGTTACCTACAGAAGAAGCACCGGCTAACTCCGTGCCAGCAGCCGCGGTAATACGGAGGGTGCGAGCGTTAATCGGAATTACTGGGCGTAAAGCGCATGCAGGCGGCCTGTTAAGTCAGATGTGAAAGCCCGGGGGCTTAACCTCGGAATTGCATTTTGAAAACTGGGCAGGCTAGAGTCTTGGTAGAGGGGGGTAGAAATTTCAGGTGTAGCGGTGAAAATGCGTAGAGATCTGAAGGAATACCAGTGGCGAAGGCGGCCCCCTGGACAAAGACTGACGCTCAGATGCGAAAAGCGTGGGGAGCAAACAGG
>tjl6z1_696
TGGGGAATATTGCACAATGGGCGCAAGCCTGATGCAGCCATGCCGCGTGTGTGAAGAAGGCCTCGGGTTGTAAAGCACTTTCAGTCGTGAGGAAGGTGGTGTAGTTAATAGCTGCATTATTTGACGTTAGCGACAGAAGAAGCACCGGCTAACTCCGTGCCAGCAGCCGCGGTAATACGGAGGGTGCGAGCGTTAATCGGAATTACTGGGCGTAAAGCGCATGCAGGTGGTTTGTTAAGTCAGATGTGAAAGCCCGGGGCTCAACCTCGGAATAGCATTTGAAACTGGCAGACTAGAGTACTGTAGAGGGGGGTAGAATTTCAGGTGTAGCGGTGAAATGCGTAGAGATCTGAAGGAATACCGGTGGCGAAGGCGGCCCCCTGGACAGATACTGACACTCAGATGCGAAAGCGTGGGGAGCAAACAG
>tjl6z1_697
TGGGGAATATTGCACAATGGGGGAAACCCTGATGCAGCCATGCCGCGTGTGTGAAGAAGGCCTTCGGGTTGTAAAGCACTTTCAGTAGGGAGGAAGGTAGTGTAGTTAACACCTGCATTATTTGACGTTACCTACAGAAGAAGCACGGCTAACTCCGTGCCAGCAGCCGCGGTAATACGGAGGGTGCGACGTTAATCGGAATACTGGGTCGTAAAGCGGCATAGCAGGCGGCCTGGATTTAAGTCAGAATGTGAAAGACCCGGGGCGTTAACCTCGGAATTGGCAATTTTGAAAACTGGGCAGGCTTAGAAGTCTTGGCTAAGAAGGGGGGTTAGAATTCAGTGTAGACGGTGAAAATGCGTAAGAGATCTGCAAGGAATACAGTGGCGAAGGCGCCCCCTGGACAAAGACTGACGCTCAGATGCGAAAAGCGTGGGGAGCAAACAGG
>tjl6z1_698
TGGGGAATATTGCACAATGGGGGAAACCCTGATGCAGCCATGCCGCGTGTGTGAAGAAGGCCTCGGGTTGTAAAGCACTTTCAGTAGGGAGGAAGGTAGTGTAGTTAACACCTGCATTATTTGACGTTACCTACAGAAGAAGCACCGGCTAACTCCGTGCCAGCAGCCGCGGTAATACGGAGGGTGCGAGCGTTAATCGGAATTACTGGGCGTAAAGCGCATGCAGGCGGCCTGTTAAGTCAGATGTGAAAGCCCGGGGCTTAACCTCGGAATTGCATTTGAAACTGGCAGGCTAGAGTCTTGGTAGAGGGGGTAGAATTTCAGGTGTAGCGGTGAAATGCGTAGAGATCTGAAGGAATACCAGTGGCGAAGGCGGCCCCCTGGACAAAGACTGACGCTCAGATGCGAAAAGCGTGGGGAGCAAACAGG
>tjl6z1_699
TGGGGAATATTGCACAATGGGGGAAACCCTGATGCAGCCATGCCGCGTGTGTGAAGAAGGCCTTCGGGTTGTAAAGCACTCTCAGTAGGGAGGAAGGTAGTGTAGTTAACACCTGCATTATTTGACGTTACCTACAGAAGAAGCACCGGCTAACTCCGTGCCAGCAGCCGCGGTAATACGGAGGGTGCGAGCGTTAATCGGAATTACTGGGCGTAAAGCGCATGCAGGCGGCCTGTTAAGTCAGATGTGAAAGCCCGGGGCTTAACCTCGGAATTGCATTTGAAACTGGCAGGCTAGAGTCTTGTAGAGGGGGTAGAATTCAGGTGTAGCGGTGAAATGCGTAGAGATCTGAAGGAATACCAGTGGCGAAGGCGGCCCCCTGGACAAAGACTGACGCTCAGATGCGAAAGCGTGGGGAGCAAACAGG
>tjl6z1_700
TGGGGAATATTGCACAATGGGGGAAACCCTGATGCAGCCATGCCGCGTGTGTGAAGAAGGCCTCGGGTTGTAAAGCACTTTCAGTAGGGAGGAAGGTAGTGTAGTTAACACCTGCATTATTTGACGTTACCTACAGAAGAAGCACCGGCTAACTCCGTGCCAGCAGCCGCGGTAATACGGAGGGTGCGAGCGTTAATCGGAATTACTGGGCGTAAAGCGCATGCAGGCGGCCTGTTAAGTCAGATGTGAAAGCCCGGGGCTTAACCTCGGAATTGCATTTGAAACTGGGCAGGCTAGAGTCTTGGTAGAGGGGGTAGAATTTCAGGTGTAGCGGTGAAATGCGTAGAGAATCTGAAGGAATACCAGTGGCGAAGGCGGCCCCCTGGACAAAGACTGACGCTCAGATGCGAAAGCGTTGGGGAGCAAACAGG
>tjl6z1_701
TGGGGAATATTGCACAATGGGGGAAACCCTGATGCAGCCATGCCGCGTGTGTGAAGAAGGCCTCGGGTTGTAAAGCACTTTCAGTAGGGAGGAAGGTAGTGTAGTTAACACCTGCATTATTTGACGTTACCTACAGAAGAAGCACCGGCTAACTCCGTGCCAGCAGCCGCGGTAATACGGAGGGTGCGAGCGTTAATCGGAATTACTGGGCGTAAAGCGCATGCAGGCGGCCTGTTAAGTCAGATGTGAAAGCCCGGGGCTTAACCTCGGATTGCATTTGAAACTGGCAGGCTAGAGTCTTGTAGAGGGGGGTAGAATTTCAGGTGTAGCGGTGAAATGCGTAGAGATCTGAAGGAATACCAGTGGCGAAGGCGGCCCCCTGGACAAAGACTGACGCTCAGATGCGAAAGCGTGGGGAGCAAACAGG
>tjl6z1_702
TGGGGAATATTGCACAATGGGGGAAACCCTGATGCAGCCATGCCGCGTGTGTGAAGAAGGCCTTCGGGTTGTAAAGCACTTTCAGTAGGGAGGAAGATAGTGTAGTTAACACCTGCATTATTTGACGTTACCTACAGAAGAAGCACCGGCTAACTCCGTGCCAGCAGCCGCGGTAATACGGAGGGTGCGAGCGTTAATCGGAATTACTGGGCGTAAAGCGCATGCAGGCGGCCTGTTAAGTCAGATGTGAAAGCCCGGGGCTTAACCTCGGAATTGCATTTGAAACTGGCAGGCTAGAGTCTTGGTAGAGGGGGTAGAATTTCAGGTGTAGCGGTGAAATGCGTAGAGATCTGAAGGAATACCAGTGGCGAAGGCGGCCCCCTGGACAAAGACTGACGCTCAGATGCGAAAGCGTGGGGAGCAAACAGG
>tjl6z1_703
TGGGGAATATTGCACAATGGGCGCAAGCCTGATGCAGCCATGCCGCGTGTGTGAAGAAGGCCTCGGGTTGTAAAGCACTTTCAGTCGTGAGGAAGGTAGTGTAGTTAATAGCTGCATTATTTGACGTTAGCGACAGAAGAAGCACCGGCTAACTCCGTGCCAGCAGCCGCGGTAATACGGAGGGTGCGAGCGTTAATCGGAATTACTGGGCGTAAAGCGCATGCAGGTGGTTTGTTAAGTCAGATGTGAAAGCCCGGGGCTCAACCTCGGAATAGCATTTGAAACTGGCAGACTAGAGTACTGTAGAGGGGGTAGAATTTCAGGTGTAGCGGTGAAATGCGTAGAGATCTGAAGGAATACCGGTGGCGAAGGCGGCCCCCTGGACAGATACTGACACTCAGATGCGAAAGCGTGGGGAGCAAACAGG
>tjl6z1_704
TGGGGAATATTGTCACAATGGGGGAAACCCTGATGCAGCCATGCCGCGTGTGTGAAGAAGGCCTTCGGGTTGTAAAGCATCTTTCAGTAGGGAGGAAGGTAGTGTAGTTAATACCTGCACTATTTCGACGTTACCTACAGAAGAAGCACCGGCTAACTCCGTGCCAGCAGCCGCGGTAATACGGAGGGTGCGAGCGTTAATCGGAATTACTGGGCGTAAAGCGCATGCAGGCGGCCTGTTAAGTCAGATGTGAAAGCCCGGGGCTTAACCTCGGAATTGCATTTGAAACTGGCAGGCTAGAGTCTTGGTAGAGGGGGTAGAATTTCAGGTGTAGCGGTGAAATGCGTAGAGATCTGAAGGAATACAGTGGCGAGGCGGCCCCCTGGACAAAGACTGACGCTCAGATGCGAAAAGCGTGGGGAGCAAACAGG
>tjl6z1_705
TGGGGAATATTGCACAATGGGGGAAACCCTGATGCAGCCATGCCGCGTGTGTGAAGAAGGCCTCGGGTTGTAAAGCACGTTTCAGTAAGGGAGGAAGGTTAGTGTAGGTTAACACCGTGCATTACTTGACGTTACCTACAGAAGAAGCACCGGCTAACTCCGTGCCAGCAGCCGCGGTAATACGGAGGGTGCGAGCGTTAATCGGAATTACTGGGCGTAAAGCGCATGCAGGCGGCCTGTTAAGTCAGATGTGAAAGCCCGGGGCTTAACCTACGGAATTGCATTTGAAACTGGCAGGCTAGAGTCTTGGTAGAGGGGGTAGAATTCAGGTGTAGCGGTGAAATGCGTAGAGATCTGAAGGAATACCAGTGGCGAAGGCGGCCCCCTGGACAAAGACTGACGCTCAGATGCGAAAGCGTGGGGAGCAAACAGG
>tjl6z1_706
TGGGGAATATTGCACAATGGGGGAAACCCTGATGCAGCCATGCCGCGTGTGTGAAGAAGGCCTCGGGTTGTAAAGCACTTTCAGTAGGGAGGAAGGTAGTGTAGTTAATACCTGCATTATTTGACGTTACCTACAGAAGAAGCACCGGCTAACTCCGTGCCAGCAGCCGCGGTAATACGGAGGGTGCGAGCGTTAATCGGAATTACTGGGCGTAAAGCGCATGCAGGCGGCCTGTTAAGTCAGATGTGAAAGCCCGGGGCTTAACCTCGGAATTGCATTTTGAAAACTGGGCAGGGCTTAGAAGTCTTTGTAGAGGGGGGTAGAATTTCAGGTGTAGCGGTGAAATGCGTAGAGATCTGAAGGAATACCAGTGGCGAAGGCGCCCCCTGGACAAAGACTGACGCTCAGATGCGAAAAGCGTGGGGAGCAAACAGG
>tjl6z1_707
TGGGGAATATTGCACAATGGGGGAAACCCTGATGCAGCCATGCCGCGTGTGTGAAGAAGGCCTCGGGTTGTAAAGCACTTTCAGTAGGGAGGAAGGTAGTGTAGTTAACACCTGCACTATTTGACGTTACCTACAGAAGAAGCACCGGCTAACTCCGTGCCAGCAGCCGCGGTAATACGGAGGGTGCGAGCGTTAATCGGAATTACTGGGCGTAAAGCGCATGCAGGCGGCCTGTTAAGTCAGATGTGAAAGCCCGGGGCTTAACCTCGGAATTGCATTTGAAACTGGCAGGCTAGAGTCTTGTAGAGGGGGTAGAATTCAGGTGTAGCGGTGAAATGCGTAGAGATCTGAAGGAATACCAGTGGCGAAGGCGGCCCCCTGGACAAAGACTGACGCTCAGATGCGAAAAGCGTGGGGAGCAAACAGG
>tjl6z1_708
TGGGGAATATTGCACAATGGGGGAAACCCTGATGCAGCCATGCCGCGTGTGTGAAGAAGGCCTCGGGTTGTAAAGCACTTTCAGTAGGGAGGAAGGTAGTGTAGTTAACACCTGCATTATTTGACGTTACCTACAGAAGAAGCACCGGCTAACTCCGTGCCAGCAGCCGCGGTAATACGGAGGGTGCGAGCGTTAATCGGAATTACTGGGCGTAAAGCGCATGCAGGCGGCCTGTTAAGTCAGATGTGAAAGCCCGGGGCTTAACCTCGGAATTGCATTTGAAACTGGCAGGCTAGAGTCTTGGTAGAGGGGGTAGAATTCAGGTGTAGCGGTGAAATGCGTAGAGATCTGAAGGAATACCAGTGGCGAAGGCGGCCCCCTGGACAAAGACTGACGCTCAGATGCGAAAGCGTGGGGAGCAAACAGG
>tjl6z1_709
TGGGGAATATTGCACAATGGGGGAAACCCTGATGCAGCCATGCCGCGTGTGTGAAGAAGGCCTCGGGTTGTAAAGCACTTTCAGTAGGGAGGAAGGTAGTGTAGTTAACACCTGCATTATTTGACGTTACCTACAGAAGAAGCACCGGCTAACTCCGTGCCAGCAGCCGCGGTAATACGGAGGGTGCGAGCGTTAATCGGAATTACTGGGCGTAAAGCGCATGCAGGCGGCCTGTTAAGTCAGATGTGAAAGCCCGGGGCTTAACCTCGGAATTGCATTTGAAACTGGCAGGCTAGAGTCTTGTAGAGGGGGTAGAATTTCAGGTGTAGCGGTGAAATGCGTAGAGATCTGAAGGAATACCAGTGGCGAAGGCGGCCCCCTGGACAAAGACTGACGCTCAGATGCGAAAAGCGTGGGGAGCAAACAGG
>tjl6z1_710
TGGGGAATATTGCACAATGGGGGAAACCCTGATGCAGCCATGCCGCGTGTGTGAAGAAGGCCTCGGGTTGTAAAGCACTTTCAGTAGGGAGGAAGGTAGTGTAGTTAACACCTGCATTATTTGACGTTACCTACAGAAGAAGCACCGGCTAACTCCGTGCCAGCAGCCGCGGTAATACGGAGGGTGCGAGCGTTAATCGGAATTACTGGGCGTAAAGCGCATGCAGGCGGCCTGTTAAGTCAGATGTGAAAGCCCGGGGCGTTAACCTCGGAATTGCATTTGAAACTGGCAGGCTAGAGTCTTGTAGAGGGGGTAGAATTTCAGGTGTAGCGGTGAAATGCGTAGAGATCTGAAGGAATACCAGTGGCGAAGGCGGCCCCCTGGACAAAGACTGACGCTCAGATGCGAAAAGCGTGGGGAGCAAACAGG
>tjl6z1_711
TGGGGAATTTTCCGCAATGGACGAAAGCCTGACGGAGCAATGCCGCGTGGAGGTAGAAGGCCCACGGGTCGTGAACTTCTTTTCCCGGAGAAGAAGCAATGACGGTATCTGGGGAATAAGCATCGGCTAACTCTGTGCCAGCAGCCGCGGTAATACAGAGGATGCAAGCGTTATCCGGAATGATTGGGCGTAAAGCGTCTGTAGGTGGCTTTTTAAGTCCGCCGTCAAATCCCAGGGCTCAACCCTGGACAGGCGGTGGAAACTACCAAGCTGGAGTACGGTAGGGGCAGAGGGAATTTCCGGTGGAGCGGTGAAATGCGTAGAGATCGGAAAGAACACCAACGGCGAAAGCACTCTGCTGGGCCGACACTGACACTGAGAGACGAAAGCTAGGGGAGCGAATGGG
>tjl6z1_712
TGGGGAATATTGCACAATGGGGGAAACCCTGATGCAGCCATGCCGCGTGTGTGAAGAAGGCCTTCGGGTTGTAAAGCACTTTCAGTAGGGAGGAAGGTAGTGTAGTTAACACCTGCATTATTTGACGTTACCTACAGAAGAAGCACCGGCTAACTCCGTGCCAGCAGCCGCGGTAATACGGAGGGTGCGAGCGTTAATCGGAATTACTGGGCGTAAAGCGCATGCAGGCGGCCTGTTAAGTCAGATGTGAAAGCCCGGGGCTTAACCTCGGAATTGCATTTGAAACTGGCAGGCTAGAGTCTTGTAGAGGGGGGTAGAATTTCAGGTGTAGCGGTGAAATGCGTAGAGATCTGAAGGAATACCAGTGGCGAAGGCGCCCCCTGGACAAAGACTGACGCTCAGATGCGAAAGCGTGGGGAGCAAACAGG
>tjl6z1_713
TGGGGAATATTGCACAATGGGGGAAACCCTGATGCAGCCATGCCGCGTGTGTGAAGAAGGCCTCGGGTTGTAAAGCACTTTCAGTAGGGAGGAAGGTAGTGTAGTTAACACCTGCATTATTTGACGTTACCTACAGAAGAAGCACCGGCTAACTCCGTGCCAGCAGCCGCGGTAATACGGAGGGTGCGAGCGTTAATCGGAATTACTGGGCGTAAAGCGCATGCAGGCGGCCTGTTAAGTCAGATGTGAAAGCCCGGGGCTTAACCTCGGAATTGCATTTGAAACTGGCAGGCTAGAGTCTTGTAGAGGGGGGTAGAATTCAGGTGTAGCGGTGAAATGCGTAGAGATCTGAAGGAATACCAGTGGCGAAGGCGGCCCCCTGGACAAAGACTGACGCTCAGATGCGAAAAGCGTGGGGAGCAA
>tjl6z1_714
TGGGGAATATTGCACAATGGGGGAAACCCTGGATGCAGCCATGCCGCGTGTGTGAAGAAGGCCTCGGGTTGTAAAGCACTTTCAGTAGGGAGGAAGGTAGTGTAGTTAACACCTGCATTATTTGACGTACCTACAGAAGAAGCACCGGCTAACTCCGTGCCAGCAGCCGCGGTAATACGGAGGGTGCGAGCGTTAATCGGAATTACTGGGCGTAAAGCGGCATGCAGGCGGGCCTGTTGAAGTCACGAATGTATGAAAGCCCGGGGCTTACCTACGGATTGCATTTGAAACTGGGCAGGGCTAGAGTCTTGGTGAGAGGGGGTAGGAAATTCAGGTGTAGCGGTGAAATGCGTAGAGATCTGAAGGAATACCAGTGGCGAAGGCGGCCCCCTGGACAAAGACTGACGCTCAGATGCGAAAAGCGTGGGGAGCAA
>tjl6z1_715
TGGGGAATATTGCACAATGGGCGCAAGCCTGATGCAGCCATGCCGCGTGTGTGAAGAAGGCCTCGGGTTGTAAAGCACTTTCAGTCGTGAGGAAGGTAGTGTAGTTAATAGCTGCATTATTTGACGTTAGCGGACGGGAAGAAAGCACCGGCTAACTCCGTGCCAGCAGCCGCGGTAATACGGAGGGTGCGAGCGTTAATCGGAATTACTGGGCGTAAAGCGCATGCAGGTGGTTTGTTAAGTCAGATGTGAAAGCCCGGGGCTCAACCTCGGAATAGCATTTGAAACTGGCAGACGTAGAGTACTGTAGAGGGGGGGTAGAATTTCAGGTGTAGCGGTGAAAATGCGTAGAGATCTGGAAGGAATACCGGTGGCGAAGGCGCCCCCTGGACAGATACTGACACTCAGATGCGAAAGCGTGGGGAGCAAACA
>tjl6z1_716
TGGGGAATATTGCGCAATGGGGGGAACCCTGACGCAGCCATGCCGCGTGAATGAAGAAGGCCTTCGGGTTGTAAAGTTCTTTCGGTGATGAGGAAGGCGGTTAGTTTAATAGGCTAATTGATTGACGTAATCACAGAAGAAGCACCGGCTAACTCCGTGCCAGCAGCCGCGGTAATACGGAGGGTGCGAGCGTTAATCGGAATAACTGGGGCGGTAAAGGGCACGAGCAGGCGGGTTGCTTAATGCGTGAAGGGTGGTCTGAAAATTCCCCCCGGGCTTTAACCGTGGGGAATTGCATTTCAGGACTTGGGGGCCAGGCCTAAGATGTAGTTTTAGGGGAGGGGTAGTACTTCCACGTGTAGCGGTGAAAATGCGTAGAGGATGTGGAGGAATACCGAAGGCGAGGCAGCCCCTTGGGGAAATACTGACGCTCATGTGCGAAAGCGTGGGGAGCAA
>tjl6z1_717
TGGGGGAATATTGCACAAGTGGGCGCAAGCCTGATGCAGCCATGCCGCCGTGTGTGAAGAAGGCCTCGGGTTGTAAAGCACTTTCAGTCGTGAGGAAGGTGGTGTAGTTAATAGCTGCATTATTTGACGTTAGCGACAGAAGAAGCACCGGCTAACTCCGTGCCAGCAGCCGCGGTAATACGGAGGGTGCGAGCGTTAATCGGAATTACTGGGCGTAAAGCGCATGCAGGTGGTTTGTTAAGTCAGATGTGAAAGCCCGGGGCTCAACCTCGGAATAGCATTTGAAACTGGCAGACTAGAGTACTGTAGAGGGGGGTAGAATTTCAGGTGTAGCGGTGAAATGCGTAGAGATCTGAAGGAATACCGGTGGCGAAGGCGGCCCCCTGGACAGATACTGACACTCAGATGCGAAAGCGTGGGGAGCAAACAGG
>tjl6z1_718
TGGGGAATATTGCGCAATGGGGGAAACCCTGATGCAGCCATGCCGCGTGTGTGAAGAAGGCCTCGGGTTGTAAAGCACTTTCAGTAGGGAGGAAGGTAGTGTAGTTAACACCTGCATTATTTGACGTTTACCTACAGAAGAAGCACCGGCTAACTCCGTGCCAGCAGCCGCGGTAATACGGAGGGTGCGAAGCGTTAATCGGAATTACTGGGCGTAAAGCTGGCATGCAGGCGGCCTGTTAAGTCAGATGTGAAAGCCCGGGGCTTAACCTCGGAATTGCATTTGAAAACTGGGCAGGCTAGAGTCTTTGTAGAGGGGGGGTAGAATTTCAGGTGTAGCGGTGAAATGCGTAGAGATCTGAAGGAATACCAGTGGCGAGGCGGCCCCCTGGACAAAGACTGACGCTCAGATGCGAAAAGCGTGGGGA
>tjl6z1_719
TGGGGAATATTGCACAATGGGGGAAACCCTGATGCAGCCATGCCGCGTGTGTGAAGAAGGCCTTCGGGTTGTAAAGCACTTTCAGTAGGGAGGAAGGTAGTGTAGTTAACACCTGCATTATTTGACGTTACCTACAGAAGAAGCACCGGCTAACTCCGTGCCAGCAGCCGCGGTAATACGGAGGGTGCGAGCGTTAATCGGAATTACTGGGCGTAAAGCGCATGCAGGCGGCCTGTTAAGTCAGATGTGAAAGCCCGGGGCTTAACCTCGGAATTGCATTTGAAACTGGGCAGGCTAGAGTCTTTGGTAGAGGGGGGTAGAATTTCAGGTGTAGCGGTGAAATGCGTAGAGATCTGAAGGAATACCAGTGGCGAAGGCGGCCCCCGGACAAAGACTTGACGCTCAGATGCGAAAAGCGTGGGGAAGCAAACAGG
>tjl6z1_720
TGGGGAATATTGCACAATGGGGGAAACCCTGATGCAGCCATGCCGCGTGTGTGAAGAAGGCCTCGGGTTGTAAAGCACTTTCAGTAGGGAGGAAGGTAGTGTAGTTAACACCTGCATTATTTGACGTTACCTACAGAAGAAGCACCGGCTAACTCCGTCCAGCACCGCGGCAATACGGAGGGTGCGAGCGTTAATCGGAATTACTGGGCGAAGCGCTAATGCAGGCGGCCTGCTTAAGTAGCACGATGGTGAAAGGACCCGGGGCCGTTACCTTCCGATATGCATTTGAAACTGGGCAGGGCTAGAGTCTTGTGAGAGGGGGGTAGGAATTTCAGGTGTAGCGTGAAATGCGTAGAGGATCTGAAGGAATACCAGTGGCGAGGCGCCCCCTGGACAAAGACTGAGCTAGATGCGAAAGCGTGGGGAGCAAACAG
>tjl6z1_721
TGGGGAATATTGCACATGGGGGAAACCCTGGATGCAGCCATGCCGCGTGTGTGAAGAAGGCCTCGGGTTGTAAAAGCACTTTTCAGTCAGGGGAGGGAAGGTAGTGTAGTTTAACAACCTGCACTATTTTGAGCGTTCACCTTACAGAAAGAAAGCATCCCGGGCTAAACTACCGTGCCAGCAGCCGCGGTAATACGGAGGGTGCGAGCGTTAAGTCGGAATTACTGGGCGTAAAGCGCATGCAGGCGGCCTGTTAAGTCAGATGTGAAAGACCCGGGGCGTTACCTACGGATTAGCATTTTGAAAACTTGGGCAGGGCTAGAGTCTTTGGTAGAGGGGGGGTAGAAATTTTCAGTGTAGCGGTGAAATGCGTAGAGAATCTGAAGGAATACAGTGGCGAAGGCGCCCCCTGGACAAGACTGACGCTCAGATGCGAAAGCGTGGGAGCAAAC
>tjl6z1_722
TGGGGAATATTGCACAATGGGGGAAACCCTGATGCAGCCATGCCGCGTGTGTGAAGAAGGCCTTCGGGTTGTAAAGCACTTTCAGTAGGGAGGAAGGTAGTGTAGTTAACACCTGCATTATTTGACGTTACCTACAGAAGAAGCACCGGCTAACTCCGTGCCAGCAGCCGCGGTAATACGGAGGGTGCGAGCGTTAATCGGAATTACTGGGCGTAAAGCGCATGCAGGCGGCCTGTTAAGTCAGATGTGAAAGCCCGGGGCTTAACCTCGGAATTGCATTTGAAACTGGCAGGCTAGAGTCTTGTAGAGGGGGTAGAATTTCAGGTGTAGCGGTGAAATGCGTAGAGATCTGAAGGAATACCAGTGGCGAAGGCGGCCCCCTGGACAAAGACTGACGCTCAGATGCGAAAAGCGTGGGGAGCAAACAGG
>tjl6z1_723
TGGGGAATATTGCACAATGGGGGAAACCCTGATGCAGCCATGCCGCGTGTGTGAAGAAGGCCTCGGGTTGTAAAGCACTTTCAGTAGGGAGGAAGGTAGTGTAGTTAACACCTGCATTATTTGACGTTACCTACAGAAGAAGCACCGGCTAACTCCGTGCCAGCAGCCGCGGTAATACGGAGGGTGCGAGCGTTAATCGGAATTACTGGGCGTAAAGCGCATGCAGGCGGCCTGTTAAGTCAGATGTGAAAGCCCGGGGCTTAACCTCGGAATTGCATTTGAAACTGGCAGGCTAGAGTCTTGTAGAGGGGGTAGAATTCAGGTGTAGCGGTGAAATGCGTAGAGATCTGAAGGAATACCAGGTGGCGAAGGCGGCCCCCTGGACAAAAGACTGACGCTCAGATGCGAAAAGCGTGGGGAGCAAACAGG
>tjl6z1_724
TGGGGAATATTGCACAATGGGGGAAACCCTGATGCAGCCATGCCGCGTGTGTGAAGAAGGCCTCGGGTTGTAAAGCACTTTCAGTAGGGAGGAAGGTAGTGTAGTTAACACCTGCATTATTTGACGTTACCTACAGAAGAAGCACCGGCTAACTCCGTGCCAGCAGCCGCGGTAATACGGAGGGTGCGAGCGTTAATCGGAATTACTGGGCGTAAAGCGCATGCAGGCGGCCTGTTAAGTCAGATGTGAAAGCCCGGGGCGTTACCTCGGATTAGCATTTGAAACTGGCAGGCTAGAGTCTTGTAGAGGGGGTAGAATTTCAGTGTAGCGGTGAAATGCGTAGAGATCTGAAGGAATACCAGTGGCGAAGGCGGCCCCCTGGACAAAGACTGACGCTCAGATGCGAAAGCGTGGGGAGCAAACAGG
>tjl6z1_725
TGGGGAATATTGCACAATGGGGGAAACCCTGATGCAGCCATGCCGCGTGTGTGAAGAAGGCCTCGGGTTGTAAAGCACTTTCAGTAGGGAGGAAGGTAGTGTAGTTAACACCTGCATTATTTGACGTTACCTACAGAAGAAGCACCGGCTAACTCCGTGCCAGCAGCCGCGGTAATACGGAGGGTGCGAGCGTTAATCGGAATTACTGGGCGTAAAGCGCATGCAGGCGGCCTGTTAAGTCAGATGTGAAAGCCCGGGGCGTTAACCTACGGATTGCATTTGAAACTGGCAGGCTAGAGTCTTGTAGAGGGGGGTAGAATTTCAGGTGTAGCGGTGAAAATGCGTAGAGATCTGAAGGAATACCAGTGGCGAAGGCGCCCCCTGGACAAAGACTGACGCTCGAGATGCGAAAGCGTGGGGAGCAAACAGG
>tjl6z1_726
TGGGGAATATTGCACAATGGGGGAAACCCTGATGCAGCCATGCCGCGTGTGTGAAGAAGGCCTCGGGTTGTAAAGCACTTTCAGTAGGGAGGAAGGTAGTGTAGTTAACACCTGCATTATTTGACGTTACCTACAGAAGAAGCACCGGCTAACTCCGTGCCAGCAGCCGCGGTAATACGGAGGGTGCGAGCGTTAATCGGAATTACTGGGCGTAAAGCGCATGCAGGCGGCCTGTTAAGTCAGATGTGAAAGCCCGGGGCTTAACCTCGGAATTGCATTTGAAACTGGCAGGCTAGGGTCTTGTAGAGGGGGGTAGAATTTCAGGTGTAGCGGTGAAATGCGTAGAGATCTGAAGGAATACCAGTGGCGAAGGCGGCCCCCTGGACAAAGACTGACGCTCAGATGCGAAAGCGTGGGGAGCAAACAGG
>tjl6z1_727
TGGGGAATATTGCACAATGGGGGAAACCCTGATGCAGCCATGCCGCGTGTGTGAGGAAGGCCTCGGGTTGTAAAGCACTTTCAGTAGGGAGGAAGGTAGTGTAGTTAACACCTGCATTATTTGACGTTACCTACAGAAGAAGCACCGGCTAACTCCGTGCCAGCAGCCGCGGTAATACGGAGGGTGCGAGCGTTAATCGGAATTACTGGGCGTAAAGCGCATGCAGGCGGCCTGTTAAGTCAGATGTGAAAGCCCGGGGCTTAACCTCGGAATTGCATTTGAAACTGGCAGGCTAGAGTCTTGTAGAGGGGGTAGAATTTCAGGTGTAGCGGTGAAATGCGTAGAGATCTGAAGGAATACCAGTGGCGAAGGCGGCCCCCTGGACAAAGACTGACGCTCAGATGCGAAAGCGTGGGGAGCAAACAGG
>tjl6z1_728
TGGGGAATATTGCACAATGGGGGAAACCCTGATGCAGCCATGCCGCGTGTGTGAAGAAGGCCTCGGGTTGTAAAGCACTTTCAGTAGGGAGGAAGATAGTGTAGTTAACACCTGCATTATTTGACGTTACCTACAGAAGAAGCACCGGCTAACTCCGTGCCAGCAGCCGCGGTAATACGGAGGGTGCGAGCGTTAATCGGAATTACTGGGCGTAAAGCGCATGCAGGCGGCCTGTTAAGTCAGATGTGAAAGCCCGGGGCTTAACCTCGGAATTGCATTTGAAACTGGCAGGCTAGAGTCTTGTAGAGGGGGTAGAATTTCAGGTGTAGCGGTGAAATGCGTAGAGATCTGAAGGAATACCAGTGGCGAAGGCGGCCCCCTGGACAAAGACTGACGCTCAGATGCGAAAAGCGTGGGGAGCAAACAGG
>tjl6z1_729
TGGGGAATATTGCACAATGGGGAAACCCTGATGCAGCCATGCCGCGTGTGTGAAGAAGGCCTCGGGTTGTAAAGCACTTTCAGTAGGGAGGAAGGTAGTGTAGTTAACACCTGCACTATTTGACGTTACCTACAGAAGAAGCACCGGCTAACTCCGTGCCAGCAGCCGCGGTAATACGGAGGGTGCGAGCGTTAATCGGAATTACTGGGCGTAAAGCGCATGCAGGCGGCCTGTTAAGTCAGATGTGAAAGCCCGGGGCTTAACCTCGGAATTGCATTTGAAACTGGCAGGCTAGAGTCTTGGTAGAGGGGGTAGAATTTCAGGTGTAGCGGTGAAATGCGTAGAGATCTGAAGGAATACAGTGGCGAGCGCCCCCCTGGACAAAGACTGACGCTCAGATGCGAAAGCGTGGGGAGCAACAGG
>tjl6z1_730
TGGGGAATATTGCACAATGGGGGAAACCCTGATGCAGCCATGCCGCGTGTGTGAAGAAGGCCTCGGGTTGTAAAGCACTTTCAGTAGGGAGGAAGATAGTGTAGTTAACACCTGCATTATTTGACGTTACCTACAGAAGAAGCACCGGCTAACTCCGTGCCCAGCAGCCGCGGTAATACGGAGGGTGCGAGCGTTAATCGGAATTACTGGGCGTAAAGCAGCATGCAGGCGGCCTGTTAAGTCAGATGTGAAAGCCCGGGGCTTAACCTCGGAATTGCATTTGAAACTGGCAGGCTAGAGTCTTGTAGAGGGGGTAGAATTTCAGGTGTAGCGGTGAAATGCGTAGAGATCTGAAGGAATACCAGTGGCGAAGGCGGCCCCCTGGACAAAGACTGACGCTCAGATGCGAAAAGCGTGGGGAGCAAACAAGG
>tjl6z1_731
TGGGGAATATTGCACAATGGGCGCAAGCCTGATGCAGCCATGCCGCGTGTGTGAAGAAGGCCTTCGGGTTGTAAGCACTTTGCAGATCGTGGAGGAAGGTAGTGTAGTTAATAGCTGCATTATTTGACGTTAGCGACAGAAGAAGCACCGGCTAACTCCGTGCCAGCAGCCGCGGTAATACGGAGGGTGCGAGCGTTAATCGGAATTACTGGGCGTAAAGCGCATGCAGGTGGTTTGTTAAGTCAGATGTGAAAGCCCGGGGCTCAACCTCGGAATTGCATTTGAAACTGGCAGACTAGAGTACTGTAGAGGGGGGTAGAATTTCAGGTGTAGCGGTGAAAATGCGTAGAGATCTGAAGGAATACCGGTGGCGAAGGCGGCCCCCTGGACAGATACTGACACTCAGATGCGAAAGCGTGGG
>tjl6z1_732
TGGGGAATATTGCACAATGGGGGAAACCCTGATGCAGCCATGCCGCGTGTGTGAAGAAGGCCTCGGGTTGTAAAGCACTTTTCAGTAGGGAGGAAGGTAGTGTAGTTAACACCTGCACTATTTGACGTTACCTACAGAAGAAGCACCGGCTAACTCCGTGCCAGCAGCCGCGGTAATACGGAGGGTGCGAGCGTTAATCGGAATTACTGGGCGTAAAGCGCACGCAGGCGGTTTGTTAAGTCAGATGTGAAATCCCCGGGCTCAACCTGGGAACTGCATCTGATACTGGCAAGCTTGAGTCTCGTAGAGGGGGTAGAATTCCAGGTGTAGCGGTGAAATGCGTAGAGATCTGGAGGAATACCGGTGGCGAAGGCGGCCCCCTGGACGAAGACTGACGCTCAGGTGCGAAAGCGTGGGGAGACAAACAGG
>tjl6z1_733
TGGGGAATATTGCACAACTGGGGGAAACCCTGATGCAGCCATGCCGTCGTGCTGTGAAGCAAGGCCTTCGGGTTGTAAAGCACGTTTCAGTAAGGGAGGAAGGTAGTGTAGTTAAGCACCTGCATTATTTGACGTTACCTACGAGGAAGAAGCACCGGCGTAACTCCGTGCCAGGCAGCCAGCCGGTAATACGGAGGGTGGCGAAGCCGGTTAAGTTCGGAATTACTGGGCGTAAAGCGCATGCCAGGCGGCCGTGTTAAGTCAGGATGTGAAAGCCCGGGGCTTAACCTCGGAATTGCATTTGAAACTGGCAGGCTAGAGTCTTGGTGAGAGGGGGTAGAATTTCAGGTGTAGCGGTGAAATGCGTAGAGATCTGAAGGAATACCAGTGGCGAAGGCGGCCCCCTGGACAAAGACTGACGCTCAGATGCGGAAAGCGTGGGGAGCAAACAGG
>tjl6z1_734
TGGGGAATATTGCACAATGGGGGAAACCCTGATGCAGCCATGCCGCGTGTGTGAAGAAGGCCTCGGGTTGTAAAGCACTTTCAGTAGGGAGGAAGGTAGTGTAGTTAACACCTGCATTACTTGACGTTACCTACAGAAGAAGCACCGGCTAACTCCGTGCCAGCAGCCGCGGTAATACGGAGGGTGCGAGCGTTAATCGGGATTACTGGGCGTAAAGCGCATGCAGGCGGCCTGTTAAGTCGGATGTGAAAGCCCGGGGCTTAACCTCGGAATTGCATTTGAAACTGGCAGGCTAGAGTCTTGTAGAGGGGGGTAGAATTTCAGGTGTAGCGGTGAAATGCGTAGAGATCTGAAGGAATACCAGTGGCGAAGGCGGCCCCCTGGACAAAGACTGCCGCTCAGATGCGAAAAGCGTGGGGAGCAAACAGG
>tjl6z1_735
TGGGGAATATTGCACAATGGGGGAAACCCTGATGCAGCCATGCCGCGTGTGTGAAGAAGGCCTTCGGGTTGTAAAGCACTTTCAGTAGGGAGGAAGGTAGTGTAGTTAACACCTGCATTATTTGACGTTACCTAACAGAAGAAGCACCGGCTAACTCCGTGCCAGCAGCCGCGGTAATACGGAGGGTGCGAGCGTTAAATCGGAATTACTGGGCGTAAAGCGCATGCAGGCGGCCTGTTAAGTCAGATGTGAAAGCCCGGGGCTTAACCTCGGAATTGCATTTGAAACTGGGCAGGCTAGAGTCTTGTGAGAGGGGGTAGAATTCAGGTGTAGCGGTGAAATGCGTAGAGATCTGAAGGAATACCAGTGGCGAAGGCGCCCCCTGGACAAAGACTGACGCTCAGATGCGAAAAGCGTGGGGAGCAA
>tjl6z1_736
TGGGGAATATTGCACAATGGGGGAAACCCTGATGCAGCCATGCCGCGTGTGTGAAGAAGGCCTTCGGGTTGTAAAGCACTTTCAGTAGGGAGGAAGGTAGTGTAGTTAACACCTGCATTATTTGACGTTACCTACAGAAGAAGCACCGGCTAACTCCGTGCCAGCAGCCGCGGTAATACGGAGGGTGCGAGCGTTAATCGGAATTACTGGGCGTAAAGCGCATGCAGGCGGCCTGTTAAGTCAGATGTGAAAGCCCGGGGCTTACCTACGGATTGCATTTGAAACTTGGGCAGGCTAGAGTCTTGTAGAGGGGGGTAGAATTTCAGGTGTAGCGGTGAAATGCGTAGAGATCTGCAAGGAATACCAGTGGCGAAGGCGCCCCTGGACAAGACTGACGCTCAGATGCGAAAGCGTGGGGACGCAAACAGG
>tjl6z1_737
TGGGGAATATTGCACATGGGGGAAACCCTGATGCAGCCATGCCGCGTGTGATGAAGAAGGCCTTCGGGTTGTAAAGCACTTTCAGTAGGGAGGAAGGTAGTGTAGTTAACACCTGCATTATTTGACGTTACCTACAGAAGAAGCACCGGCTAACTCCGTGCCAGCAGCCGCGGTAATACGGAGGGTGCGAGCGTTAATCGGAATTACTGGGCGTAAAGCGCATGCAGGCGGCCTGTTAAGTCAGATGTGAAAGCCCGGGGCTTAACCTCGGAATTGCATTTGAAACTGGCAGGCTAGAGTCTTGTAGAGGGGGTAGAATTTCAGGTGTAGCGGTGAAATGCGTAGAGATCTGAAGGAATACCAGTGGCGAAGGCGGCCCCCTGGACAAAGACTGACGCTCAGATGCGAAAGCGTGGGGAGCAAACAGG
>tjl6z1_738
TGGGGAATATTGCACAATGGGGGAAACCCTGATGCAGCCATGCCGCGTGTGTGAAGAAGGCCTTCGGGTTGTAAAAGCACTTTCAGTAGGGGAGGAAGGTAGTGTAGTTAACACCTGCATTATTTGACGTTACCTACAGAAGAAGCACCGGCTAACTCCGGTGCCAGCAGCCGCGGTAATACGGAGGGTGCGAGCGTTAATCGGAATACTGGGCGTAAAGCGCATGCAGGCGGCCTGTTAAGTCAGATGTGAAAGGCCCGGGGCTTAACCTCGGAATTGCATTTGAAACTGGCAGGCTAGAGTCTTGGTAGAGGGGGTAGAATTCAGGTGTAGCGGTGAAATGCGTGGAGATCTGAAGGAATACCAGTGGCGAACGGCGCCCCCTGAACAAGACTGAACGCTCAGATGCGAAAAGCGTGGGGAGCAAACAGG
>tjl6z1_739
TGGGGAATATTGCACAATGGGGGAAACCCTGATGCAGCCATGCCGCGTGTGTGAAGAAGGCCTCGGGTTGTAAAGCACTTTCAGTAGGGAGGAAGGTAGTGTAGTTAACACCTGCACTATTTGACGTTACCTACAGAAGAAGCACCGGCTAACTCCGTGCCAGCAGCCGCGGTAATACGGAGGGTGCGAGCGTTAATCGGAATTACTGGGCGTAAAGCGCATGCAGGCGGCCTGTTAAGTCAGATGTGAAAGCCCGGGGCTTAACCTCGGAATTGCATTTGAAACTGGCAGGCTAGAGTCTTGTAGAGGGGGTAGAATTCAGGTGTAGCGGTGAAATGCGTAGAGATCTGAAGGAATACCAGTGGCGAAGGCGGCCCCCTGGACAAAGACTGACGCTCAGATGCGAAAAGCGTGGGGAGCAAACAGG
>tjl6z1_740
TGGGGAATGATTGCACAATGGGGAAACCCTGATGCAGCCATGCCGCGTGTGTGAAGAAGGCCTCGGGTTGTAAAGCACTTTCAGTAGGGAGGAAGGTAGTGTAGTTAACACCTGCATTATTTGACGTTACCTACAGAAGAAGCACCGGCTAACTCCGTGCCAGCAGCCGCGGAATACGGAGGGTGCGAGCGTTAATCGGAATTACTGGGCGTAAAGCGCATGCAGGCGGCCTGTTAAGTCAGATGTGAAAGCCCGGGGCGTTAACCTACGGAATTGCATTTGAAACTGGCAGGCTAGAGTCTTGTAGAGGGGGTAGAATTCAGGTGTAGCGGTGAAATGCGTAGAGATCTGAAGGAATACAGTGGCGAAGGCGCCCCCTGGACAAAGACTGACGCTCAGATGCGAAAGCGTGGGGAGCAA
>tjl6z1_741
TGGGGAATATTGCACAATGGGGGAAACCCTGATGCAGCCATGCCGCGTGTGTGAAGAAGGCCTCGGGTTGTTAAAGGCACTTTCAGTAGGGAGGAAGGTAGTGTAGTTAACACCTGCATTACTTGACGTTACCTACAGAAGAAGCACCGGCTAACTCCGTGCCAGCAGCCGCGGTAATACGGAGGGTGCGAGCGTTAATCGGAAGTTACTAGGCGTAAGCGGCCGATAGCAGGCAGGCCTGTTAAGTCAGATGTGAAAGACCCGGGGCGTTAACCTACGGAAGTTATGCATTTGAAAACTGGGCAGGCTAGAGTCTTGGTAGAGGGGGTAGAATTTCAGTGTAGCGGTGAAATGCGTAGAGATCTGAAGGAATACCGGTGGCGAAGGCGGCCCCTGGACGAAGACTGACGCTCAGGTGGCGAAAGCGTGGGGAAGCAA
>tjl6z1_742
TGGGGAATATTGCACAATGGGGGAAACCCTGATGCAGCCATGCCGCGTGTGTGAAGAAGGCCTTCGGGTTGTAAAGGCACTTTCAGTAGGGAGGAAGGTAGTGTAGTTAACACCTGCACTATTTGACGTACCTACAGAGAAGCACCGGCTAACTCCGTGCCAGCAGCCGCGGTAAGTACGGAGGGTGCGAGCGTTATCCGGAAATTACTGGGCGTAAAGCGCATGCTAGGCGGCCTGTTAAGTCAGATGTAGAAAGCCCGGGGCGTTTACCTCGGAATTGGCATTTGAAAACTGGGCAGGGCTAGAAGTCTTGGTAGAAGGGGGGTAGAATTAGGGTGTAGCCGGTAGTAAAATGCGATAGGAGATCTGCAAGGGAATAGCAGTGGCGAAGGCTGGCCCCCTGGAACAAAGACATGGACGCGTCGAGATGCGAAAGCGTGGGGAAGCAACAGG
>tjl6z1_743
TGGGGAATATTGCACAATGGGGGAAACCCTGATGCAGCCATGCCGCGTGTGTGAAGAAGGCCTCGGGTTGTAAAGCACTTTCAGTAGGGAGGAAGGTAGTGTAGTTAACACCTGCATTATTTGACGTTACCTACAGAAGAAGCACCGGCTAACTCCGTGCCAGCAGCCGCGGTAATACGGAGGGTGCGAGCGTTAATCGGAATTACTGGGCGTAAAGCGCATGCAGGCGCCTGTTAAGTCAGATGTGAAAGCCCGGGGCTTAACCTCGGAATTGCATTTGAAACTGGCAGGCTAGAGTCTTGTAGAGGGGGTAGAATTTCAGGTGTAGCGGTGAAATGCGTAGAGATCTGAAGGAATACCAGTGGCGAAGGCGGCCCCCTGGACAAAGACTGACGCTCAGATGCGAAAGCGTGGGGAGCAAACAGG
>tjl6z1_744
TGGGGAATATTGGACAATGGGCGAAAGCCTGATCCAGCAATGCCGCGTGAGTGATGAAGGCCTTAGGGTTGTAAAGCTCTTTTACCCGGGATGATAATGACAGTACCGGGAGAATAAGCTCCGGCTAACTCCGTGCCAGCAGCCGCGGTAATACGGAGGGAGCTAGCGTTATTCGGAATTACTGGGCGTAAAGCGCACGTAGGCGGCTTTGTAAGTTAGAGGTGAAAGCCTGGAGCTCAACTCCAGAATTGCCTTTAAGACTGCATCGCTTGAATCCAGGAGAGGTGAGTGGAATTCCGAGTGTAGAGGTGAAATTCGTAGATATTCGGAAGAACACCAGTGGCGAAGGCGGCTCACTGGACTGGTATTGACGCTGAGGTGCGAAAGCGTGGGGAGCAAACAGG
>tjl6z1_745
TGGGGAATATTGCACAATGGGGGAAACCCTGATGCAGCCATGCCGCGTGTGTGAAGAAGGCCTTCGGGTTGTAAAAGCACTTTTCAGTAGGGGAGGGAGGTAGTGTAGTTAACACCTGCATTATTTGACGTTACCTACAGAAGAAGCACCGGCTAACTCCGTGCCAGCAGCCGCGGTAATACGGAGGGTGCGAAGCGTTAATCGGAATTACTGGGCGTAAAGCGCATGCAGGCGGCCTGTTAAGTCAGATGTGAAAGCCCGGGGCGTTAACCTCGGAATTGCATTTGAAACTGGCAGGCTAGAGTCTTGTAGAGGGGGTAGAATTTCAGGTGTAGCGGTGAAATGCGTAGAGATCTGAAGGAATACCAGTGGCGAAGGCGCCCCCTGAACAAAGACTGACGCGTCAGATGCGAAAGCGTGGGGAGCAAACAGG
>tjl6z1_746
TGGGGAATATTGCACAATGGGGGAAACCCTGATGCAGCCATGCCGCGTGTGTGAAGAAGGCCTCGGGTTGTAAAGCACTTTCAGTAGGGAGGAAGGTAGTGTAGTTAACACCTGCATTATTTGACGTTACCTACAGAAGAAGCACCGGCTAACTCCGTGCCAGCAGCCGCGGTAATACGGAGGGTGCGAGCGTTAATCGGAATTACTGGGCGTAAAGCGCATGCAGGCGGCCTGTTAAGTCAGATGTGAAAGCCCGGGGCTTAACCTCGGAATTGCATTTGAAACTGGCAGGCTAGAGTCTTGTAGAGGGGGTAGAATTTCAGGTGTAGCGGTGAAATGCGTAGAGATCTGAAGGAATACCAGTGGCGAAGGCGGCCCCCTGGACAAAGACTGACGCTCAGATGCGAAAAGCGTGGGGAGCAAACAG
>tjl6z1_747
TGGGGAATATTGCACAATGGGGGAAACCCTGATGCAGCCATGCCGCGTGTGTGAAGAAGGCCTCGGGTTGTAAAGCACTTTCAGTAGGGAGGAAGGTAGTGTAGTTAACACCTGCATTATTTGACGTTACCTACAGAAGAAGCACCGGCTAACTCCGTGCCAGCAGCCGCGGTAATACGGAGGGTGCGAGCGTTAATCGGAATACTGGGCGTAAAGCGCATGCAGGCGGCCTGTTAAGTCAGATGTGAAAGCCCGGGGCTTAACCTCGGAATTGCATTTGAAACTGGCAGGCTAGAGTCTTGTAGAGGGGGGTAGAATTTCAGGTGTAGCGGTGAAATGCGTAGAGATCTGAAGGAATACCAGTGGCGAAGGCGCCCCCTGGACAAAGACTGACGCTCAGATGCGAAAGCGTGGGGAGCAAACAGG
>tjl6z1_748
TGGGGAATATTGCACAATGGGCGCAAGCCTGATGCAGCCATGCCGCGTGTGTGAAGAAGGCCTCGGGTTGTAAAGCACTTTCAGTCGTGAGGAAGGTAGTGTAGTTAATAGCTGCATTATTTGACGTTAGCGACGAGAAGAAGCACCGGCTAACTCCGTGCCAGCAGCCGCGGTAATACGGAGGGTGCGAGCGGTTTAATGCGGAATTACTGGGCGTAAAGCGCATGCAGGGTGGTTTGTTAAGTCAGATGTGAAAGCCCGGGGCTCAACCTCGGAATGAGCATTTGAAACTGGCAGACTAGAGGTGACTGTAGAGGGGGGGTAGAATTTCGAGGTGTAGCGGTGAAATCGTAGAGATCTGAAGGAATACCGGTGGCGAAGGCTGGCCCCCTGGAACAGCATACTGACACCTCGAGATGCGAAAGCGTGGGGAAGCAAAGCAGG
>tjl6z1_749
TGGGGAATATTGCACAATGGCGCAAGCCTGATGCAGCCATGCCGCGTGTATGAAGAAGGCCTCGGGTTGTAAAGTACTTTCAGTGGGGAGGAAGGGAGTAAAGTTAATACCTTTGCTCATTGACGTTACCCGCAGAAGAAGCACCGGGCTAACTCGTGCCAGCGCCGCGGTAATACGGAGGGTGCAAGCGGTTAATCGGAATTACTGGGCGTAAAGCGCACGCAGGCGGTTTGTTAAGTCAGATGTGAAATCCCCGGGCTCAACCTGGGAACTGCATCTGATACTGGCAAGCTTGAGTCTCGTAGAGGGGGGTAGAATTCCAGGTGTAGCGGGTGAAAGTGCGTGAGAGATCTGGAGAATACCAGGGTGGCGAAGGCGGCCCCCTGGACGAAGACTGACGCTCAGGTGCGAA
>tjl6z1_750
TGGGGAATATTGCACAATGGGGGAAACCCTGATGCAGCCATGCCGCGTGTGTGAAGAAGGCCTCGGGTTGTAAAGCACTTTCAGTAGGGAGGAAGGTAGTGTAGTTAACACCTGCATTATTTGACGTTACCTACAGAAGAAGCACCGGCTAACTCCGTGCCAGCAGCCGCGGTAATACGGAGGGTGCGAGCGTTAATCGGAATTACTGGGCGTAAAGCGCATGCAGGCGGCCTGTTAAGTCAGATGTGAAAGCCCGGGGCTTAACCTCGGAATTGCATTTGAAACTGGCAGGCTAGAGTCTTGTAGAGGGGGTAGAATTTCAGGTGTAGCGGTGAAATGCGTAGAGATCTGAAGGAATACCAGTGGCGAAGGCGGCCCCCTGGACAAAGACTGACGCTCAGATGCGAAAGCGTGGGGAGCAAACAGG
>tjl6z1_751
TGGGGAATATTGCACAATGGGGGAAACCCTGATGCAGCCATGCCGCGTGTGTGAAGAAGGCCTCGGGTTGTAAAGCACTTTCAGTAGGGAGGAAGGTAGTGTAGTTAACACCTGCACTATTTGACGTTACCTACAGAAGAAGCACCGGCTAACTCCGTGCCAGCAGCCGCGGTAATACGGAGGGTGCGAGCGTTAATCGGAATTACTGGGCGTAAAGCGCATGCAGGCGGCCTGTTAAGTCAGATGTGAAAGCCCGGGGCGTTTAACCTACCGGATTATGCATTTTGAAAACTGGGCAGGCTAGAGTCTTGTAGAGGGGGGTAGAATTTCAGGTGTAGCGGTGAAATGCGTAGAGATCTGAAGGAATACCAGTGGCGAAGGCGCCCCCTGGACAAAGACTGACGCTCAGATGCGAAAAGCGTGGGGAGCAAACAGG
>tjl6z1_752
TGGGGAATATTGCACAATGGGGGAAACCCTGATGCAGCCATGCCGCGTGTGTGAAGAAGGCCTCGGGTTGTAAAGCACTTTCAGTAGGGAGGAAGGTAGTGTAGTTAACACCTGCATTATTTGACGTTACCTACAGAAGAAGCACCGGCTAACTCCGTGCCAGCAGCCGCGGTAATACGGAGGGTGCGAGCGTTAATCGGAATTACTGGGCGTAAAGCGCATGCAGGCGGCCTGTTAAGTCAGATGTGAAAGCCCGGGGCGTTAACCTCGGAATTGCATTTGAAACTGGCAGGCTAGAGTCTTGTAGAGGGGGTAGAATTTCAGGTGTAGCGGTGAAATGCGTAGAGATCTGAAGGAATACCAGTGGCGAAGGCGGCCCCCTGGACAAAGACTGACGCTCAGATGCGAAAAGCGTGGGGAGCAAACAGG
>tjl6z1_753
TGGGGAATATTGCACAATGGGGGAAACCCTGATGCAGCCATGCCGCGTGTGTGAAGAAGGCCTCGGGTTGTAAAGCACTTTCAGTAGGGAGGAAGGTAGTGTAGTTAAACACCTGCATTATTTGACGTTACCTACAGAAGAAGCACCGGCTAACTCCGTGCCAGCAGCCGCGGTAATACGGAGGGTGCGAGCGTTAATCGGAATTACTGGGCGTAAAGCGCATGCAGGCGGCCTGTTAAGTCAGATGTGAAAGCCCGGGGCTTAACCTCGGAATTGCATTTGAAACTGGCAGGCTAGAGTCTTGGTAGAGGGGGTAGAATTCAGGTGTAGCGGTGAAATGCGTAGAGATCTGAGGAATACCAGTGGCGAAGGCGGCCCCCTGGACAAAGACTGACGCTCAGATGCGAAAGCGTGGGGAGCAAACAGG
>tjl6z1_754
TGGGGAATATTGCACAATGGGGGAAACCCTGATGCAGCCATGCCGCGTGTGTGAAGAAGGCCTCGGGTTGTAAAGCACTTTCAGTAGGGAGGAAGGTAGTGTAGTTAACACCTGCATTATTTGACGTTACCTACAGAAGAAGCACCGGCTAACTCCGTGCCAGCAGCCGCGGTAATACGGAGGGTGCAAGCGTTAATCGGAATTACTGGGCGTAAAGCGCATGCAGGCGGCCTGTTAAGTCAGATGTGAAAGCCCGGGGCTTAACCTCGGAATTGCATTTGAAACTGGCAGGCTAGAGTCTTGGTAGAGGGGGTAGAATTTCAGGTGTAGCGGTGAAATGCGTAGAGATCTGAAGGAATACCAGTGGCGAAGGCGGCCCCCTGGACAAAGACTGACGCTCAGATGCGAAAAGCGTGGGGAGCAAACAGG
>tjl6z1_755
TGAGGAATATTGGTCAATGGACGCAAGTCTGAACCAGCCATGCCGCGTGCAGGAAGGACGGCTCTATGAGTTGTAAACTGCTTTTGTATTAGGGTAAACTCAGGTACGTGTACCTGACTGAAAGTATAATACGAATAAGGATCGGCTAACTCCGTGCCAGCAGCCGCGGTAATACGGAGGATCCAAGCGTTATCCGGATTTATTGGGTTTAAAGGGTGCGTAGGCGGTTTTGATAAGTTAGAGGTGAAATACCGGGGCTTAACTCCGGAACTGCCTCTAATACTGTTGAACTAGAGAGTAGTTGCGATAGGCGGAAATGTATGGTGTAGCGGTGAAATGCTTAGAGATCATGACAGACACCGATTGCGAAGGGCAGCTTACCCAAAACTAATATCTTGAACGGTTGGAGGCACGAAAGCGTGGGGAGCAAACAGG
>tjl6z1_756
TGGGGAATATTGCACAATGGGGGAAACCCTGATGCAGCAACGCCGCGTGAGTGATGACGGCCTTCGGGTTGTAAAGCTCTGTCTTCAGGGGACGATAATGACGGTACCTGAGGAGGAAGCCACGGCTAACTACGTGCCAGCAGCCGCGGTAATACGTAGGTGGCGAGCGTTGTCCGGATTTACTGGGCGTAAAGGGGAGCGGTAGGCGGATTTTTAAGTGAGATGTGAAAATACTCGGGCTTAGCCTGAGATGCTGCATTTCAAACTGGAGTACTAGAGTGCAGGAGAGGAGAAGGGAATTCCGTAGTGTAGCGGTGAAATGCGTAGAGATTAGGAAGAACACCAGTGGCGAAGGCGCTTCTCTGGACTGTAACTGACGCTGAAGGCTCGGAAAAGCGTGGGGATGCAAACAG
>tjl6z1_757
TGGGGAATATTGCACAATGGGGGAAACCCTGATGCAGCCATGCCGCGTGTGTGAAGAAGGCCTCGGGTTGTAAAGCACTTTCAGTAGGGAGGAAGGTAGTGTAGTTAACACCTGCACTATTTGACGTTACCTACAGAAGAAGCACTGGCTAACTCCGTGCCAGCAGCCGCGGTAATACGGAGGGTGCGAGCGTTAAGTCGGAATTACTGGGCGTAAAGCGCATGCAGGCGGCCTGTTAAGTCAGATGTGAAAGCCCGGGGCGTTAACCTACCGGAAGTTATGCAATTTGAAACTGGGCAAGGGCTAGAGTCTTGTAGAGGGGGGTAGAAATTTCAGGTGTAGCGTGAAATGCGTAGAGATCTGAAGGAATACCAGTGGCGAAGGCGGCCCCCTGGACAAAGACTGACGCTCAAGATGCGAAAAGCGTGGGGAGCAAACAG
>tjl6z1_758
TGGGGAATATTGGCACAATGGGGGAAACCCTGGAATGCAGCCATGCCGCGTGTGTGGAGAAGGCCGTCGGGTTGTAAAAGCACTTTTCAGTAGGGGAGGAAAGGTTAGTGTAGTTAACACCTGCATTAATTTTGACGTTACCTACAGAAGAAAGCACCGGCTAACTCCGTGCCAGCAGCCGCGGTAAGTACGGAGGGTGCGAGCGGTTAATCGGAAGTTACTAGGGCGGTGAAAGCGGCATAGCAGGCAGGCCTGGATTAAGTCAAGATGTGGAAAGACCCGGGGCGTTTAACCTACGGAATTAGCAATTTGAAACTTGGCAGGACTGAGTCTTGGTGAGAAGGGGGTAGAATTTCAGGTGTAGCGGTGAAATGCGTAGAGATCTGAAGGAATACAGTGGCGAAGCGGCCCCTGGACAAGACTGACGCTCAGATGCGAAAGCGTGGGGAGCAA
>tjl6z1_759
TGGGGAATATTGCACAATGGGGGAAACCCTGATGCAGCCATGCCGCGTGTGTGAAGAAGGCCTCGGGTTGTAAAGCACTTTCAGTAGGGAGGAAGGTAGTGTAGTTAACACCTGCACTATTTGACGTACCTACAAGAAGAAGCACCGGCTAACTCCGTGCCAGCAGCCGCAGGAATACGGAGGGTGCGAGCCGTTAATCGGAATTACTGGGCGTAAAGCGCATGCAGGCGGCCTGTTAAGTCACGATGTGAAAGACCCGGGGCGTTAACCTACGGATGCATTTGAAACTGGGCAGGCTAGAGTCTTGTAGAGGGGGTAGAATTCAGGTGTAGCGGTGAAATGCGTAGAGATCTGAAGGAATACAGTGGCGAGCGCCCCTGGACAAAGACTGACGCTGAGATGCGAAAGCGTGGGGAGCAAACAGG
>tjl6z1_760
TGGGGAATATTGCACAATGGGGGAAACCCTGATGCAGCCATGCCGCGTGTGTGAAGAAGGCCTTCGGGTTGTAAAGCACTTTCAGTAGGGAGGAAGGTAGTGTAGTTAACACCTGCATTATTTGACGTACCTACAGAAGAAGCACCGGCTAACTCCGTGCCAGCAGCCGCGGTAATACGGAGGTGCGAGCGTTAATCGGAATACTGGGCGTAAAGCAGCATGCAGGCGGCCTGTTAGTTACAGATGTGAAAGACCCGGGGCTTAACCTACGGAATTGCATTTGAAACTGGCAGGCTAGAGTGTTGTGAGAGGGGGTAGAATTCAGGTGTAGCGGTGAAATTAGCGTAGAGATCTAGAAGGAATACCAGTGGCGAAGGCGCCCCCTGGAACAAAGACTGACGCTCAGATGCGAAAAGCGTGGGGAGACAACAG
>tjl6z1_761
TGGGGAATATTGCACAATGGGGGAAACCCTGATGCAGCCATGCCGCGTGTGTGAAGAAGGCCTCGGGTTGTAAAGCACTTTCAGTAGGGAGGAAGGTAGTGTAGTTAACACCTGCACTATTTGACGTTACCTACAGAAGAAGCACCGGCTAACTCCGTGCCAGCAGCCGCGGTAATACGGAGGGTGCGAGCGTTAATCGGAATTACTGGGCGTAAAGCGCATGCAGGCGGCCTGTTAAGTCAGATGTGAAAGCCCGGGGCTTAACCTCGGAATTGCATTTGAAACTGGCAGGCTAGAGTCTTGTAGAGGGGGTAGAATTTCAGGTGTAGCGGTGAAATGCGTAGAGATCTGAAGGAATACCAGTGGCGAAGGCGCCCCCTGGACAAAGACTGACGCTCAGATGCGAAAGCGTGGGGAGCAAACAGG
>tjl6z1_762
TGGGGAATATTGGACAATGGGGCGAAAGCCTGATCCAGCAATGCCGCGTGAGTGATGAAGGCCTTAGGGTTGTAAAGCTCTTTTACCCGGGATGATAATGACAGTACCGGGAGAATAAGCTCCGGCTAACTCCGTGCCAGCAGCCGCGGTAAGTACGGAGGGAGCTAGCGTTATTCGGAATTACTGGGCGTAAAGCGCGACGTAGGCGGCTTTTGTAAGTTAGAGGTGAAAGCCTGGAGCTCAACTCCAGAATTCGTCCCATTGAAGATCGCATCGGTCTTTGGAAATTCCCAAGGGGAAGGAGGGGTTGGAAGTTGGGGAAAATTTTCCCCGAAGTTGTAAGAGGGTTGAAAAATTTCGTAGATATTTCGGGAAAGAAACACCCAGTGGGCGAAGGCGGCTCACTGGACTGGTATTGACGCTGAGGTGCGAAAGCGTGGGGAGCAAAC
>tjl6z1_763
TGGGGAATATTGCACAATGGGGGAAACCCTGATGCAGCCATGCCGCGTGTGTGAAGAAGGCCTCGGGTTGTAAAGCACTTTCAGTAGGGAGGAAGGTAGTGTAGTTAACACCTGCACTATTTGACGTTACCTACAGAAGAAGCACCGGCTAACTCCGTGCCAGCAGCCGCGGTAATACGGAGGGTGCGAGCGTTAATCGGAATTACTGGGCGTAAAGCGCATGCAGGCGGCCTGTTAAGTCAGATGTGAAAGCCCGGGGCTTAACCTCGGAATTGCATTTGAAACTGGCAGGCTAGAGTCTTGTAGAAGGGGGTAGAATTTCAGGTGTAGCGGTGAAATGCGTAGAGATCTGAAGGAATACCGGTGGCGAAGGCGGCCCCCTGGACGAAGACTGACGCTCAGGTGCGAAAGCGTGGGGAGCAAACAG
>tjl6z1_764
TGGGGAATATTGCACAATGGGGGAAACCCTGATGCAGCCATGCCGCGTGTGTGAAGAAGGCCTCGGGTTGTAAAGCACTTTCAGTAGGGAGGAAGGTAGTGTAGTTAACACCTGCACTATTTGACGTTACCTACAGAAGAAGCACCGGGCTAACTCCGTGCCAGCAGCCGCGGTAATACGGAGGGTGCGAGCGTTAATCGGAATACTGGGCGTAAAGCGCATGCAGGCGGCCTGTTAAGTCAGATGTGAAAGCCCGGGGCTTAACCTCGGAATTGCATTTGAAACTGGCAGGCTAGAGTCTTGGTAGAGGGGGGTGGAATTTCAGGTGTAGCGGTGAAATGCGTAGAGGAATCTGAAGGAATACCAGTGGCGAAGGCGGCCCCCTGGACAAAGACTGACGCTCAGATGCGAAAAGCGTGGGGAGCAAACAGG
>tjl6z1_765
TGGGGAATATTGCACAATGGGGGAAACCCTGATGCAGCCATGCCGCGTGTGTGAAGAAGGCCTCGGGTTGTAAAGCACTTTCAGTAGGGAGGAAGGTAGTGTAGTTAACACCTGCATTATTTGACGTTACCTACAGAAGAAGCACCGGCTAACTCCGTGCCAGCAGCCGCGGTAATACGGAGGGTGCGAGCGTTAATCGGAATTACTGGGCGTAAAGCGCATGCAGGCGGCCTGTTAAGTCAGATGTGAAAGCCCGGGGCTTAACCTCGGAATTGCATTTGAAACTGGCAGGCTAGAGTCTTGTAGAGGGGGTAGAATTTCAGGTGTAGCGGTGAAATGCGTAGAGATCTGAAGGAATACCAGTGGCGAAGGCGCCCCCTGGACAAAGACTGACGCTCAGATGCGAAAAGCGTGGGGAGCAAACAGG
>tjl6z1_766
TGGGGAATATTGCACAATGGGGGAAACCCTGATGCAGCCATGCCGCGTGTGTGAAGAAGGCCTCGGGTTGTAAAGCACTTTCAGTAGGGAGGAAGGTAGTGTAGTTAACACCTGCACTATTTGACGTTACCTACAGAAGAAGCACCGGCTAACTCCGTGCCAGCAGCCGCGGTAATACGGAGGGTGCGAGCGTTAATCGGAATTACTGGGCGTAAAGCGCATGCAGGCGGCCTGTTAAGTCAGATGTGAAAGCCCGGGGCTTAACCTCGGAATTGCATTTGAAACTGGCAGGCTAGAGTCTTGTAGAGGGGGTAGAATTTCAGGTGTAGCGGTGAAATGCGTAGAGATCTGAAGGAATACCAGTGGCGAAGGCGGCCCCCTGGACAAAGACTGACGCTCAGATGCGAAAGCGTGGGGAGCAAACAGG
>tjl6z1_767
TGGGGAATATTGCACAATGGGGGAAACCCTGATGCAGCCATGCCGCGTGTGTGAAGAAGGCCTCGGGTTTGTAAAAGCACTTTCAGTAGGGAGGAAGGTAGTGTAGTTAACACCTGCACTATTTGACGTTACCTACAGAAGAAGCACCGGCTAACTCCGTGCCAGCAGCCGCGGTAATACGGAGGGTGCGAGCGTTAATCGGGAATTACTGGGCGTAAAGCGCATGCAGGCGGCCTGTTAAGTCAGATGTGAAAGACCCGGGGCTTAACCTCGGAATTGCATTTGAAACTGGCAGGCTAGAGTCTTGTAGAGGGGGTAGAATTCAGGTGTAGCGGTGAAATGCGTAGAGATCTGAAGGAATACCAGTGGCGAGGCGCCCCCTGGACAAGACTGACGCGTCAGATGCGAAAGCGTGGGGAGCAAACAGG
>tjl6z1_768
TGGGGAATATTGCACAATGGGGGAAACCCTGGATGCAGCCATGCCGCGTGTGTGAAGAAGGCCTCGGGTTGTAAAGCACTTTCAGTAGGGAGGAAGGTAGTGTAGTTAACACCTGCATTATTTGACGTTACCTACAGAAGAAGCACCGGCTAACTCCGTGCCAGCAGCCGCGGTAATACGGAGGGTGCGAGCGTTAATCGGAATTACTGGGCGTAAAGCGCATGCAGGCGGCCTGTTAAGTCAGATGTGAAAGACCCGGGGCGTTAACCTTACGGAAGTTATGCATTTTGAAAACTGGGCAGGGCTAGAGTCTTTGTAGAGGGGGGTAGAATTTCAGGTGTAGCGGTGAAATGCGTAGAGATCTGAAGGAATACCAGTGGCGAAGGCGCCCCCTGGACAAAGACTGACGCTCAGATGCGAAAAGCGTGGGGAGCAAACAGG
>tjl6z1_769
TGGGGAATATTGCACAATGGGGGAAACCCTGATGCAGCCATGCCGCGTGTGTGAAGAAGGCCTCGGGTTGTAAAGCACTTTCAGTAGGGAGGAAGGTAGTGTAGTTAACACCTGCACTATTTGACGTTACCTACAGAAGAAGCACCGGCTAACTCCGTGCCAGCAGCCGCGGTAATACGGAGGGTGCGAGCGTTAATCGGAATTACTGGGCGTAAAGCGCATGCAGGCGGCCTGTTAAGTCAGATGTGAAAGCCCGGGGCTTAACCTCGGAATTGCATTTGAAACTGGCAGGCTAGAGTCTTGTAGAGGGGGTAGAATTTCAGGTGTAGCGGTGGAATGCGTAGAGATCTGAAGGAATACCAGTGGCGAAGGCGGCCCCCTGGACAAAGACTGACGCTCAGATGCGAAAGCGTGGGGAGCAAACAGG
>tjl6z1_770
TGGGGAATATTGCACAATGGGGGAAACCCTGATGCAGCCATGCCGCGTGTGTGAAGAAGGCCTCGGGTTGTAAAGCACTTTCAGTAGGGAGGAAGATAGTGTAGTTAACACCTGCATTATTTGACGTTACCTACAGAAGAAGCACCGGCTAACTCCGTGCCAGCAGCCGCGGTAATACGGAGGGTGCGAGCGTTAATCGGAATTACTGGGCGTAAAGCGCATGCAGGCGGCCTGTTAAGTCAGATGTGAAAGCCCGGGGCTTAACCTCGGAATTGCATTTGAAACTGGCAGGCTAGAGTCTTGTAGAGGGGGTAGAATTTCAGGTGTAGCGGTGAAATGCGTAGAGATCTGAAGGAATACCAGTGGCGAAGGCGGCCCCCTGGACAAAGACTGACGCTCAGATGCGAAAAGCGTGGGGAGCAAACAGG
>tjl6z1_771
TGGGGAATATTGGACAATGGGCGAAAGCCTGATCCAGCCATGCCGCGTGTGTGAAGAAGGCCTTTTGGTTGTAAAGCACTTTAAGTAGGGAGGAAAAGCTAATGGTTAATACCCATTAGCCCTGACGTTACCTACAGAATAAGCACCGGCTAACTCTGTGCCAGCAGCCGCGGTAATACAGAGGGTGCAAGCGTTAATCGGAATTACTGGGCGTAAAGCGCGCGTAGGTGGTTACTTAAGTCAGATGTGAAAGCCCCGGGCTTAACCTGGGAACTGCATCTGATACTGGGTGACTAGAGTAGGTGAGAGGGGAGTAGAATTCCAGGTGTAGCGGTGAAATGCGTAGAGATCTGGAGGAATACCGATGGCGAAGGCAGCTCCCTGGCATCATACTGACACTGAGGTGCGAAAGCGTGGGTAGCAAACAG
>tjl6z1_772
TGGGGAATATTGCACAATGGGGGAAACCCTGATGCAGCCATGCCGCGTGTGTGAAGAAGGCCTCGGGTTGTAAAGCACTTTCAGTAGGGAGGAAGGTAGTGTAGTTAACACCTGCATTATTTGACGTTACCTACAGAAGAAGCACCGGCTAACTCCGTGCCAGCAGCCGCGGTAATACGGAGGGTGCGAGCGTTAATCGGAATTACTGGGCGTAAAGCGCATGCAGGCGGCCTGTTAAGTCAGATGTGAAAGCCCGGGGCTTAACCTCGGAATTGCATTTGAAACTGGCAGGCTAGAGTCTTGTAGAGGGGGTAGAATTTCAGGTGTAGCGGTGAAATGCGTAGAGATCTGAAGGAATACCAGTGGCGAAGGCGGCCCCCTGGACAAAGACTGACGCTCAGATGCGAAAGCGTGGGGAGCAAACAGG
>tjl6z1_773
TGGGGAATATTGCACAATGGGGGAAACCCTGATGCAGCCATGCCGCGTGTGTGAAGAAGGCCTTCGGGTTGTAAAGCACTTTCAGTAGGGAGGAAGGTAGTGTAGTTAACACCTGCACTATTTGACGTTACCTACAGAAGAAGCACCGGCTAACTCCGTGCCAGCAGCCGCGGTAATACGGAGGGTGCGAGCGTTAATCGGAATTACTGGGCGTAAAGCGCATGCAGGCGGCCGTGTTAAGTCAGATGTGAAAGCCCGGGGCGTTAACCTACGGAAGTATGCAATTTTGAAACTGGGCAGGGCTAGATGTCTTTGGTAGAAGGGGGGTTAGAAATTTTCAGGTGTAGCGGTGAAAATGCGTAGAGATCTGAAGGAATACCAGTGGCGAAGGCGGCCCCCTGGACAAAGACTGACGCTCAGATGCGAAAGCGTGGGGAGCAAACAG
>tjl6z1_774
TGGGGAATATTGCACAATGGGGGAAACCCTGATGCAGCCATGCCGCGTGTGTGAAGAAGGCCTTCGGGTTGTAAAGCACTTTCAGTAGGGAGGAAGGTAGTGTAGTTAACACCTGCATTATTTGACGTTACCTACAGAAGAAGCACCGGCTAACTCCGTGCCAGCAGCCGCGGTAATACGGAGGGTGCGAGCGTTAATCGGAATTACTGGGCGTAAAGCGCATGCAGGCGGCCTGTTAAGTCAGATGTGAAAGCCCGGGGCTTAACCTCGGAATTGCATTTGAAACTGGCAGGCTAGAGTCTTGTAGAGGGGGGTAGAATTTCAGGTGTAGCGGTGAAATGCGTAGAGATCTGAAGGAATACCAGTGGCGAAGGCGGCCCCCTGGACAAAGACTGACGCTCAGATGCGAAAGCGTGGGGAGCAAACAGG
>tjl6z1_775
TGGGGAATATTGCACAATGGGCGCAAGCCTGATGCAGCCATGCCGCGTGTGTGAAGAAGGCCTCGGGTTGTAAAGCACTTTCAGTCGTGAGGAAGGTAGTGTAGTTAATAGCTGCATTATTTGACGTTAGCGACAGAAGAAGCACCGGCTAACTCCGTGCCAGCAGCCGCGGTAATACGGAGGGTGCGAGCGTTAATCGGAATTACTGGGCGTAAAGCGCATGCAGGTGGTTTGTTAAGTCAGATGTGAAAGCCCGGGGCTCAACCTCGGAATTGACATTTGGAAACTGGCAGAACTAGAGTACTGGTAGAGGGGGGTAGAATTTCAGGTGTAGCGGTGAAATCGTAGAGATCTGAAGGAATACCGGTGGCGAAGGCGGCCCCCTGGACAGATACTGACACTCAGATGCGAAAAGCGTGGGGAGCAAA
>tjl6z1_776
TGGGGAATATTGCACAATGGGGGAAACCCTGATGCAGCCATGCCGCGTGTGTGAAGAAGGCCTCGGGTTGTAAAAGCACGTTTTCAGTAGGGAGGAAGGTAGTGTAGTTAACACCTGCATTATTTGACGTTACCTACAGAAGAAGCACCGGCTAACTCCGTGCCAGCAGCCGCGGTAAATACGGAGGGTGCGAGCGTTAAGTCGGAATTACTGGGCGTGAAAAGCGGCATAAGGCGGCGGCCCGTGGCTTTAAAGTTACAGATGGTGAAAAGACCCGGGGGCCGGTTAACCTACGGAATTGCAATTTTGAAAACTTGGGCAGGCTAGAGTCTTGATAGAGGGGGTAGAAATTTCAGGTGTAGCGGTGAAATGCGTAGAGATCTGAAGGAATACCAGTGGCGAAGGCGCCCCCTGGACAAAGACTGACGCTCAGATGCGAAAGCGTGGGGAGCAAACAGG
>tjl6z1_777
TGGGGAATATTGCACAATGGGGGAAACCCTGATGCAGCCATGCCGCGTGTGTGAAGAAGGCCTCGGGTTGTAAAGCACTTTCAGTAGGGAGGAAGGTAGTGTAGTTAACACCTGCATTATTTGACGTTACCTACAGAAGAAGCACCGGCTAACTCCGTGCCAGCAGCCGCGGTAATACGGAGGGTGCGAGCGTTAATCGGAATTACTGGGCGTAAAGCGCATGCAGGCGGCCTGTTAAGTCAGATGTGAAAGCCCGGGGCTTAACCTCGGAATTGCATTTGAAACTGGGCAGGCTAGAGTCTTGGTAGAGGGGGTAGAATTTCAGGTGTAGCGGTGAAATGCGTAGAGATCTGAAGGAATACCAGTGGCGAAGGCGCCCCCTGGACAAAGACTGACGCTCAGATGCGAAAGCGTGGGGAGCAAACAGG
>tjl6z1_778
TGGGGAATATTGCACAATGGGCGCAAGCCTGATGCAGCCATGCCGCGTGTGTGAAGAAGGCCTCGGGTTGTAAAGCACTTTCAGTCGTGAGGAAGGTAGTGTAGTTAATAGCTGCATTATTTGACGTTAGCGACAGAAGAAGCACCGGCTAACTCCGTGCCAGCAGCCGCGGTAATACGGAGGGTGCGAGCGTTAATCGGAATTACTGGGCGTAAAGCGCATGCAGGTGGTTTGTTAAGTCAGATGTGAAAGCCCGGGGCTCAACCTCGGAATAGCATTTGAAACTGGCAGACTAGAGTACTGTAGAGGGGGGTAGAATTTCAGGTGTAGCGGTGAAATGCGTAGAGATCTGAAGGAATACCGGTGGCGAAGGCGGCCCCCTGGACAGATACTGACACTCAGATGCGAAAGCGTGGGGAGCAAACAGG
>tjl6z1_779
TGGGGAATATTGCACAATGGGCGCAAGCCTGATGCAGCCACGCCGCGTGTATGAAGAAGGCCTCGGGTTGTAAAGTACTTTCAGCAGTGAGGAAGGCGGAGTCGTTAATAGCGGCCTCGTTTGACGTTAGTTGCAGAAGAAGCACCGGCTAACTCCGTGCCAGCAGCCGCGGTAATACGGAGGGTGCGAGCGTTAATCGGAATTACTGGGCGAAAGCGCATGCAGGTGGTTTGTTAAGTCAGATGTGAAAGCCCGGGGCTCAACCTCGGAATTGCATTTGAAACTGGCAAACTAGAGTACTGTAGAGGGGGGTAGAATTTCAGGTGTAGCGGTGAAATGCGTAGAGATCTGAAGGAATACCGGTGGCGAAGGCGGCCCCCTGGACAGATACTGACACTCAGATGCGAAAGCGTGGGGA
>tjl6z1_780
TGGGGAATATTGCACAATGGGGGAAACCCTGATGCAGCCATGCCGCGTGTGTGAAGAAGGCCTCGGGTTGTAAAGCACTTTCAGTAGGGAGGAAGGTAGTGTAGTTAACACCTGCATTATTTGACGTTACCTACAGAAGAAGCACCGGCTAACTCCGTGCCAGCAGCCGCGGTAATACGGAGGGTGCGAGCGTTAATCGGAATTACTGGGCGTAAAGCGCATGCAGGCGGCCTGTTAAGTCAGATGTGAAAGCCCGGGGCTTAACCTCGGAATTGCATTTGAAACTGGCAGGCTAGAGTCTTGTAGAGGGGGTAGAATTTCAGGTGTAGCGGTGAAATGCGTAGAGATCTGAAGGAATACCAGTGGCGAAGGCGCCCCCTGGACAAAGACTGACGCTCAGATGCGAAAAGCGTGGGGAGCAAACAGG
>tjl6z1_781
TGGGGAATATTGCACAATGGGGGAAACCCTGATGCAGCCATGCCGCGTGTGTGAAGAAGGCCTCGGGTTGTAAAGCACTTTCAGTAGGGAGGAAGGTAGTGTAGTTAACACCTGCATTATTTGACGTTACCTACAGAAGAAGCACCGGCTAACTCCGTGCCAGCAGCCGCGGTAATACGGAGGGTGCGAGCGTTAATCGGAATTACTGGGCGTAAAGCGCATGCAGGCGGCCTGTTAAGTCAGATGTGAAAGCCCGGGGCTTAACCTCGGAATTGCATTTGAAACTGGCAGGCTAGAGTCTTGTAGAGGGGGTAGAATTTCAGGTGTAGCGGTGAAATGCGTAGAGATCTGAAGGAATACCAGTGGCGAAGGCGGCCCCCTGGACAAAGACTGACGCTCAGATGCGAAAGCGTGGGGAGCAAACAGG
>tjl6z1_782
TGGGGAATATTGCACAATGGGGGAAACCCTGATGCAGCCATGCCGCGTGTGTGAAGAAGGCCTCGGGTTGTAAAGCACTTTCAGTAGGGAGGAAGGTAGTGTAGTTAACACCTGCATTATTTGACGTTACCTACAGAAGAAGCACCGGCTAACTCCGTGCCAGCAGCCGCGGTAATACGGAGGGTGCGAGCGTTAATCGGAATTACTGGGCGTAAAGCGCATGCAGGCGGCCTGTTAAGTCAGATGTGAAAGCCCGGGGCTTAACCTCGGAATTGCATTTGAAACTGGCAGGCTAGAGTCTTGTAGAGGGGGTAGAATTTCAGGTGTAGCGGTGAAATGCGTAGAGATCTGAAGGAATACCAGTGGCGAAGGCGGCCCCCTGGACAAAGACTGACGCTCAGATGCGAAAGCGTGGGGAGCAAACAGG
>tjl6z1_783
TGGGGAATATTGCACAATGGGCGCAAGCCTGATGCAGCCATGCCGCGTGTGTGAAGAAGGCCTTCGGGTTGTAAAGCACTTTCAGTCGTGAGGAAGGTAGTGTAGTTAATAGCTGCATTATTTGACGTTAGCGACAGAAGAAGCACCGGCTAACTCCGTGCCAGCAGCCGCGGTAAGTACGGAGGGTGCGAGCGTTAATCGGAATTACTGGGCGTAAAGCGCATGCAGGTGGTTTGTTAAGTCAGATGTGAAAGCCCGGGGCTCAACCTCGGAATGAGCATTTGAAACTGGCAGACTAGAGTACTGTAGAGGGGGGTAGAATTTCAGGTGGTAGCGGTGAAATGCGTAGAGATCTGAAGGAATACCGTGGCGAAGGCGGCCCCCTGGACAGATACTGACACTCAGATGCGAAAGCGTGGGGAGCAA
>tjl6z1_784
TGGGGAATATTGCACAATGGGGGAAACCCTGATGCAGCCATGCCGCGTGTGTGAAGAAGGCCTCGGGTTGTAAAGCACTTTCAGTAGGGAGGAAGGTAGTGTAGTTAACACCTGCATTATTTGACGTTACCTACAGAAGAAGCACCGGCTAACTCCGTGCCAGCAGCCGCGGTAATACGGAGGGTGCGAGCGTTAATCGGAATTACTGGGCGTAAAGCGCATGCAGGCGGCCTGTTAAGTCAGATGTGAAAGCCCGGGGCTTAACCTCGGAATTGCATTTGAAACTGGCAGGCTAGAGTCTTGTAGAGGGGGTAGAATTTCAGGTGTAGCGGTGAAATGCGTAGAGATCTGAAGGAATACCAGTGGCGAAGGCGGCCCCCTGGACAAAGACTGACGCTCAGATGCGAAAGCGTGGGGAGCAAACAGG
>tjl6z1_785
TGGGGAATATTGCACAATGGGGGAAACCCTGATGCAGCCATGCCGCGTGTGTGAAGAAGGCCTCGGGTTGTAAAGCACTTTCAGTAGGGAGGAAGGTAGTGTAGTTAACACCTGCATTATTTGACGTTACCTACAGAAGAAGCACCGGCTAACTCCGTGCCAGCAGCCGCGGTAATACGGAGGGTGCGAGCGTTAATCGGAATTACTGGGCGTAAAGCGCATGCAGGCGGCCTGTTAAGTCAGATGTGAAAGCCCGGGGCTTAACCTCGGAATTGCATTGAAACTGGCAGGCTAGAGTCTTGTAGAGGGGGTAGAATTTCAGGTGTAGCGGTGAAATGCGTAGAGATCTGAAGGAATACCAGTGGCGAAGGCGGCCCCCTGGACAAAGACTGACGCTCAGATGCGAAAGCGTGGGGAGCAAACAGG
>tjl6z1_786
TGGGGAATATTGCACAATGGGCGCAAGCCTGATGCAGCCATGCCGCGTGTATGAAGAAGGCCTCGGGTTGTAAAGTACTTTTCAGCAGGTGAGGAAGGACAGGTACGTTAATAGCGTGCTTGTTTGACGTTAGCTGCAGAAGAAGCACCGGCTAACTCCGTGCCAGCAGCCGCGGTAATACGGAGGGTGCGAGCGTTAATCGGAATTACTGGGCGTAAAGCGCATGTCAGGTGGTTTGTTAAGTCAGATGTGAAAGCCCGGGGCTACAACCTCGGAATTGCATTTGAAACTGGCAGACTAGAGTACTGGTAGAGGGGGTAGAATTCAGGTGGTAGCGATGAAATGCGTAGAGATCTGAAGGAATACCGGTGGCGAAGGCGGCCCCCTGGACAGATACTGACACCTCGAGATGCGAAAGCGTGGGGAGCAAACAGG
>tjl6z1_787
TGGGGAATATTGCACAATGGGGGAAACCCTGATGCAGCCATGCCGCGTGTGTGAAGAAGGCCTCGGGTTGTAAAGCACTTTCAGTAGGGAGGAAGGTAGTGTAGTTAACACCTGCATTATTTGACGTTACCTACAGAAGAAGCACCGGCTAACTCCGTGCCAGCAGCCGCGGTAATACGGAGGGTGCGAGCGTTGATCGGAATTACTGGGCGTAAAGCGCATGCAGGCGGCCTGTTAAGTCAGATGTGAAAGCCCGGGGCTTAACCTCGGAATTGCATTTGAAACTGGCAGGCTAGAGTCTTGTAGAGGGGGTAGAATTTCAGGTGTAGCGGTGAATGCGTAGAGATCTGAAGGAATACCAGTGGCGAAGGCGGCCCCCTGGACAAAGACTGACGCTCAGATGCGAAAGCGTGGGGAGCAAACAGG
>tjl6z1_788
TGGGGAATATTGCACAATGGGCGCAAGCCTGATGCAGCCATGCCGCGTGTGTGAAGAAGGCCTCGGGTTGTAAAGCACTTTCAGTCGTGAGGAAGGTAGTGTAGTTAATAGCTGCATTACTTGACGTTAGCGACAGAAGAAGCACCGGCTAACTCCGTGCCAGCAGCCGCGGTATACGGAGGGTGCGAGCGTAATCGGAATTAGCTGGGCGTAAAGCGCATGCAGGTGGTTTTGTTAAGTCAGATGTGAAAGCCCGGGGCTCAACCTCGGAATAGCATTTGAAACTGGCAGACTAGAGTACTGTAGAGGGGGTAGAATTTCAGGTGTAGCGGTGAAATGCGTAGAGATCTGAAGGAATACCGGTGGCGAAGGCGGCCCCTGGACAGATACTGACGACCTCGAGATGCGAAAGCGTGGGAGCAAACAGG
>tjl6z1_789
TGGGGAATATTGCACAATGGGGGAAACCCTGATGCAGCCATGCCGCGTGTGTGAAGAAGGCCTCGGGTTGTAAAGCACTTTCAGTAGGGAGGAAGGTAGTGTAGTTAACACCTGCATTATTTGACGTTACCTACAGAAGAAGCACCGGCTAACTCCGTGCCAGCAGCCGCGGTAATACGGAGGGTGCGAGCGTTAATCGGAATTACTGGGCGTAAAGCGCATGCAGGCGGCCTGTTAAGTCAGATGTGAAAGCCCGGGGCTTAACCTCGGAATTGCATTTGAAACTGGCAGGCTAGAGTCTTGTAGAGGGGGTAGAATTTCAGGTGTAGCGGTGAAATGCGTAGAGATCTGAAGGAATACCAGTGGCGAAGGCGCCCCCTGGACAAAGACTGACGCTCAGATGCGAAAGCGTGGGGAGCAAACAGG
>tjl6z1_790
TGGGGAATATTGCACAATGGGGGAAACCCTGATGCAGCCATGCCGCGTGTGTGAAGAAGGCCTCGGGTTGTAAAGCACTTTCAGTAGGGAGGAAGGTAGTGTAGTTAACACCTGCATTATTTGACGTTACCTACAGAAGAAGCACCGGCTAACTCCGTGCCAGCAGCCGCGGTAATACGGAGGGTGCGAGCGTTAATCGGAATTACTGGGCGTAAAGCGCATGCAGGCGGCCTGTTAAGTCAGATGTGAAAGCCCGGGGCTTAACCTCGGAATTGCATTTGAAAACTGGCAGGCTAGAGTCTTGTAGAGGGGGTAGAATTTCAGGTGTAGCGGTGAAATGCGTAGAGATCTGAAGGAATACCAGTGGCGAAGGCGGCCCCCTGGACAAAGACTGACGCTCAGATGCGAAAGCGTGGGGAGCAAACAGG
>tjl6z1_791
TGGGGAATATTGCACAATGGGGGAAACCCTGATGCAGCCATGCCGCGTGTGTGAAGAAGGCCTCGGGTTGTAAAGCACTTTCAGTAGGGAGGAAGGTAGTGTAGTTAACACCTGCATTATTTGACGTTACCTACAGAAGAAGCACCGGCTAACTCCGTGCCAGCAGCCGCGGTAATACGGAGGGTGCGAGCGTTAATCGGAATTACTGGGCGTAAAGCGCATGCAGGCGGCCTGTTAAGTCAGATGTGAAAGCCCGGGGCTTAACCTCGGAATTGCATTTGAAACTGGCAGGCTAGAGTCTTGTAGAGGAGGGTAGAATTTCAGGTGTAGCGGTGAAAATGCGTAGAGATCTGAAGGAATACCAGTGGCGAAGGCGGCCCCCTGGACAAAGACTGACGCTCAGATGCGAAAGCGTGGGGAGCAAACAGG
>tjl6z1_792
TGGGGAATATTGCACAATGGGGGAAACCCTGATGCAGCCATGCCGCGTGTGTGAAGAAGGCCTCGGGTTGTAAAGCACTTTCAGTAGGGAGGAAGGTAGTGTAGTTAACACCTGCATTATTTGACGTTACCTACAGAAGAAAGCACCGGCTAACTCCGTGCCAGCAGCCGCGGTAATACGGAGGGTGCGAGCGTTAATCGGAATACTGGGCGTAAAGCAGCATGCAGGCGGCCTGTTAAGTCAGATGTGAAAGCCCGGGGCTTAACCTCGGAATTGCATCTGAAACTGGCAGGCTAGAGTCTTGTGAGAGGGGGTAGAATTCAGGTGTAGCGGTGAAATGCGTAGAGAATCTGAAGGAATACCAGGTGGCGAAGGCGGCCCCCTGGACAAAGACTGACGCGTCAAGATGCGAAAGCGTGGGGAGCAAACAGG
>tjl6z1_793
TGGGGAATATTGCACAAATGGGGGGAAACCCTGATGCAGCCATGCCGCGTGTGTGAAGAAGGCCTCGGGGTTGTAAAAGCACTTTTCAGTAGGGAGGAAGGTAGTGTAGTTAACACCTGCATTATTTGACGTTACCTACAGAAGAAGCACCGGCTAACTCCGTGCCAGCAGCCGCGGTAATACGGAGGGTGCGAGCGTTAATCGGAATTACTGGGCGTAAAGCGCATGCAGGCGGCCTGTTAAGTCAGATGTGAAAGCCCGGGGCTTAACCTCGGAATTGCATTTGAAACTGGCAGGCTAGAGTCTTGTAGAGGGGGTAGAATTTCAGGTGTAGCGGTGAAATGCGTAGAGATCTGAAGGAATACCAGTGGCGAAGGCGGCCCCCTGGACAAAGACTGACGCTCAGATGCGAAAGCGTGGGGAGCAAACAGG
>tjl6z1_794
TGGGGAATATTGCACAATGGGGGGAAACCCTGATGCAGCCATGCCGCGTGTGTGAAGAAGGCCTCGGGTTGTAAAGCACTTTCAGTAGGGAGGAAGGTAGTGTAGTTAACACCTGCATTATTTGACGTTACCTACAGAAGAAGCACCGGCTAACTCCGTGCCAGCAGCCGCGGTAATACGGAGGGTGCGAGCGTTAATCGGAATTACTGGGCGTAAAGCGCATGCAGGCGGCCTGTTAAGTCAGATGTGAAAGCCCGGGGCTTAACCTCGGAATTGCATTTGAAACTGGCAGGCTAGAGTCTTGTAGAGGGGGTAGAATTCAGGTGTAGCGGTGAAATGCGTAGAGATCTGAAGGAATACCAGTGGCGAAGGCGCCCCCTGGACAAAGACTGACGCTCAGATGCGAAAGCGTGGGGAGCAAACAGG
>tjl6z1_795
TGGGGAATATTGCACAATGGGGGAAACCCTGATGCAGCCATGCCGCGTGTGTGAAGAAGGCCTCGGGTTGTAAAGCACTTTCAGTAGGGAGGAAGGTAGTGTAGTTAACACCTGCACTATTTGACGTACCTACAGAAGAAGCACCGGCTAACTCCGTGCCAGCAGCCGCGGTAATACGGAGGGTGCGAGCGTTAATCGGAATTACTGGGCGTAAAGCGCATGCAGGCGGCCTGTTAAGTCAGATGTGAAAGCCCGGGGCTTAACCTCGGAATTGCATTTGAAACTGGCAGGCTTAGAGTCTTGGTAGAGGGGGGTAGAATTTCAGGTGTAGCGGTGAAATGCGTAGAGATCTGAAGGAATACCAGTGGCGAAGGCGGCCCCCTGGACAAAGACTGACGCTCAGATGCGAAAGCGTGGGGAGCAA
>tjl6z1_796
TGGGGAATATTGGACAATGGGCGAAAGCCTGATCCAGCAATGCCGCGTGAGTGATGAAGGCCTTAGGGTTGTAAAGCTCTTTTACCCGGGATGATAATGACAGTACCGGGAGAATAAGCTCCGGCTAACTCCGTGCCAGCAGCCGCGGTAATACGGAGGGAGCTAGCGTTATTCGGAATTACTGGGCGTAAAGCGCACTAGGCGGCTTTGTAAGTTAGAGGTGAAAGCCTGGAGCTCAACTCCGGAACTGCCTTCGATACTGGCGACCTTCGAGGTCCGGGAGAGGTGAGTGGAACTGCGAGTGTAGAGGTGAAATTCGTAGATATTAGGAAGAACACCAGTGGCGAAGGCGGCTCACTGGTCCGGTACTGACGCTGAGGTGCGAAAGCGTGGGGAGCAAACAGG
>tjl6z1_797
TGGGGAATATTGCACAATGGGCGCAAGCCTGATGCAGCCATGCCGCGTGTGTGAAGAAGGCCTCGGGTTGTAAAGCACTTTCAGTCGTGAGGAAGGTAGTGTAGTTAATAGCTGCATTACTTGACGTTAGCGACAGAAGAAGCACCGGCTAACTCCGTGCCAGCAGCCCGCGGTAATACGGAGGGTGCGAGGCGTTTAAATCGGGAAATTACTGGGGCGTAAAGCGCATGCAGGTGGTTTGTTAAGTCAGATGTGAAAGCCCGGGGCTCAACCTCGGAATAGCATTTGAAACTGGCAGACTAGAGTACTGTAGAGGGGGGGTAGAATTTCAGGTGTAGCGGTGAAAATGCGTAGAGATCTGAAGGAATACCGGTGGCGAAGGCGGCCCCCTGGACAGATACTGACACTCAGATGCGAAAAGCGTGGGGAGCAAACAGG
>tjl6z1_798
TGGGGAATATTGCACAATGGCGCAAGCCTGATGCAGCCATGCCGCGTGTATGAAGAAGGCCTCGGGTTGTAAAGGTACTTTTCAGCAGGTGAGGAAGGCAGGTACGTTAATAGCTGTGCTTGTTTGACGTTAGCGCAGAAGAATGCACCGGCTAACTCCGTGCCAGCAGCCGCGGTAATACGGAGGGTGCGAGCGTTAATCGGAATTGCTGGGGCGTAAAGCGCATGCAGGTGGTTTGTTAAGTCAGATGTGAAAAGCCCGGGGCTCAACCTCGGAATTGTCATTTGAAACTGGCAGACTAGAGTACTGGTAGAGGGGGGGTAGAATTTCAGGTGTAGCGGATGAAATGCGTAGAGATCTGAAGGAATACCGGTTGGCGAAGGCGGCCCCCCTGGACAGATACTGACACTCAGATGCGAAAGCGTGGGGAGACAAA
>tjl6z1_799
TGGGGAATATTGCACAATGGGGGAAACCCTGATGCAGCCATGCCGCGTGTGTGAAGAAGGCCTCGGGTTGTAAAGCACTTTCAGTAGGGAGGAAGGTAGTGTAGTTAACACCTGCATTATTTGACGTTACCTACAGAAGAAGCACCGGCTAACTCCGTGCCAGCAGCCGCGGTAATACGGAGGGTGCGAGCGTTAATCGGAATTACTGGGCGTAAAGCGCATGCAGGCGGCCTGTTAAGTCAGATGTGAAAGCCCGGGGCTTAACCTCGGAATTGCATTTGAAACTGGCAGGCTAGAGTCTTGTAGAGGGGGTAGAGTTTCAGGTGTAGCGGTGAAATGCGTAGAGATCTGAAGGAATACCAGTGGCGAAGGCGCCCCCTGGACAAAGACTGACGCTCAGATGCGAAAGCGTGGGGAGCAAACAGG
>tjl6z1_800
TGGGGAATATTGCACAATGGGGGAAACCCTGATGCAGCCATGCCGCGTGTGTGAAGAAGGCCTCGGGTTGTAAAGCACTTTCAGTAGGGAGGAAGGTAGTGTAGTTAACACCTGCATTACTTGACGTTACCTACAGAAGAAGCACCGGCTAACTCCGTGCCAGCAGCCGCGGTAATACGGAGGGTGCGAGCGTTAATCGGAATTACTGGGCGTAAAGCGCATGCAGGCGGCCTGTTAAGTCAGATGTGAAAGCCCGGGGCTTAACCTCGGAATTGCATTTGAAACTGGCAGGCTAGAGTCTTGTAGAGGGGGTAGAATTTCAGGTGTAGCGGTGAAATGCGTAGAGATCTGAAGGAATACCAGTGGCGAAGGCGCCCCCTGGACAAAGACTGACGCTCAGATGCGAAAGCGTGGGGAGCAAACAGG
>tjl6z1_801
TGGGGAATATTGCACAATGGGCGCAAGCCTGATGCAGCCATGCCGCGTGTATGAAGAAGGCCTCGGGTTGTAAAGTACTTTCAGCGGGGAGGAAGGGAGTAAAGTTAATACCTTTGCTCATTGACGTTACCCGCAGAAGAAGCACCGGCTAACTCCGTGCCAGCAGCCGCGGTAATACGGAGGGTGCAAGCGTTAATCGGAATTACTGGGCGTAAAGCGCACGCAGGCGGTTTGTTAAGTCAGATGTGAAATCCCCGGGCTCAACCTCGGAATTGCATTTGAAACTGGCAGGCTAGAGTCTTGTAGAGGGGGTAGAATTTCAGGTGTAGCGGTGAAATGCGTAGAGATCTGAAGGAATACCAGTGGCGAAGGCGGCCCCCTGGACAAAGACTGACGCTCAGATGCGAAAGCGTGGGGAGCAAACAGG
>tjl6z1_802
TGGGGAATATTGCACAATGGGGGAAACCCTGATGCAGCCATGCCGCGTGTGTGAAGAAGGCCTCGGGTTGTAAAGCACTTTCAGTAGGGAGGAAGGTAGTGTAGTTAACACCTGCACTATTTGACGTTACCTACAGAAGAAGCACCGGCTAACTCCGTGCCAGCAGCCGCGGTAATACGGAGGGTGCGAGCGTTAATCGGAATTACTGGGCGTAAAGCGCATGCAGGCGGCCTGTTAAGTCAGATGTGAAAGCCCGGGGCTTAACCTCGGAATTGCATTTGAAACTGGCAGGCTAGAGTCTTGTAGAGGGGGTAGAATTTCAGGTGTAGCGGTGAAATGCGTAGAGATCTGAAGGAATACCAGTGGCGAAGGCGCCCCTGGACCAAAGACTGACGCTCAGATGCGAAAGCGTGGGGAGCAAAACAGG
>tjl6z1_803
TGGGGAATATTGCACAATGGGGGAAACCCTGATGCAGCCATGCCGCGTGTGTGAAGAAGGCCTCGGGTTGTAAAGCACTTTCAGTAGGGAGGAAGGTAGTGTAGTTAACACCTGCACTATTTGACGTTACCTACAGAAGAAGCACCGGCTAACTCCGTGCCAGCAGCCGCGGTAATACGGAGGGTGCGAGCGTTAATCGGAATTACTGGGCGTAAAGCGCATGCAGGCGGCCTGTTAAGTCAGATGTGAAAGCCCGGGGCTTAACCTCGGAATTGCATTTGAAACTGGCAGGCTAGAGTCTTGTAGAGGGGGTAGAATTTCAGGTGTAGCGGTGAAATGCGTAGAGATCTGAAGGAATACCAGTGGCGAAGGCGGCCCCCTGGACAAAGACTGACGCTCAGATGCGAAAAGCGTGGGGAGCAAACAGG
>tjl6z1_804
TGGGGAATATTGCACAATGGGGGAAACCCCTGATGCAGCCATGCCGCGTGTGTGAAGAAGGCCTCGGGTTGTAAAGCACTTTCAGTAGGGAGGAAGGTAGTGTAGTTAACACCTGCATTACTTGACGTTACCTACAGAAGAAGCACCGGCTAACTCCGTGCCAGCAGCCGCGGTAATACGGAGGGTGCGAGCGTTAAGTCGGAATTACTGGGCGTAAAGCGCATGCAGGCGGCCTGTTAAGTCAGATGTGAAAGCCGGGGCGTTAACCTCGGAATTGCATTTGAAACTGGCAGGCTAGATGTCTTGGTAGAGGGGGGTAGAATTTCAGGTGTAGCGGTGAAAATGCGTAGAGATCTGAAGGAATACCAGTGGCCGAAGGCGCCCCCTGGACAAAGACTGACGCTCAGATGCGAAAAGCGTGGGGAGCAAACAGG
>tjl6z1_805
TGGGGAATATTGCACAATGGGGGAAACCCTGATGCAGCCATGCCGCGTGTGTGAAGAAGGCCTCGGGTTGTAAAGCACTTTCAGTAGGGAGGAAGGTAGTGTAGTTAACACCTGCATTATTTGACGTTACCTACAGAAGAAGCACCGGCTAACTCCGTGCCAGCAGCCGCGGTAATACGGAGGGTGCGAGCGTTAATCGGAATTACTGGGCGTAAAGCGCATGCAGGCGGCCTGTTAAGTCAGATGTGAAAGCCCGGGGCTTAGCCTCGGAATTGCATTTGAAACTGGCAGGCTAGAGTCTTGTAGAGGGGGGTAGAATTTCAGGTGTAGCGGTGAAATGCGTAGAGATCTGAAGGAATACCAGTGGCGAAGGCGGCCCCCTGAACAAAGACTGACGCTCAGATGCGAAAAGCGTGGGGAGCAAACAGG
>tjl6z1_806
TGGGGAATATTGCACAATGGGGGAAACCCTGATGCAGCCATGCCGCGTGTGTGAAGAAGGCCTCGGGTTGTAAAGCACTTTCAGTAGGGAGGAAGGTAGTGTAGTTAACACCTGCATTATTTGACGTTACCTACAGAAGAAGCACCGGCTAACTCCGTGCCAGCAGCCGCGGTAATACGGAGGGTGCGAGCGTTAATCGGAATTACTGGGCGTAAAGCGCATGCAGGCGGCCTGTTAGTCAGATGTGCAAAGCCCGGGGCGTTACCTACGGAATGCATTTGAAACTGGCAGGCTAGAGTCTTGTAGAGGGGGTAGAATTCAGGTGTAGCGGTGAAATGCGTAGAGATCTGAAGGAATACCAGTGGCGAAGGCGCCCCCTGGACAAAGACTGAGCTCAGATGCGAAAGCGTGGGGAGCAAAACAG
>tjl6z1_807
TGGGGAATATTGCACAATGGGGGAAACCCTGATGCAGCCATGCCGCGTGTGTGAAGAAGGCCTCGGGTTGTAAAGCACTTTCAGTAGGGAGGAAGGTAGTGTAGTTAACACCTGCATTATTTGACGTTACCTACAGAAGAAGCACCGGCTAACTCCGTGCCAGCAGCCGCGGTAATACGGAGGGTGCGAGCGTTAATCGGAATTACTGGGCGTAAAGCGCATGCAGGCGGCCTGTTAAGTCAGATGTGAAAGGCCCGGGGCTTAACCTACGGAAGTTATGCAATTTGAAACTGGGCAGGCTAGAGTCTTGTAGAGGGGGGTAGAATTTCAGTGTAGCGGTGAAATGCGTAGAGATCTGAAGGAATACCAGTGGCGAAGGCGGCCCCCTGGACAAAGACTGACGCTCAGATGCGAAAAGCGTGGGGAGCAAACAGG
>tjl6z1_808
TGGGGAATATTGCACAATGGGCGCAAGCCTGATGCAGCCATGCCGCGTGTGTGAAGAAGGCCTCGGGTTGTAAAGCACTTTCAGTCGTGAGGAAGGTGGTGTAGTTAATAGCTGCATTACTTGACGTTAGCGACAGAAGAAGCACCGGCTAACTCCGTGCCAGCAGCCGCGGTAATACGGAGGGTGCGAGCGTTAATCGGAATTACTGGGCGTAAAGCGCATGCAGGTGGTTTGTTAAGTCAGATGTGAAAGCCCGGGGCTCAACCTCGGAATAGCATTTGAAACTGGCAGACTAGAGTACTGTAGAGGGGGGTAGAATTTCAGGTGTAGCGGTGAAATGCGTAGAGATCTGAAGGAATACCGGTGGCGAAGGCGGCCCCCTGGACAGATACTGACACTCAGATGCGAAAGCGTGGGGAGCAAACAGG
>tjl6z1_809
TGGGGAATATTGCACAATGGGGGAAACCCTGATGCAGCCATGCCGCGTGTGTGAAGAAGGCCTCGGGTTGTAAAGCACTTTCAGTAGGGAGGAAGGTAGTGTAGTTAACACCTGCACTATTTGACGTTACCTACAGAAGAAGCACCGGCTAACTCCGTGCCGGCAGCCGCGGTAATACGGAGGGTGCGAGCGTTAATCGGAATTACTGGGCGTAAAGCGCATGCAGGCGGCCTGTTAAGTCAGATGTGAAAGCCCGGGGCTTAACCTCGGAATTGCATTTGAAACTGGCAGGCTAGAGTCTTGGTAGAGGGGGGTGGAATTTCAGGTGTAGCGGTGAAATGCGTAGAGATCTGAAGGAATACAGTGGCGAAGGCGGCCCCCTGGACAAAGACTGACGCTCAGATGCGAAAGCGTGGGGAGCAAACAGG
>tjl6z1_810
TGGGGAATATTGCACAATGGGGGAAACCCTGATGCAGCCATGCCGCGTGTGTGAAGAAGGCCTCGGGTTGTAAAGCACTTTCAGTAGGGAGGAAGGTAGTGTAGTTAACACCTGCATTATTTGACGTTACCTACAGAAGAAGCACCGGCTAACTCCGTGCCAGCAGCCGCGGTAATACGGAGGGTGCGAGCGTTAATCGGAATTACTGGGCGTAAAGCGCATGCAGGCGGCCTGTTAAGTCAGATGTGAAAGCCCGGGGCTTAACCTCGGAATTGCATTTGAAACTGGCAGGCTAGAGTCTTGTAGAGGGGGTAGAATTCAGGTGTAGCGGTGAAATGCGTAGAGATCTGAAGGAATACCAGTGGCGAAGGCGGCCCCCTGGACAAAGACTGACGCTCAGATGCGAAAAGCGTGGGGAGCAAACAGG
>tjl6z1_811
TGGGGAATATTGCACAATGGGGGAAACCCTGATGCAGCCATGCCGCGTGTGTGAAGAAGGCCTCGGGTTGTAAAGCACTTTCAGTAGGGAGGAAGGTAGTGTAGTTAACACCTGCACTATTTGACGTTACCTACAGAAGAAGCACCGGCTAACTCCGTGCCAGCAGCCGCGGTAATACGGAGGGTGCGAGCGTTAATCGGAATTACTGGGCGTAAAGCGCATGCAGGCGGCCTGTTAAGTCAGATGTGAAAGCCCGGGGCTTAACCTCGGAATTGCATTTGAAACTGGCAGGCTAGAGTCTTGTAGAGGGGGTAGAATTTCAGGTGTAGCGGTGAAATGCGTAGAGATCTGAAGGAATACCAGTGGCGAAGGCGGCCCCCTGGACAAAGACTGACGCTCAGATGCGAAAGCGTGGGGAGCAAACAGG
>tjl6z1_812
TGGGGAATATTGCACAATGGGGGAAACCCTGGATGCAGCCATGCCGCGTGTGTGAAGAAGGCCTCGGGTTGTAAAGCACTTTCAAGTAGGGAGGAAGGTAGTGTGAGTTAACACCTGCATTATTTGAACGTTACCTACAGAAGAAGCACCGGCTAACTCCGTGCCCAGCAGCCGCGGTAATACGGAGGGTGCGAGCGTTAATCGGAAGTTACTGGGCGTAAAGCGGCATGCAGGCGGCCTGTTAAGTCAGATGTGAAAGACCCGGGGCGTTAACCTACGGATTGCATTTGAAACGTGGGCAGGCTAGAGTCTTGTAGAGGGGGGTAGAATTCAGGTGTAGCGGTGAAATGCGTAGAGATCTGAAGGAATACCAGTGGCGAGGCGGCCCCCTGGACAAAGACTGACGCTCAGATGCGAAAGCGTGGGGAGCAAACAGG
>tjl6z1_813
TGGGGAATATTGCACAATGGGGGAAACCCTGATGCAGCCATGCCGCGTGTGTGAAGAAGGCCTCGGGTTGTAAAGCACTTTCAGTAGGGAGGAAGGTAGTGTAGTTAACACCTGCATTATTTGACGTTACCTACAGAAGAAGCACCGGCTAACTCCGTGCCAGCAGCCGCGGTAATACGGAGGGTGCGAGCGTTAATCGGAATTACTGGGCGTAAAGCGCATGCAGGCGGCCTGTTAAGTCAGATGTGAAAGACCCGGGGCCGTTAACCTACGGAGTTATGCATTTTGAAACTGGGCAGGCTAGAGTCTTGTAGAGGGGGTAGAAATTTCAGGTGTAGCGGTGAAATGCGTAGAGATCTGAAGGAATACCAGTGGCGAGGCGGCCCCCTGGACAAAGACTGACGCTCAGAATGCGAAAAGCGTGGGGAGCAAACAG
>tjl6z1_814
TGGGGAATATTGCACAATGGGCGCAAGCCTGATGCAGCCATGCCGCGTGTGTGAAGAAGGCCTCGGGTTGTAAAGCACTTTCAGTCGTGAGGAAGGTAGTGTAGTTAATAGCTGCATTACTTGACGTTAGCGACAGAAGAAGCACCGGCTAACTCCGTGCCAGCAGCCGCGGTAATACGGAGGGTGCGAGCGTTAATCGGAATTACTGGGCGTAAAGCGCATGCAGGTGGTTTGTTAAGTCAGATGTGAAAGCCCGGGGCTCAACCTCGGAATAGCATTTGAAACTGGCAGACTAGAGTACTGTAGAGGGGGGTAGAATTTCAGGTGTAGCGGTGAAATGCGTAGAGATCTGAAGGAATACCGGTGGCGAAGGCGGCCCCCTGGACAGATACTGACACTCGAGATGCGAAAAGCGTGGGGAGCAAACAGG
>tjl6z1_815
TGGGGAATATTGCACAATGGGGGAAACCCTGATGCAGCCATGCCGCGTGTGTGAAGAAGGCCTCGGGTTGTAAAGCACTTTCAGTAGGGAGGAAGGTAGTGTAGTTAACACCTGCATTATTTGACGTTACCTACAGAAGAAGCACCGGCTAACTCCGTGCCAGCAGCCGCGGTAATACGGAGGGTGCGAGCGTTAATCGGAATTACTGGGCGTAAAGCGGCATGCAGGCGGCCTGTTAAGTCAGATGTGAAAGCCCGGGGCTTAACCTCGGAATTGCATTTGAAACTGGCAGGCTAGAGTCTTGTAGAGGGGGGTAGAATTCAGGTGTAGCGGTGAAATGCGTAGAGATCTGAAGGAATACCAGTGGCGAAGGCGCCCCCTGGACAAAGACTGACGCTCAGATGCGAAAAGCGTGGGGAGCAAACAGG
>tjl6z1_816
TGAGGAATATTGGTCAATGGACGAGAGTCTGAACCAGCCAAGTAGCGTGAAGGATGACTGCCCTATGGGTTGTAAACTTCTTTTATATGGGAATAAACAGGGTATGCATACCCTCTTGTATGTACCATATGAATAAGGATCGGCTAACTCCGTGCCAGCAGCCGCGGTAATACGGAGGATCCGAGCGTTATCCGGAGTTTAATTGGTTTAAGGGAGACGTAGGTGGATTGTTAAGTTCAGTTGTGAAAGTTAGCGGCTCAAACCGTAAAATTGCAGTTTGAAAACTGGCAGTCTTGAGTACAGTAGAGGTGGGGCGGAATTCGTGGTGTAAGCGGTGAAATGCTTAGATATCACGAAGAACTCCGATTGCGAAGGCAGCTCACTGGACATGCAACTGACACTGATGCTCGAAGTGTGGGATATCAAACAGG
>tjl6z1_817
TGGGGGATATTGCACAATGGGGGAAACCCTGATGCAGCGACGCCGCGTGAGTGAAGAAGTATTTCGGTATGTAAAGCTCTATCAGGCAGGAAAGATAATGACGGTACCTGACTAAGAAGCACCGGCTAAATACGTGCCAGCAGCCGCGGTAATACGTATGGTGCAAGCGTTATCCGGATTTACTGGGTGTAAAGGGAGCGCAGACGGCATGGCAAGCCAGATGTGAAAGGTGGGGGCTCAACCCCCAAGCTGCATTTGGAACTGTCAAGCTAGAGTATCGGAGAGGTAAGTGGAATTCCTAGTGTAGCGGTGAAATGCGTAGATATTAGGAGGAACACCAGTGGCGAAGGCGGCTTACTGGACGATAACTGACGTTGAGGCTCGAAAGCGTGGGGAGCAAACAGG
>tjl6z1_818
TGGGGAATATTGCACAATGGGGGAAACCCTGATGCAGCCATGCCGCGTGTGTGAAGAAGGCCTCGGGTTGTAAAGCACTTTCAGTAGGGAGGAAGGTAGTGTAGTTAACACCTGCATTATTTGACGTTACCTACAGAAGAAGCACCGGCTAACTCCGTGCCAGCAGCCGCGGTAATACGGAGGGTGCGAGCGTTAATCGGAATTACTGGGCGTAAAGCGCATGCAGGCGGCCTGTTAAGTCAGATGTGAAAGCCCGGGGCGTTAACCTCGGAATTGCATTTGAAACTGGCAGGCTAGAGTCTTGGTAGAGGGGGTAGAATTTCAGGTGTAGCGGTGAAATGCGTAGAGATCTGAAGGAATACCAGTGGCGAAGGCGGCCCCCTGGACAAAGACTGACGCTCAGATGCGAAAAGCGTGGGGAGCACACAGG
>tjl6z1_819
TGGGGAATATTGCACAATGGGGGAAACCCTGATGCAGCCATGCCGCGTGTGTGAAGAAGGCCTTCGGGTTGTAAAGCACTTTCAGTAGGGGGGAAGGTAGTGTAGTTAACACCTGCATTATTTGACGTTACCTACAGAAGAAGCACCGGCTAACTCCGTGCCAGCAGCCGCGGTAATACGGAGGGTGCGAGCGTTAATCGGAATTACTGGGCGTAAAGCGCATGCAGGCGGCCTGTTAAGTCAGATGTGAAAGACCCGGGGCGTTAACCTCGGAATTGCATTTTGAAAACTGGGCAGGGCTTAAAATCTTTGTAGAGGGGGGGGTACAAATTTTCAGGTGTAGCGGTGAAATGCGTAGAGATCTGAAGGAATACCAGTGGCGAAGGCGGCCCCCTGGACAAAGACTGACGCTCAGATGCGAAAGCGTGGGGAGCAAACAGG
>tjl6z1_820
TGGGGAATATTGCACAATGGGGGAAACCCTGATGCAGCCATGCCGCGTGTGTGAAGAAGGCCTTCGGGTTGTAAAGCACTTTCAGTAGGGAGGAAGGTAGTGTAGTTAACACCTGCATTATTTGACGTACCTACAGAAGAAGCACCGGCTAACTCCGTGCCAGCAGCCGCGGTAATACGGAGGGTGCGAGCGTTTAAGTCGGAATTACTGGGCGTAAAGCGGCATGCAGGCGGCCTGTTAAGTCAGATGTGAAAGCCCGGGGCGTTAACCTACCGGATTATGCAATTTGAAACTGGGCAGGCTAGAGTCTTGTAGAGGGGGGTAGAATTTCAGGTGTAGCGGTGAAATGCGTAGAGATCTGAAGGAATACCAGTGGCGAAGGCGCCCCCTGGACAAAGACTGACGCTCAGATGCGAAAAGCGTGGGGAGCAAACAGG
>tjl6z1_821
TGGGGAATGATTGCACAATGGGGGGAAACCCTGATAGCAGCCATGCCGCGTGTGTGAAGAGGCTTAGGGTTGTAAAGCACTTTCAGTAGGGAGGAAGGTAGTGTAGTTAACACCTGCACTATTTGACGTTACCTACAGAAGAAGCACCGGCTAACTCCGTGCCAGCAGCCGCGGTAATACGGAGGGTGCGAGCGTTAATCGGAATTACTGGGCGTAAAGCGCATGCAGGCGGCCTGTTAAGTCAGATGTGAAAGCCCGGGGCTTAACCTCGGAATTGCATTTGAAACTGGCAGGCTAGAGTCTTGTAGAGGGGGTAGAATTCAGGTGTAGCGGTGAAATGCGTAGAGATCTGAAGGAATACCAGTGGCGAAGGCGGCCCCCTGGACAAAGACTGACGCTCAGATGCGAAAGCGTGGGGAGCAAACAGG
>tjl6z1_822
TGGGGAATATTGCACAATGGGGGAAACCCTGATGCAGCCATGCCGCGTGTGTGAAGAAGGCCTCGGGTTGTAAAGCACTTTCAGTAGGGAGGAAGATAGTGTAGTTAACACCTGCATTATTTGACGTTACCTACAGAAGAAGCACCGGCTAACTCCGTGCCAGCAGCCGCGGTAATACGGAGGGTGCGAGCGTTAATCGGAAGTTACTGGGCGTAAAGCGCATGCAGGCGGCCTGTTAAGTCAGATGTGAAAGCCCGGGGCTTAACCTCGGAATTGCATTTGAAACTGGCAGGCTAGAGTCTTGGTAGAGGGGGTAGAATTTCAGGTGTAGCGGTGAAATGCGTAGAGGATCTGAAGGAATACAGTGGCGAAGGCGCCCCCTGGACAAAGACTGACGCTCAGATGCGAAAAGCGTGGGGAGCAAACAG
>tjl6z1_823
TGGGGAATATTGCACAATGGGGGAAACCCTGATGCAGCCATGCCGCGTGTGTGAAGAAGCCTCGGGTTGTAAAGCACTTTCAGTAGGGAGGAAGGTAGTGTGAGTTAACACCGTGCATTATTTGACGTTACCTACAGAAGAAGCACCGGCTAACTCCGTGCCAGCAGCCGCGGTAATACGGAGGGTGCGAGCGTTAATCGGATACTGGGCGGCTAAGGCGCATGCAGGCGGCCTGTTAAGTCACGATGTGAAAGCCCGGGGCTTAACCTCGGAATTGCATTTGAAAACTTGGCAGGCTGGAGTCTTGTTGAGAGGGGGGGTAAGAATTTCAGGTGTAGCGGTGAAAATGCGGTTAGAGATCTGAAGGAATACCAGTGGCGAAGGCGCCCCCTGGACAAAGACTGACGCTCA
>tjl6z1_824
TGGGGAATATTGCACAATGGGGGAAACCCTGATGCAGCCATGCCGCGTGTGTGAAGAAGGCCTCGGGTTGTAAAGCACTTTCAGTAGGGAGGAAGATAGTGTAGTTAACACCTGCATTATTTGACGTTACCTACAGAAGAAGCACCGGCTAACTCCGTGCCAGCAGCCGCGGTAATACGGAGGGTGCGAGCGTTAATCGGAATTACTGGGCGTAAAGCGCATGCAGGCGGCCTGTTAAGTCAGATGTGAAAGCCCGGGGCTTAACCTCGGAATTGCATTTGAAACTGGCAGGCTAGAGTCTTGTAGAGGGGGTAGAATTTCAGGTGTAGCGGTGAAATGCGTAGAGATCTGAAGGAATACCAGTGGCGAAGGCGGCCCCCTGGACAAAGACTGACGCTCAGATGCGAAAGCGTGGGGAGCAAACAGG
>tjl6z1_825
TGGGGAATATTGCACAATGGGGGAAACCCTGATGCAGCCATGCCGCGTGTGTGAAGAAGGCCTCGGGTTGTAAAGCACTTTCAGTAGGGAGGAAGGTAGTGTAGTTAACACCTGCACTATTTGACGTTACCTACAGAAGAAGCACCGGCTAACTCCGTGCCAGCAGCCGTGGTAATACGGAGGGTGCGAGCGTTAATCGGAATTACTGGGCGTAAAGCGCATGCAGGCGGCCTGTTAAGTCAGATGTGAAAGCCCGGGGCTTAACCTCGGAATTGCATTTGAAACTGGCAGGCTAGAGTCTTGTAGAGGGGGGTAGAATTTCAGGTGTAGCGGTGAAATGCGTAGAGATCTGAAGGAATACCAGTGGCGAAGGCGGCCCCCTGGACAAAGACTGACGCTCAGATGCGAAAGCGTGGGGAGCAAACAGG
>tjl6z1_826
TGGGGAATATTGCACAATGGGGGAAACCCTGATGCAGCCATGCCGCGTGTGTGAAGAAGGCCTCGGGTTGTAAAGCACTTTCAGTAGGGAGGAAGGTAGTGTAGTTAACACCTGCACTATTTGACGTACCTACAGAAGAAGCACCGGCTAACTCCGTGCCAGCAGCCGCGGTAATACGGAGGGTGCGAGCGTTAATCGGAATTACTGGGCGTAAAGCGCATGCAGGCGGCCTGTTAAGTCAGATGTGAAAGCCCGGGGCTTAACCTCGGAATTGCATTTGAAACTGGCAGGCTAGAGTCTTGTAGAGGGGGTAGAATTTCAGGTGTAGCGGTGAAATGCGTAGAGATCTGAAGGAATACCAGTGGCGAAGGCGGCCCCCTGGACAAAGACTGACGCTCAGATGCGAAAGCGTGGGGAGCAAACAGG
>tjl6z1_827
TGGGGAATATTGCACAATGGGGAAACCCTGATGCAGCCATGCCGCGTGTGTGAAGAAGGCCTCGGGTTGTAAAGCACTTTCAGTAGGGAGGAAGGTAGTGTAGTTAACACCTGCATTATTTGACGTTACCTACAGAAGAAGCACCGGCTAACTCCGTGCCAGCAGCCGCGGTAATACGGAGGGTGCGAGCGTTAATCGGAATTACTGGGCGTAAAGCGCATGCAGGCGGCCTGTTAAGTCAGATGTGAAAGCCCGGGGCTTAACCTCGGAATTGCATTTGAAACTGGCAGGCTAGAGTCTTGTAGAGGGGGTAGAATTTCAGGTGTAGCGGTGAAATGCGCAGAGATCTGAAGGCAATACCAGTGGCGGAAGGCCGGCCCCCTGGACAAAGACTGACGCTCAGATGCGAAAGCGTGGG
>tjl6z1_828
TGGGGAATATTGCACAATGGGGGAAACCCTGATGCAGCCATGCCGCGTGTGTGAAGAAGGCCTCGGGTTGTAAAGCACTTTCAGTAGGGAGGAAGGTAGTGTAGTTAACACCTGCACTATTTGACGTTACCTACAGAAGAAGCACCGGCTAACTCCGTGCCAGCAGCCGCGGTAATACGGAGGGTGCGAGCGTTAATCGGAATTACTGGGCGTAAAGCGCATGCAGGCGGCCTGTTAAGTCAGATGTGAAAGCCCGGGGCTTAACCTCGGAATTGCATTTGAAACTGGCAGGCTAGAGTCTTGTAGAGGGGGTAGAATTTCAGGTGTAGCGGTGAAATGCGTAGAGATCTGAAGGAATACCAGTGGCGAAGGCGGCCCCCTGGACAAAGACTGACGCTCAGATGCGAAAGCGTGGGGAGCAAACAGG
>tjl6z1_829
TGGGGAATATTGCACAATGGGGGAAACCCTGATGCAGCCATGCCGCGTGTGTGAAGAAGGCCTCGGGTTGTAAAGCACTTTCAGTAGGGAGGAAGGTAGTGTAGTTAACACCTGCATTATTTGACGTTACCTACAGAAGAAGCACCGGCTAACTCCGTGCCAGCAGCCGCGGTAATACGGAGGGTGCGAGCGTTAATCGGAATTACTGGGCGTAAAGCGCATGCAGGCGGCCTGTTAAGTCAGATGTGAAAGCCCGGGGCTTAACCTCGGAATTGCATTTGAAACTGGCAGGCTAGAGTCTTGTAGAGGGGGTAGAATTTCAGGTGTAGCGGTGAAATGCGTAGAGATCTGAAGGAATACCAGTGGCGAAGGCGGCCCCCTGGACAAAGACTGACGCTCAGATGCGAAAAGCGTGGGGAGCAAACAGG
>tjl6z1_830
TGGGGAATATTGCACAATGGGGGAAACCCTGATGCAGCCATGCCGCGTGTGTGAAGAAGGCCTCGGGTTGTAAAGCACTTTCAGTAGGGAGGAAGGTAGTGTAGTTAACACCTGCATTATTTGACGTTACCTACAGAAGAAGCACCGGCTAACTCCGTGCCAGCAGCCGCGGTAATACGGAGGGTGCGAGCGTTAATCGGAATTACTGGGCGTAAAGCGCATGCAGGCGGCCTGTTAAGTCAGATGTGAAAGCCCGGGGCGTTAACCTCGGAATTGCATTTGAAACTGGCAGGCTAGAGTCTTGTAGAGGGGGTAGAATTTCAGGTGTAGCGGTGAAATGCGTAGAGATCTGAAGGAATACCAGTGGCGAAGGCGGCCCCCTGGACAAAGACTGACGCTCAGATGCGAAAGCGTGGGGAGCAACAGG
>tjl6z1_831
TGGGGAATATTGCACAATGGGGGAAACCCTGATGCAGCCATGCCGCGTGTGTGAAGAAGGCCTCGGGTTGTAAAGCACTTTCAGTAGGGAGGAAGGTAGTGTAGTTAACACCTGCATTATTTGACGTTACCTACAGAAGAAGCACCGGCTAACTCCGTGCCAGCAGCCGCGGTAATACGGAGGGTGCGAGCGTTAATCGGAATTACTGGGCGTAAAGCGCATGCAGGCGGCCTGTTAAGTCAGATGTGAAAGCCCGGGGCTTAACCTCGGAATTGCATTTGAAACTGGCAGGCTAGAGTCTTGTAGAGGGGGTAGAATTCAGGTGTAGCGGTGAAATGCGTAGAGATCTGAAGGAATACCAGTGGCGAAGGCGGCCCCCTGGACAAAGACTGACGCTCAGATGCGAAAGCGTGGGGAGCAAACAGG
>tjl6z1_832
TGGGGAATATTGCACAATGGGGAAACCCTGATGCAGCCATGCCGCGTGTGTGAAGAAGGCCTCGGGTTGTAAAGCACTTTCAGTAGGGAGGAAGGTAGTGTAGTTAACACCTGCACTATTTGACGTTACCTACAGAAGAAGCACCGGCTAACTCCGTGCCAGCAGCCGCGGTAATACGGAGGGTGCGAGCGTTAATCGGAATTACTGGGCGTAAAGCGCATGCAGGCGGCCTGTTAAGTCAGATGTGAAAGCCCGGGGCTTAACCTCGGAATTGCATTTGAAACTGGCAGGCTAGAGTCTTGTAGAGGGGGTAGAATTTCAGGTGTAGCGGTGAAATGCGTAGAGATCTGGAGGAATACCGGTGGCGAAGGCGGCCCCCTGGACGAAGACTGACGCTCAGGTGCGAAAGCGTGGGGAGCAAACAGG
>tjl6z1_833
TGGGGAATATTGCACAATGGGGGAAACCCTGATGCAGCCATGCCGCGTGTGTGAAGAAGGCCTCGGGTTGTAAAGCACTTTTCAGTAGGGAGGAAGGTAGTGTAGTTAACACCTGCATTATTTGACGTTACCTACAGAAGAAGCACCGGCTAACTCCGTGCCAGCAGCCGCGGTAATACGGAGGGTGCGAGCGTTAATCGGAATTACTGGGCGTAAAGCGCATGCAGGCGGCCTGTTAAGTCAGATGTGAAAGCCCGGGCTTAACCTCGGAATTGCATTTGAAACTGGCAGGCTAGAGTCTTGTAGAGGGGGTAGAATTTCAGGTGTAGCGGTGAAATGCGTAGAGATCTGAAGGAATACCAGTGGCGAAGGCGGCCCCCTGGACAAAGACCGGACGCTCAGATGCGAAAAGCGTGGGGAGCAAACAG
>tjl6z1_834
TGGGGAATATTGCACAATGGGGGAACCCTGATGCAGCCATGCCGCGTGTGTGAAGAAGGCCTCGGGTTGTAAAGCACTTTCAGTAGGGAGGAAGGTAGTGTAGTTAACACCTGCACTATTTGACGTTACCTACAGAAGAAGCACCGGCTAACTCCGTGCCAGCAGCCGCGGTAATACGGAGGGTGCGAGCGTTAATCGGAATTACTGGGCGTAAAGCGCATGCAGGCGGCCTGTTAAGTCAGATGTGAAAGCCCGGGGCTTTAACCTCGGAATTGCATTTGAAACTGGCAGGCTAGAGTCTTGTAGAGGGGGTAGAATTTCAGGTGTAGCGGTGAAATGCGTAGAGATCTGAAGGAATACCAGTGGCGAAGGCGGCCCCCTGGATCAAAGACTGACGCTCAGATGCGAAAAGCGTGGGGAGCAAACAGG
>tjl6z1_835
TGGGGAATATTGCACAATGGGGAAGCCCTGATGCAGCCATGCCGCGTGTGTGAAGAAGGCCTCGGGTTGTAAAGCACTTTCAGTAGGGAGGAAGGTAGTGTAGTTAACACCTGCACTATTGACGTTACCTACAGAAGAAGCACCGGCTAACTCCGTGCCAGCAGCCGCGGTAATACGGAGGGTGCGAGCGTTAATCGGAATTACTGGGCGTAAAGCGCATGCAGGCGGCCTGTTAAGTCAGATGTGAAAGCCCGGGGCTTAACCTCGGAATTGCATTTGAAACTGGCAGGCTAGAGTCTTGTAGAGGGGGTAGAATTTCAGGTGTAGCGGTGAAATGCGTAGAGATCTGAAGGAATACCAGTGGCGAGGGCGGCCCCTGGACAAAGACTGACGCTCAGATGCGAAAGCGTGGGGAGCAAACAGG
>tjl6z1_836
TGGGGAATATTGCACAATGGGCGCAAGCCTGATGCAGCCATGCCGCGTGTGTGAAGAAGGCCTCGGGTTGTAAAGCACTTTCAGCAGTGAGGAAGGTCACGTAGTTAATACCTGCGTGATTTGACGTTAGCTGCAGAAGAAGCACCGGCTAACTCCGTGCCAGCAGCCGCGGTAATACGGAGGGTGCGAGCGTTAATCGGAATTACTGGGCGAAAGCGGCATGCAGGCGGTTTGTTAAGCAAGATGTGAAGCCCCGGGCTTAACCTGGGAACAGCATTTTGAACTGGCAGGCTAGAGTCTTGTAGAGGGGGTAGAATTCAGGTGTAGCGGTGAAATGCGTAGAGATCTGAAGGAATACCGGTGGCGAAGGCGGCCCCCTGGACAAAGACTGACGCTCAGATGCGAAAAGCGTGGGGAGCAAACAG
>tjl6z1_837
TGGGGAATATTGCACAATGGGGGAAACCCTGATGCAGCCATGCCGCGTGTGTGAAGAAGGCCTCGGGTTGTAAAGCACTTTCAGTAGGGAGGAAGGTAGTGTAGTTAACACCTGCACTATTTGACGTTACCTACAGAAGAAGCACCGGCTAACTCCGTGCCAGCAGCCGCGGTAATACGGAGGGTGCGAGCGTTAATCGGAATTACTGGGCGTAAAGCGCATGCAGGCGGCCTGTTAAGTCACGATGTGAAAGCCCGGGGCTTAACTCGGAATTGCATTTGAAACTGGCAGGCTAGAGTCTTGTAGAGGGGGTAGAATTTCAGGTGTAGCGGTGAAATGCGTAGAGATCTGAAGGAATACCAGTGGCGAAGGCGCCCCCTGGACAAAGACTGACGCTCAGATGCGAAAGCGTGGGGAGCAAACAG
>tjl6z1_838
TGGGGAATATTGCACAATGGGGGAAACCCTGATGCAGCCATGCCGCGTGTGTGAAGAAGGCCTTCGGGTTGTAAAGCACTTTCAGTAGGGAGGAAGGTAGTGTAGTTAACACCTGCACTATTTGACGTTACCTACAGAAGAAGCACCGGCTAACTCCGTGCCAGCAGCCGCGGTAATACGGAGGGTGCGAGCGTTAATCGGAATTACTGGGCGTAAAGCGCATGCAGGCGGCCTGTTAAGTCAGATGTGAAAGCCCGGGGCTTAACCTCGGAATTGCATTTGAAACTGGCAGGCTAGAGTCTTGTAGAGGGGGTAGAATTTCAGGTGTAGCGGTGAAATGCGTAGAGATCTGAAGGAATACCAGTGGCGAAGGCGGCCCCCTGGACAAAGACTGACGCTCAGATGCGAAAAGCGTGGGGAGCAAACAGG
>tjl6z1_839
TGGGGAATATTGCACAATGGGGGAAACCCTGATGCAGCCATGCCGCGTGTGTGAAGAAGGCCTTCGGGTTGTAAAGCACTTTTCAGTAGGGAGGAAGGTAGTGTAGTTAACACCTGCATTATTTGACGTTACCTACAGAAGAAGCACCGGCTAACTCCGTGCCAGCAGCCGCGGTAATACGGAGGGTGCGAGCGTTAATCGGAATTACTGGGCGTAAAGCGCATGCAGGCGGCCTGTTAAGTCAGATGTGAAAGCCCGGGGCTTAACCTCGAATTGCATTTGAAACTGGCAGGCTAGAGTCTTGTAGAGGGGGTAGAATTTCAGGTGTAGCGGTGAAATGCGTAGAGATCTGAAGGAATACCAGTGGCGAAGGCGCCCCCTGGACAAAGACTGACGCTCAGATGCGAAAGCGTGGGGAGCAAACAGG
>tjl6z1_840
TGGGGGATATTGGACAATGGGGGAAACCCTGATCCAGCGACGCCGCGTGAGTGAAGAAGTATTTCGGTATGTAAAGCTCTGTCAGCAGGGAAGAAAGAAATGACGGTACCTGACCAAGAAGCCCCGGCTAACTACGTGCCAGCAGCCGCGGTAATACGTAGGGGGCAAGCGTTATCCGGAATTACTGGGTGTAAAGGGAGCGTAGACGGTGATGCAAGTCTGGAGTGAAAGGCGGGGGCCCAACTCCCGGACTGCTCTGGAAACTGTGTAACTTGAGTGCAGGAGAGGTAAGCGGAATTCCTAGTGTAGCGGTGAAATGCGTAGATATTAGGAGGAACACCAGTGGCGAAGGCGGCTTACTGGACTGTAACTGACGTTGAGGCTCGAAAGCGTGGGGAGCAAACAGG
>tjl6z1_841
TGGGGAATATTGCACAATGGGGGAAACCCTGATGCAGCCATGCCGCGTGTGTGAAGAAGGCCTCGGGTTGTAAAGCACTTTCAGTAGGGAGGAAGGTAGTGTAGTTAACACCTGCACTATTTGACGTTACCTACAGAAGAAGCACCGGCTAACTCCGTGCCAGCAGCCGCGGTAATACGGAGGGTGCGAGCGTTAATCGGAATTACTGGGCGTAAAGCGCATGCAGGCGGCCTGTTAAGTCAGATGTGAAAGCCCGGGGCTTAACCTCGGAATTGCATTTGAAACTGGCAGGCTAGAGTCTTGTAGAGGGGGGTAGAATTTCAGGTGTAGCGGTGAAATGCGTAGAGATCTGAAGGAGTACCAGTGGCGAAGGCGGCCCCCTGGACAAAGACTGACGCTCAGATGCGAAAAGCGTGGGGAGCAAACAG
>tjl6z1_842
TGGGGAATATTGCACAATGGGGGAAACCCTGATGCAGCCATGCCGCGTGTGTGAAGAAGGCCTTCGGGTTGTAAAGCACTTTCAGTAGGGAGGAAGGTAGTGTAGTTAACACCTGCATTATTTGACGTTACCTACAGAAGAAGCACCGGCTAACTCCGTGCCAGCAGCCGCGGTAATACGGAGGGTGCGAGCGTTAATCGGAATTACTGGGCGTAAAGCGCATGCAGGCGGCCTGTTAAGTCAGATGTGAAAGCCCGGGGCTTAACCTCGGAATTGCATTTGAAACTGGCAGGCTAGAGTCTTGTAGAGGGGGTAGAATTTCAGGTGTAGCGGTGAAATGCGTAGAGATCTGAAGGAATACCAGTGGCGAAGGCGGCCCCCTGGACAAAGACTGACGCTCAGATGCGAAAGCGTGGGGAGCAAACAGG
>tjl6z1_843
TGGGGAATATTGCACAATGGGGGAAACCCTGATGCAGCCATGCCGCGTGTGTGAAGAAGGCCTTCGGGTTGTAAAGCACTTTCAGTAGGGAGGAAGGTAGTGTAGTTAACACCTGCATTATTTGACGTTACCTACAGAAGAAGCACCGGCTAACTCCGTGCCAGCAGCCGCGGTAATACGGAGGGTGCGAGCGTTAATCGGAATTACTGGGCGTAAAGCGCATGCAGGCGGCCTGTTAAGTCAGATGTGAAAGCCCGGGGCTTAACCTCGGAATTGCATTTGAAACTGGCAGGCTAGAGTCTTGTAGAGGGGGGTAGAATTTCAGGTGTAGCGGTGAAATGCGTAGAGATCTGAAGGAATACCAGTGGCGAAGGCGGCCCCCTGGACAAAGACTGACGCTCAGATGCGAAAAGCGTGGGGAGCAAACAGG
>tjl6z1_844
TGGGGAATATTGCACAATGGGGGAAACCCTGATGCAGCCATGCCGCGTGTGTGAAGAAGGCCTCGGGTTGTAAAGCACTTTCAGTAGGGAGGAAGGTAGTGTAGTTAACACCTGCATTATTTGACGTTACCTACAGAAGAAGCACCGGCTAACTCCGTGCCAGCAGCCGCGGTAATACGGAGGGTGCGAGCGTTAATCGGAATTACTGGGGCGTAAAAGCGCATGCAGGCGGCCTGTTAAGTCAGATGTGAAAGCCCGGGGCTTAACCTCGGAATTGCATTTGAAACTGGCAGGCTAGAGTCTTGTAGAGGGGGTAGAATTCAGGTGTAGCGGTGAAATGCGTAGAGATCTGAAGGAATACCAGTGGCGAAGGCGCCCCCTGGACAAAGACTGACGCTCAGATGCGAAAGCGTGGGGAGCAAACAGG
>tjl6z1_845
TGGGGAATATTGCACAATGGGGGAAACCCTGATGCAGCCATGCCGCGTGTGTGAAGAAGGCCTTCGGGTTGTAAAGCACTTTCAGTAGGGAGGAAGGTAGTGTAGTTAACACCTGCATTATTTGACGTTACCTACAGAAGAAGCACCGGCTAACTCCGTGCCAGCAGCCGCGGTAATACGGAGGGTGCGAGCGTTAATCGGAATTACTGGGCGTAAAGCGCATGCAGGCGGCCTGTTAAGTCAGATGTGAAAGCCCGGGGCTTAACCTCGGAATTGCATTTGAAACTGGCAGGCTAGAGTCTTGTAGAGGGGGGGTAGAATTTCAGGTGTAGCGGTGAAATGCGTAGAGATCTGAAGGAATACCAGTGGCGAAGGCGGCCCCTGGACAAAGACTGACGCTCAGATGCGAAAGCGTGGGGAGCAAACAGG
>tjl6z1_846
TGGGGAATATTGCACAATGGGGGAAACCCTGATGCAGCCATGCCGCGTGTGTGAAGAAGGCCTTCGGGTTGTAAAGCACTTTTCAGTAGGGAGGAAGGTAGTGTAGTTAACACCTGCACTATTTGACGTTACCTACAGAAGAAGCACCGGCTAACTCCGTGCCAGCAGCCGCGGTAATACGGAGGGTGCGAGCGTTAATCGGAATTACTGGGCGTAAAGCGCATGCAGGCGGCCTGTTAAGTCAGATGTGAAAGACCCGGGGCGTTAACCTTACCGGATTATGCATTTTGAAAACTGGGCAGGCAGAGTCTCGTAGAGGGGGGTAGAAATTTCAGGTGTAGCGGTGAAATGCGTAGAGATCTGAAGGAATACCAGTGGCGAAGGCGCCCCCTGGACAAAGACTGACGCTCAGATGCGAAAAGCGTGGGGAGCAA
>tjl6z1_847
TGGGGAATATTGCACAATGGGGGAAACCCTGATGCAGCCATGCCGCGTGTGTGAAGAAGGCCTTCGGGTTGTAAAGCACTTTCAGTAGGGAGGAAGATAGTGTAGTTAACACCTGCATTATTTGACGTTACCTACAGAAGAAGCACCGGCTAACTCCGTGCCAGCAGCCGCGGTAATACGGAGGGTGCGAGCGTTAATCGGAATTACTGGGCGTAAAGCGCATGCAGGCGGCCTGTTAAGTCAGATGTGAAAGCCCGGGGCTTAACCTCGGAATTGCATTTGAAACTGGCAGGCTAGAGTCTTGGTAGAGGGGGTAGAATTTCAGGTGTAGCGGTGAAATGCGTAGAGATCTGAAGGAATACCAGTGGCGAAGGCGCCCCCTGGACAAAGACTGACGCTCAGATGCGAAAGCGTGGGGAGCAAACAGG
>tjl6z1_848
TGGGGAATATTGCACAATGGGGGAAACCCTGATGCAGCCATGCCGCGTGTGTGAAGAAGGCCTCGGGTTGTAAAGCACTTTCAGTAGGGAGGAAGGTAGTGTAGTTAACACCTGCATTATTTGACGTTACCTACAGAAGAAGCACCGGCTAACTCCGTGCCAGCAGCCGCGGTAATACGGAGGGTGCGAGCGTTAATCGGAATTACTGGGCGTAAAGCGCATGCAGGCGGCCTGTTAAGTCAGATGTGAAAGCCCGGGGCTTAACCTCGGAATTGCATTTGAAACTGGCAGGCTAGAGTCTTGTAGAGGGGGTAGAATTTCAGGTGTAGCGGTGAAATGCGTAGAGATCTGAAGGAATACCAGTGGCGAAGGCGGCCCCCTGGACAAAGACTGACGCTCAGATGCGAAAAGCGTGGGGAGCAAACAGG
>tjl6z1_849
TGGGGAATATTGCACAATGGGGGAAACCCTGATGCAGCCATGCCGCGTGTGTGAAGAAGGCCTCGGGTTGTAAAGCACTTTCAGTAGGGAGGAAGGTAGTGTAGTTAACACCTGCATTATTTGACGTTACCTACAGAAGAAGCACCGGCTAACTCCGTGCCAGCAGCCGCGGTAATACGGAGGGTGCGAGCGTTAATCGGAATTACTGGGCGTAAAGCGCATGCAGGCGGCCTGTTAAGTCAGATGTGAAAGCCCGGGGCGTTAACCTCGGAATTGCATTTGAAACTGGCAGGCTAGAGTCTTGTAGAGGGGGTAGAATTCCAGGTGTAGCGGTGAAATGCGTAGAGATCTGAAGGAATACCAGTGGCGAAGGCGGCCCCCTGGACAAAGACTGACGCTCAGATGCGAAAGCGTGGGGAGCAAACAGG
>tjl6z1_850
TGGGGAATATTGCACAATGGGGGAAACCCTGATGCAGCCATGCCGCGTGTGTGAAGAAGGCCTCGGGTTGTAAAGCACTTTCAGTAGGGAGGAAGGTAGTGTAGTTAACACCTGCATTATTTGACGTTACCTACAGAAGAAGCACCGGCTAACTCCGTGCCAGCAGCCGCGGTAATACGGAGGGTGCGAGCGTTAATCGGAATTACTGGGCGTAAAGCGCATGCAGGCGGCCTGTTAAGTCAGATGTGAAAGCCCGGGGCTTAACCTCGGAATTGCATTTGAAACTGGCAGGCTAGAGTCTTGTAGAGGGGGTAGAATTTCAGGTGTAGCGGTGAAATGCGTAGAGATCTGAAGGAATACCAGTGGCGAAGGCGGCCCCCTGGACAAAGACTGACGCTCAGATGCGAAAAGCGTGGGGAGCAAACAGG
>tjl6z1_851
TGGGGAATATTGCACAATGGGGGAAACCCTGATGCAGCCATGCCGCGTGTGTGAAGAAGGCCTTCGGGTTGTAAAGCACTTTCAGTAGGGAGGAAGGTAGTGTAGTTAACACCTGCATTATTTGACGTTACCTACAGAAGAAGCACCGGCTAACTCCGTGCCAGCAGCCGCGGTAATACGGAGGGTGCGAGCGTTAATCGGAATTACTGGGCGTAAAGCGCATGCAGGCGGCCTGTTAAGTCAGATGTGAAAGCCCGGGGCTTAACCTCGGAATTGCATTTGAAACTGGCAGGCTAGAGTCTTGTAGAGGGGGTAGAATTTCAGGTGTAGCGGTGAAATGCGTAGAGATCTGAAGGAATACCAGTGGCGAAGGCGGCCCCCTGGACAAAGACTGACGCTCAGATGCGAAAGCGTGGGGAGCAAACAGG
>tjl6z1_852
TGGGAATATTGCACAATGGGGGAAACCCTGATGCAGCCATGCCGCGTGTGTGAAGAAGGCCTTCGGGTTGTAAAGCACTTTCAGTAGGGAGGAAGGTAGTGTAGTTAACACCTGCATTATTTGACGTTACCTACAGAAGAAGCACCGGCTAACTCCGTGCCAGCAGCCGCGGTAATACGGAGGGTGCGAGCGTTAATCGGAATTACTGGGCGTAAAGCGCATGCAGGCGGCCTGTTAAGTCAGATGTGAAAGCCCGGGGCTTAACCTCGGAATTGCATTTGAAACTGGCAGGCTAGAGTCTTGTAGAGGGGGGTAGAATTTCAGGTGTAGCGGTGAAATGCGTAGAGATCTGAAGGAATACCAGTGGCGAAGGCGGCCCCCTGGACAAAGACTGACGCTCAGATGCGAAAGCGTGGGGAGCAAACAGG
>tjl6z1_853
TGGGGAATATTGCACAATGGGGGAAACCCTGATGCAGCCATGCCGCGTGTGTGAAGAAGGCCTCGGGTTGTAAAGCACTTTCAGTAGGGAGGAAGGTAGTGTAGTTAACACCTGCATTATTTGACGTTACCTACAGAAGAAGCACCGGCTAACTCCGTGCCAGCAGCCGCGGTAATACGGAGGGTGCGAGCGTTAATCGGAATTACTGGGCGTAAAGCGCATGCAGGCGGCCTGTTAAGTCAGATGTGAAAGCCCGGGGCTTAACCTCGGAATTGCATTTGAAACTGGCAGGCTAGAGTCTTGTAGAGGGGGGTAGAATTTCAGGTGTAGCGGTGAAATGCGTAGAGATCTGAAGGAATACCAGTGGCGAAGGCGGCCCCCTGGACAAAGACTGACGCTCAGATGCGAAAGCGTGGGGAGCAAACAGG
>tjl6z1_854
TGGGGAATATTGCACAATGGGGGAAACCCTGATGCAGCCATGCCGCGTGTGTGAAGAAGGCCTCGGGTTGTAAAGCACTTTCAGTAGGGAGGAAGGTAGTGTAGTTAACACCTGCATTATTTGACGTTACCTACAGAAGAAGCACCGGCTAACTCCGTGCCAGCAGCCGCGGTAATACGGAGGGTGCGAGCGTTAATCGGAATTACTGGGCGTAAAGCGCATGCAGGCGGCCTGTTAAGTCAGATGTGAAAGCCCGGGGCTTAACCTCGGAATTGCATTTGAAACTGGCAGGCTAGAGTCTTGTAGAGGGGGGTAGAATTTCAGGTGTAGCGGTGAAATGCGTAGAGATCTGAAGGAATACCAGTGGCGAAGGCGGCCCCCTGGACAAAGACTGACGCTCAGATGCGAAAAGCGTGGGGAGCAAACAGG
>tjl6z1_855
TGGGGAATATTGCACAATGGGGGAAACCCTGATGCAGCCATGCCGCGTGTGTGAAGAAGGCCTTCGGGTTGTAAAGCACTTTCAGTAGGGAGGAAGGTAGTGTAGTTAACACCTGCATTATTTGACGTTACCTACAGAAGAAGCACCGGCTAACTCCGTGCCAGCAGCCGCGGTAATACGGAGGTGCGAGCGTTAATCGGAATTACTGGGCGTAAAGCGCATGCAGGCGCCTGTTAAGTCAGATGTGAAAGCCCGGGGCTTAACCTCGGAATTGCATTTGAAACTGGCAGGCTAGAGTCTTGTAGAGGGGGGTAGAATTTCAGGTGTAGCGGTGAAATGCGTAGAGATCTGAAGGAATACCAGTGGCGAAGGCGGCCCCCTGGACAAAGACTGACGCTCAGATGCGAAAAGCGTGGGGAGCAAACAGG
>tjl6z1_856
TGGGGAATATTGCACAATGGGGGAAACCCTGATGCAGCCATGCCGCGTGTGTGAAGAAGGCCTTCGGGTTGTAAAGCACTTTCAGTAGGGAGGAAGGTAGTGTAGTTAACACCTGCATTATTTGACGTTACCTACAGAAGAAGCACCGGCTAACTCCGTGCCAGCAGCCGCGGTAATACGGAGGGTGCGAGCGTTAATCGGAATTACTGGGCGTAAAGCGGCATGCAGGCGGCCTGTTAAGTCAGATGTGAAAGCCCGGGGCTTAACCTCGGAATTGCATTTGAAACTGGCAGGCTAGAGTCTTGTAGAGGGGGTAGAATTTCAGGTGTAGCGGTGAAATGCGTAGAGATCTGAAGGAATACCAGTGGCGAAGGCGCCCCCTGGACAAAGACTGACGCTCAGATGCGAAAGCGTGGGGAGCAAACAGG
>tjl6z1_857
AGTGGGGAATATTGGCACAATGGGGGAAACCCTGGATGCAGCCATGCCGCGTGTGTGAAGAAGGCCTTCGGGTTTGTTAAAAGCACTTTCAGTAGGGAGGAAGGTAGTGTAGTTAACACCTGCATTAATTTGACGTTACCTACAGAAGAAGCACCGGCTAACTCCGTGCCAGGCACCGCGGTAATACGGAGGGTGCGACGTTAATCGGAATTCTGGGCGTGAAAGCGGCATTGCAGGCGGCCTGGTTAAGTCAGATGTAGAAAGCCCGGGGCTTAACCTCGGAATTGCATTTGAAACTGGCAGGCTAGAGTCTTGTAGAGGGGGTAGAATTCAGGTGTAGCGGTGAAATGCAGTAGAGATCTGAGGAATACCAGTGGCGAAGGCGCCCCGGACAAAGACTGACGCTCAGCATGCGAAAGCGTGGGAGCAAC
>tjl6z1_858
TGGGGAATATTGCACAATGGGGGAAACCCTGATGCAGCCATGCCGCGTGTGTGAAGAAGGCCTTCGGGTTGTAAAAGCACTTTCAGTAGGGAGGAAGGTAGTGTAGTTAACACCTGCATTATTTGACGTTACCTACAGAAGAAGCACCGGCTAACTCCGTGCCAGCAGCCGCGGTAATACGGAGGGTGCGAGCGTTAATCGGAATTACTGGGCGTAAAGCGCATGCAGGCGGCCTGTTAAGTCAGATGTGAAAGCCCGGGGCGTTAACCTCGGAATTGCATTTGAAACTGGCAGGCTAGAGTCTTGTAGAGGGGGTAGAATTCAGGTGTAGCGGTGAAATGCGTAGAGATCTGAAGGAATACCAGTGGCGAAGGCGGCCCCCTGGAACAAAGACTGACGCTCAGATGCGAAAAGCGTGGGGAGCAAACAGG
>tjl6z1_859
TGGGGAATATTGCACAATGGGCGCAAGCCTGATGCAGCCATGCCGCGTGTATGAAGAAGGCCTCGGGTTGTAAAGTACTTTCAGCGGGGAGGAAGGGAGTAAAGTTAATACCTTTGCTCATTGACGTTACCCGCAGAAGAAGCACCGGCTAACTCCGTGCCAGCCAGCCGCGGTAATACGGAGGGTGCAAGCGTTAATCGGAATTACTGGGCGTAAAGCGCACGCAGGCGGTTTGTTAAGTCAGATGTGAAATCCCCGGGCTCAACCTGGGAACTGCATCTGATACTGGCAAGCTTGAGTCTCGTAGAGGGGGGTAGAATTCCAGGTGTAGCGGTGAAATGCGTAGAGATCTGGAGGAATACCGGTGGCGAAGGCGGCCCCCTGGACGAAGACTGACGCTCAGGTGCGAAGCGTGGGGAGCAAACAGG
>tjl6z1_860
TGGGGAATATTGCACAATGGGCGCAAGCCTGATGCAGCCATGCCGCGTGTGTGAAGAAGGCCTCGGGTTGTAAAGCACTTTCAGCAGTGAGGAAGGTTACGTAGTTAATACCTGCGTGATTTGACGTTAGCTGCAGAAGAAGCACCGGCTAACTCCGTGCCAGCAGCCGCGGTAATACGGAGGGTGCGAGCGTTAATCGGAATTACTGGGCGTAAAGCGCATGCAGGCGGTTTGTTAAGCAAGATGTGAAAGCCCCGGGCTTAACCTGGGAACAGCATTTTGAACTGGCAGGCTAGAGTCTTGTAGAGGGGGGTAGAATTTCAGGTGTAGCGGTGAAATGCGTAGAGATCTGAAGGAATACCGGTGGCGAAGGCGGCCCCCTGGACAAAGACTGACGCTCAGATGCGAAAGCGTGGGGAGCAAACAGG
>tjl6z1_861
TGGGGAATATTGCACAGTGGGGGAAACCCTGATGCAGCCATGCCGCGTGTGTGAAGAAGGCCTTCGGGTTGTAAAGCACTTTCAGTAGGGAGGAAGGTAGTGTAGTTAACACCTGCACTATTTGACGTTACCTACAGAAGAAGCACCGGCTAACTCCGTGCCAGCAGCCGCGGTAATACGGAGGGTGCGAGCGTTAATCGGAATTACTGGGCGTAAAGCGCATGCAGGCGGCCTGTTAAGTCAGATGTGAAAGCCCGGGGCTTAACCTCGGAATTGCATTTGAAACTGGCAGGCTAGAGTCTTGTAGAGGGGGGTAGAATTCAGGTGTAGCGGTGAAATGCGTAGAGATCTGAAGGAATACCAGTGGCGAAGGCGGCCCCCTGGACAAAGACTGACGCTCAGATGCGAAAGCGTGGGGAGCAAACAGG
>tjl6z1_862
TGGGGAATATTGCACAATGGGGGAAACCCTGATGCAGCCATGCCGCGTGTGTGAAGAAGGCCTTCGGGTTGTAAAGCACTTTCAGTAGGGAGGAAGGTAGTGTAGTTAACACCTGCATTATTTGACGTTACCTACAGAAGAAGCACCGGCTAACTCCGTGCCAGCAGCCGCGGTAATACGGAGGGTGCGAGCGTTAATCGGAATTACTGGGCGTAAAGCGCATGCAGGCGGCCTGTTAAGTCAGATGTGAAAGCCCGGGGCTTAACCTCGGAATTGCATTTGAAACTGGCAGGCTAGAGTCTTGTAGAGGGGGGTAGAATTTCAGGTGTAGCGGTGAAATGCGTAGAGATCTGAAGGAATACCAGTGGCGAAGGCGGCCCCCTGGACAAAGACTGACGCTCAGATGCGAAAAGCGTGGGGAGCAAACAGG
>tjl6z1_863
TGGGGAATATTGCACAATGGGGGAAACCCTGATGCAGCCATGCCGCGTGTGTGAAGAAGGCCTTCGGGTTGTAAAGCACTTTCAGTAGGGAGGAAGGTAGTGTAGTTAACACCTGCATTATTTGACGTTACCTACAGAAGAAGCACCGGCTAACTCCGTGCCAGCAGCCGCGGTAATACGGAGGGTGCGAGCGTTAATCGGAATTACTGGGCGTAAAGCGCATGCAGGCGGCCTGTTAAGTCAGATGTGAAAGCCCGGGGCTTAACCTCGGAATTGCATTTGAAACTGGCAGGCTAGAGTCTTGTAGAGGGGGGTAGAATTTCAGGTGTAGCGGTGAAATGCGTAGAGATCTGAAGGAATACCAGTGGCGAAGGCGGCCCCCTGGACAAAGACTGACGCTCAGATGCGAAAGCGTGGGGAGCAAACAGG
>tjl6z1_864
TGGGGAATATTGCACAATGGGGGAAACCCTGATGCAGCCATGCCGCGTGTGTGAAGAAGGCCCTCGGGGTTGTTAAAGCACTTTCAGTAGGGAGGAAGGTAGTGTAGTTAACACCTGCATTATTTGACGTTACCTACAGAAGAAGCACCGGCTAACTCCGTGCCAGCAGCCGCGGTAATACGGAGGGTGCGAGCGTTAATCGGAAGTTACTGGGCGTAAAAGCGGCATGCAGGCGGCCTGTTAAGTCAGATGTGAAAGCCCGGGGCTTAACTCGGAATTGCATTTGAAACTGGGCAGGCTAGAGTCTTGTAGAGGGGGGTAGAATTTCAGGTGTAGCGGTGAAATGCAGTAGAGATCTGAAGGAATACCAGTGGCGAAGGCGGCCCCCTGGACAAAGACTGACGCTCAGATGCGAAAGCGTTGGGGAGCAAACAGG
>tjl6z1_865
TGGGGAATATTGCACAATGGGGGAAACCCTGATGCAGCCATGCCGCGTGTGTGAAGAAGGCCTCGGGTTGTAAAGCACTTTCAGTAGGGAGGAAGATAGTGTAGTTAACACCTGCATTATTTGACGTTACCTACAGAAGAAGCACCGGCTAACTCCGTGCCAGCAGCCGCGGTAATACGGAGGGTGCGAGCGTTAATCGGAATTACTGGGCGTAAAGCGCATGCAGGCGGCCTGTTAAGTCAGATGTGAAAGCCCGGGGCTTAACCCCGGAATTGCATTTGAAACTGGCAGGCTAGAGTCTTGTAGAGGGGGGTAGAATTTCAGGTGTAGCGGTGAAATGCGTAGAGATCTGAAGGAATACCAGTGGCGAAGGCGGCCCCCTGGACAAAGACTGACGCTCAGATGCGAAAGCGTGGGGAGCAAACAGG
>tjl6z1_866
TGGGGAATATTGCACAATGGGGGAAACCCTGATGCAGCCATGCCGCGTGTGTGAAGAAGGCCTCGGGTTGTAAAGCACTTTCAGTAGGGAGGAAGGTAGTGTAGTTAACACCTGCATTATTTGACGTTACCTACAGAAGAAGCACCGGCTAACTCCGTGCCAGCAGCCGCGGTAATACGGAGGGTGCGAGCGTTAATCGGAATTACTGGGCGTAAAGCGCATGCAGGCGGCCTGTTAAGTCAGATGTGAAAGCCCGGGGCTTAACCTCGGAATTGCATTTGAAACTGGCAGGCTAGAGTCTTGTAGAGGGGGGTAGAATTTCAGGTGTAGCGGTGAAATGCGTAGAGATCTGAAGGAATACCAGTGGCGAAGGCGGCCCCCTGGACAAAGACTGACGCTCAGATGCGAAAGCGTGGGGAGCAAACAGG
>tjl6z1_867
TGGGGAATATTGCACAATGGGCGCAAGCCTGATGCAGCCATGCCGCGTGTGTGAAGAAGGCCTCGGGTTGTAAAGCACTTTCAGTTGTGAGGAAGGTGGTGTCGTTAATAGCGGCATCATTTGACGTTAGCAACAGAAGAAGCACCGGCTAACTCCGTGCCAGCAGCCGCGGTAATACGGAGGGTGCGAGCGTTAATCGGAATTACTGGGCGTAAAGCGCATGCAGGTGGTTTGTTAAGTCAGATGTGAAAGCCCGGGGCTCAACCTCGGAACTGCATTTGAAACTGGCAGACTAGAGTACTGTAGAGGGGGGTAGAATTTGCAGGTGTAGCGTGAAATGCGTAGAGATCTGAAGGAAATACCGGTGGCGAAAGGCGGCCCCCTGGACAGATACTGACACTCAGATGCGAAAGCGTGGGGAGCAA
>tjl6z1_868
TGGGGAATATTGCACAATGGGGGAAACCCCTGATGCAGCCATGCCGCGTGTGTGAAGAAGGCCTCGGGTTTGTAAAAGCACTTTCAGTAGGGAGGAAGGTAGTGTAGTTAACACCTGCATTATTTGACGTTACCTACAGAAGAAGCACCGGCTAACTCCGTGCCAGCAGCCGCGGTAATACGGAGGGTGCGAGCGTTAATCGGAATTACTGGGCGTAAAGCGCATGCAGGCGGCCTGTTAAGTCAGATGTGAAAGCCCGGGGCTTAACCTCGGAATTGCATTTGAAACTGGCAGGCTAGAGTCTTTGTAGAGGGGGGTAGAATTTCAGGTGTAGCGGTGAAATGCGTAGAGATCTGAAGGAATACCAGTGGCGAAGGCGGCCCCCTGGACAAAGACTGACGCTCAGATGCGAAAGCGTGGGGAGCAAACAGG
>tjl6z1_869
TGGGGAATATTGCACAATGGGGGAAACCCTGATGCAGCCATGCCGCGTGTGTGAAGAAGGCCTCGGGTTGTAAAGCACTTTCAGTAGGGAGGAAGGTAGTGTAGTTAACACCTGCATTATTTGACGTTACCTACAGAAGAAGCACCGGCTAACTCCGTGCCAGCAGCCGCGGTAATACGGAGGGTGCGAGCGTTAATCGGAATTACTGGGCGTAAAGCGCATGCAGGCGGCCTGTTAAGTCAGATGTGAAAGCCCGGGGCTTAACCTCGGAATTGCATTTGAAACTGGCAGGCTAGAGTCTTGTAGAGGGGGGTAGAATTTCAGGTGTAGCGGTGAAATGCGTAGAGATCTGAAGGAATACCAGTGGCGAAGGCGCCCCCTGGACAAAGACTGACGCTCAGATGCGAAAGCGTGGGGAGCAAACAGG
>tjl6z1_870
TGGGGAATATTGCACAATGGGGGAAACCCTGATGCAGCCATGCCGCGTGTGTGAAGAAGGCCTCGGGTTGTAAAGCACTTTCAGTAGGGAGGAAGGTAGTGTAGTTAACACCTGCATTATTTGACGTTACCTACAGAAGAAGCACCGGCTAACTCCGTGCCAGCAGCCGCGGTAATACGGAGGGTGCGAGCGTTAATCGGAATTACTGGGCGTAAAGCGCATGCAGGCGGCCTGTTAAGTCAGATGTGAAAGCCCGGGGCTTAACCTCGGAATTGCATTTGAAACTGGCAGGCTAGAGTCTTGTAGAGGGGGTAGAATTCAGGTGTAGCGGTGAAATGCGTAGAGATCTGAAGGAATACCAGTGGCGAAGGCGCCCCCTGGACAAAGACTGACGCTCAGATGCGAAAGCGTGGGGAGCAAACAGG
>tjl6z1_871
TGGGGAATATTGGACAATGGGCGAAGCCTGATCCAGCAATGCCGCGTTGAGTGATGAAGGCCTTAGGGTTGTAAAGCTCTTTTACCCGGGATGATAATGACAGTACCGGGAGAATAAGCTCCGGCTAACTCCGTGCCAGCAGCCGCGGTAATACGGAGGGAGCTAGCGTTATTCGGATTACTGGGCGTAAAGCGCACGTAGCGCTTTGTAAGTTAGAGGTGAAAGCCTGGAGCTCAACTCCAGAATTGCCTTTAAGACTGCAGCGCTTGAATCCAGGAGAGGTGAGTGGAATTCCGAGTGTAGAGGTGAAATTCGTAGATATTCGGAAGAACACCAGTGGCGAAGGCGGCTCACTGGACTGGTATTGACGCTTGAGGTGCGAAAGCGTGGGGAGCAAACAGG
>tjl6z1_872
TGGGGAATATTGCACAATGGGGGAAACCCTGATGCAGCCATGCCGCGTGTGTGAAGAAGGCCTTCGGGTTGTAAAGCACTTTTCAGTAGGGAGGAAGGTAGTGTAGTTAACACCTGCATTATTTGACGTTACCTACAGAAGAAGCACCGGCTAACTCCGTGCCAGCAGCCGCGGTAATACGGAGGGTGCGAGCGTTAAGTCGGAATTACTGGGCGTAAAGCGCATGCAGGCGGCCTGTTAAGTCAGATGTGAAAGCCCGGGGCTTAACCTCGGATTGCATTTGAAACTGGCAGGCTAGAGTCTTGTAGAGGGGGTAGAATTTCAGGTGTAGCGGTGAAATGCGTAGAGATCTGAAGGAATACCAGTGGCGAAGGCGCCCCCTGGACAAAGACTGACGCTCAGATGCGAAAGCGTGGGGAGCAAACAG
>tjl6z1_873
TGGGGAATATTGCACAATGGGGGAGACCCTGATGCAGCCATGCCGCGTGTGTGAAGAAGGCCTCGGGTTGTAAAGCACTTTCAGTAGGGAGGAAGATAGTGTAGTTAACACCTGCATTATTTGACGTTACCTACAGAAGAAGCACCGGCTAACTCCGTGCCAGCAGCCGCGGTAATACGGAGGGTGCGAGCGTTAATCGGAATTACTGGGCGTAAAGCGCATGCAGGCGGCCTGTTAAGTCAGATGTGAAAGCCCGGGGCTTAACCTCGGAATTGCATTTGAAACTGGCAGGCTAGAGTCTTGTAGAGGGGGTAGAATTCAGGTGTAGCGGGTGAAATGCGTAGAGATCTGAAGGAATACCAGTGGCGAGCGCCCCCTGGACAAAGACTGACGCTCAAGCATGCGAAAAGCGTGGGGAGCAAACAGG
>tjl6z1_874
TGGGGAATATTGCACAATGGGGGAAACCCTGATGCAGCCATGCCGCGTGTGTGAAGAAGGCCTTCGGGTTGTAAAGCACTTTCAGTAGGGAGGAAGGTAGTGTAGTTAACACCTGCATTATTTGACGTTACCTACAGAAGAAGCACCGGCTAACTCCGTGCCAGCAGCCGCGGTAATACGGAGGGTGCGAGCGTTAATCGGAATTACTGGGCGTAAAGCGCATGCAGGCGGCCTGTTAAGTCAGATGTGAAAGCCCGGGGCTTAACCTCGGAATTGCATTTGAAACTGGCAGGCTAGAGTCTTGTAGAGGGGGGTAGAATTTCAGGTGTAGCGGTGAAATGCGTAGAGATCTGAAGGAATACCAGTGGCGAAGGCGGCCCCCTGGACAAAGACTGACGCTCAGATGCGAAAGCGTGGGGAGCAAACAGG
>tjl6z1_875
TGGGGAATATTGCACGAATGGGGGAAACCCTGATGCAGCCATGCCGCGTGTGTGAAGAAGGCCGTCGGGTTGTAAAGCACTTTTCAGTAAGGGACGGAAGGTTAGTGTAGTTAACACCTGCAGTTATTTGACGTTCACCTACAGAAGAAGCACCGGCTAACTCCGTGCCAGCAGCCGCGGTAATACGGAGGTGCGAGCGTTAATCGGAAGTTACTGGGCGTAAAGCAGCATGCAGGCGGCCTGTTAAGTACAGATGTGAAAGCCCGGGGCTTACCTACGGAATTGCATTTGAAACTGGCAGGCTAGAGTCTTGTAGAGGGGGTAGAATTCAGGTGTAGCGGTGAAATGCGTAGAGATCTGAAGGAATACCGTGGCGAAGGCGCCCCCTGGACAAGACTGAACGCTAGATGCGAAAGCGTGGGGAGCAA
>tjl6z1_876
TGGGGAATATTGCACAATGGGCGCAAGCCTGATGCAGCCATGCCGCGTGTATGAAGAAGGCCTCGGGTTGTAAAGTACTTTCAGCAGTGAGGAAGGCAGGTACGTTAATAGCGTGCTTGTTTGACGTTAGCTGCAGAAGAAGCACCGGCTAACTCCGTGCCAGCAGCCGCGGTAATACGGAGGGTGCGAGCGTTAATCGGAATTACTGGGCGTAAAGCGCATGCAGGTGGTTTGTTAAGTCAGATGTGAAAGCCCGGGGCTCAACCTCGGAATTGCATTTGAAACTGGCAGACTAGAGTACTGTAGAGGGGGGGTAGAATTTCAGGTGTAGCGGAGTGAAATGCGTAGAGATCTGAAGGAATACCGGTGGCGAAGGCGGCCCCCTGGACAGATACTGACACCTCAGATGCGAAAGCGTGGGGAGCAAACAG
>tjl6z1_877
TGGGGAATATTGCACAATGGGGGAAACCCTGATGCAGCCATGCCGCGTGTGTGAAGAAGGCCTCGGGTTGTAAAGCACTTTCAGTAGGGAGGAAGGTAGTGTAGTTAACACTGCATTATTTGACGTTACCTACAGAAGAAGCACCGGCTAACTCCGTGCCAGCAGCCGCGGTAATACGGAGGGTGCGAGCGGTTAAATCGGAATTACTGGGCGGTGAAAGCGGCATGCAGGCGGCCTGTTAAGTCTAGATGTATGAAAGACCCGGGGCCGTTACCTTCGAATGCATTTGAAACTGGCAGGCTAGAGTCTTGTAGAGGGGGAGAATTTCAGTGTAGCGGTGAAATGCGTAGAGGATCTGAAGGAATACCAGTGGCGAAGGCGCCCCTGGACAAAGACTGACGCTCAGATGCGAAAGCGTGGGGAGCAA
>tjl6z1_878
TGGGGAATATTGCACAATGGGGGAAACCCTGATGCAGCCATGCCGCGTGTGTGAAGAAGGCCTTCGGGTTGTAAAGCACTTTCAGTAGGGAGGAAGGTAGTGTAGTTAACACCTGCATTATTTGACGTTACCTACAGAAGAAGCACCGGCTAACTCCGTGCCAGCAGCCGCGGTAATACGGAGGGTGCGAGCGTTAATCGGAATTACTGGGCGTAAAGCGCATGCAGGCGGCCTGTTAAGTCAGATGTGAAAGCCCGGGGCTTAACCTCGGAATTGCATTTGAAACTGGCAGGCTAGAGTCTTGTAGAGGGGGTAGAATTTCAGGTGTAGCGGTGAAATGCGTAGAGATCTGAAGGAATACCAGTGGCGAAGGCGGCCCCCTGGACAAAGACTGACGCTCAGATGCGAAAGCGTGGGGAGCAAACAGG
>tjl6z1_879
TGGGGAATATTGCACAATGGGGGAAACCCTGATGCAGCCATGCCGCGTGTGTGAAGAAGGCCTTCGGGTTGTAAAGCACTTTCAGTAGGGAGGAAGGTAGTGTAGTTAACACCTGCATTATTTGACGTTACCTACAGAAGAAGCACCGGCTAACTCCGTGCCAGCAGCCGCGGTAATACGGAGGGTGCGAGCGTTAATCGGAATTACTGGGCGTAAAGCGCATGCAGGCGGCCTGTTAAGTCAGATGTGAAAGCCCGGGGCGTTAACCTCGGAATTGCATTTGAAACTGGCAGGCTAGAGTCTTGTAGAGGGGGGTAGAATTTCAGGTGTAGCGGTGAAATGCGTAGAGATCTGAAGGAATACCAGTGGCGAAGGCGGCCCCCTGGACAAAGACTGACGCTCAGATGCGAAAAGCGTGGGGAGCAAACAGG
>tjl6z1_880
TGGGGAATATTGCACATGGGGGAAACCCTGATGCAGCCATGCCGCGTGTGTGAAGAAGCCTCGGGTTGTAAAGCACTTTTCAGTAGGGAGGAACGGTAGTGTAGTTAACACCTGCATTCTTTGACGTTACCTACAGAAGAAGCACCGGCTAACTCCGTGCCAGCAGCCGCGGTAATACGGAGGGTGCGAGCGTTAATCGGAATTACTGGGCGTAAAGCGCATGCAGGCGGCCTGTTAAGTCAGATGTGAAAGCCCGGGGCTTAACTCGGAATTGCATTTGAAACTGGCAGCTAGAGCTTGTAGAGGGGGGTAGAAATTTCAGGTGTAGCGGTGAAATGCGTAGAGATCTGAAGGAATACCAGTGGCGAGGCGGCCCCCTGGACAAAGACTGACGCTCAGATGCGAAAGCGTGGGGAGACAAACAGG
>tjl6z1_881
TGGGGAATATTGCACAATGGGGGAAACCCTGATGCAGCCATGCCGCGTGTGTGAAGAAGGCCTCGGGTTGTAAAAGCACTTTCAGTAGGGAGGAAGGTAGTGTAGTTAACACCTGCACTATTTTGACGTTACCTACAGAAGAAGCACCGGCTAACTCCGTGCCAGCAGCCGCGGTAATACGGAGGGTGCGAGCGTTAATCGGAATTACTGGGCGTAAAGCGCATGCAGGCGGCCTGTTAAGTCAGATGTGAAAGACCCGGGGCTTAACCTCGAATTGCATTTGAAACTGGCAGGCTAGAGTCTTGTAGAGGGGGTAGAATTTCAGGTGTAGCGGTGAAATGCGTAGAGATCTGAAGGAATACCGGTGGCCGAAGGCGGCCCCCTGGACAAAGACTGACGCTCAGATGCGAAAGCGTGGGGAGCAAACAGG
>tjl6z1_882
TGGGGAATATTGCACAATGGGGGAAACCCTGATGCAGCCATGCCGCGTGTGTGAAGAAGGCCTTCGGGTTGTAAAGCACTTTCAGTAGGGAGGAAGGTAGTGTAGTTAACACCTGCATTATTTGACGTTACCTACAGAAGAAGCACCGGCTAACTCCGTGCCAGCAGCCGCGGTAATACGGAGGGGTGCGAGCGTTAATCGGAATTACTGGGCGTAAAGCGCATGCAGGCGGCCTGTTAAGTCAGATGTGAAAGCCCGGGGCTTAACCTCGGAATTGCATTTGAAACTGGCAGGCTAGAGTCTTGTAGAGGGGGTAGAATTTCAGGTGTAGCGGTGAAATGCGTAGAGATCTGAAGGAATACCAGTGGCGAAGGCGGCCCCCTGGACAAAGACTGACGCTCAGATGCGAAAGCGTGGGGAGCAAACAGG
>tjl6z1_883
TGGGGAATATTGGACAATGGGCGAAAGCCTGATCCAGCCATGCCGCGTGTGTGAAGAGGGCCTTTTGGTTGTAAAGCACTTTAAGTGGGGAGGAAAAGCTGATGGTTAATACCCATCAGCCCTGACGTTACCCGCAGAATAAGCACCGGCTAACTCTGTGCCAGCAGCCGCGGTAATACAGAGGGTGCAAGCGTTAATCGGAATTACTGGGCGTAAAGCGAGCGTAGGTGGTTATTTAAGTCAGATGTGAAATCCCCGGGCTTAACCTGGGGAACTGCATCTGATACTGGATAACTAGAGTAGGTGAGAGGGGAGTAGAATTCCAGGTGTAGCGGTGAAATGCGTAGATATCTGGAGGAATACCGATGGCGAAGGCAGCTCCCTGGCATCATACTGACACTGAGGTTCGAAAGCGTGGGGAGCAAACAG
>tjl6z1_884
TGGGGAATATTGCACAATGGGGGAAACCCTGATGCAGCCATGCCGCGTGTGTGAAGAAGGCCTCGGGTTGTAAAGCACTTTCAGTAGGGAGGAAGGTAGTGTAGTTAACACCTGCATTATTTGACGTTACCTACAGAAGAAGCACCGGCTAACTCCGTGCCAGCAGCCGCGGTAATACGGAGGGTGCGAGCGTTAATCGGAATTACTGGGCGTAAAGCGCATGCAGGCGGCCTGTTAAGTCAGATGTGAAAGCCCGGGGCTTAACCTCGGAATTGCATTTGAAACTGGCAGGCTAGAGTCTTGTAGAGGGGGTAGAATTTCAGGTGTAGCGGTGAAATGCGTAGAGATCTGAAGGAATACCAGTGGCGAAGGCGGCCCCCTGGACAAAGACTGACGCTCAGATGCGAAAGCGTGGGGAGCAAACAGG
>tjl6z1_885
TGGGGAATATTGCACAATGGGGGAAACCCTGATGCAGCCATGCCGCGTGTGTGAAGAAGGCCTCGGGTTGTAAAGCACTTTCAGTAGGGAGGAAGGTAGTGTAGTTAACACCTGCACTATTTGACGTTACCTACAGAAGAAGCACCGGCTAACTCCGTGCCAGCAGCCGCGGTAATACGGAGGGTGCGAGCGTTAATCGGAATTACTGGGGCGTAAAGCGCATGCAGGCGGCCTGTTAAGTCAGATGTGAAAGCCCGGGGCTTAACCTCGGAATTGCATTTGAAACTGGCAGGCTAGAGTCTTGTAGAGGGGGGTAGAATTTCAGGTGTAGCGGTGAAATGCGTAGAGATCTGAAGGAATACCAGTGGCGAAGGCGCCCCCTGGACAAAGACTGACGCTCAGATGCGAAAGCGTGGGGAGCAAACAGG
>tjl6z1_886
TGGGGAATATTGCACAATGGGGGAAACCCTGATGCAGCCATGCCGCGTGTGTGAAGAAGGCCTCGGGTTGTAAAGCACTTTCAGTAGGGAGGAAGGTAGTGTAGTTAACACCTGCATTATTTGACGTTACCTACAGAAGAAGCACCGGCTAACTCCGTGCCAGCAGCCGCGGTAATACGGAGGGTGCGAGCGTTAATCGGAATTACTGGGCGTAAAGCGCATGCAGGCGGCCTGTTAAGTCAGATGTGAAAGCCCGGGGCGTTAACCTCGGAATTGCATTTGAAACTGGCAGGCTAGAGTCTTGTAGAGGGGGGTAGAATTTCAGGTGTAGCGGTGAAATGCGTAGAGATCTGAAGGAATACCAGTGGCGAAGGCGGCCCCCTGGACAAAGACTGACGCTCAGATGCGAAAGCGTGGGGAGCAAACAGG
>tjl6z1_887
TGGGGAATATTGCACAATGGGGGAAACCCTGATGCAGCCATGCCGCGTGTGTGAAGAAGGCCTTCGGGTTGTAAAGCACTTTCAGTAGGGAGGAAGGTAGTGTAGTTAATACCTGCATTATTTGACGTTACCTACAGAAGAAGCACCGGCTAACTCCGTGCCAGCAGCCGCGGTAATACGGAGGGTGCGAGCGTTAATCGGAATTACTGGGCGTAAAGCGCATGCAGGCGGCCTGTTAAGTCAGATGTGAAAGCCCGGGGCTTAACCTCGGAATTGCATTTGAAACTGGCAGGCTAGAGTCTTGTAGAGGGGGTAGAATTTCAGGTGTAGCGGTGAAATGCGTAGAGATCTGAAGGAATACCAGTGGCGAAGGCGCCCCCTGGACAAAGACTGACGCTCAGATGCGAAAGCGTGGGGAGCAAACAGG
>tjl6z1_888
TGGGGAATATTGCACAATGGGGGAAACCCTGATGCAGCCATGCCGCGTGTGTGAAGAAGGCCTTCGGGTTGTAAAGCACTTTCAGTAGGGAGGAAGGTAGTGTAGTTAACACCTGCATTATTTGACGTTACCTACAGAAGAAGCACCGGCTAACTCCGTGCCAGCAGCCGCGGTAATACGGAGGGTGCGAGCGTTAATCGGAATTACTGGGCGTAAAGCGCATGCAGGCGGCCTGTTAAGTCAGATGTGAAAGCCCGGGGCTTAACCTCGGAATTGCATTTGAAACTGGCAGGCTAGAGTCTTGTAGAGGGGGTAGAATTTCAGGTGTAGCGGTGAAATGCGTAGAGATCTGAAGGAATACCAGTGGCGAAGGCGGCCCCCTGGACAAAGACTGACGCTCAGATGCGAAAGCGTGGGGAGCAAACAGG
>tjl6z1_889
TGGGGAATATTGCACAATGGGGGAAACCCTGATGCAGCCATGCCGCGTGTGTGAAGAAGGCCTCGGGTTGTAAAGCACTTTCAGTAGGGAGGAAGGTAGTGTAGTTAACACCTGCATTATTTGACGTTACCTACAGAAGAAGCACCGGCTAACTCCGTGCCAGCAGCCGCGGTAATACGGAGGGTGCGAGCGTTAATCGGAATTACTGGGCGTAAAGCGCATGCAGGCGGCCTGTTAAGTCAGATGTGAAAGCCCGGGGCTTAACCTCGGAATTGCATTTGAAACTGGCAGGCTAGAGTCTTGTAGAGGGGGGTAGAATTTCAGGTGTAGCGGTGAAATGCGTAGAGATCTGAAGGAATACCAGTGGCGAAGGCGGCCCCCTGGACAAAGACTGACGCTCAGATGCGAAAGCGTGGGGAGCAAACAGG
>tjl6z1_890
TGGGGAATATTGCACAATGGGGGAAACCCTGATGCAGCCATGCCGCGTGTGTGAAGAAGGCCTCGGGTTGTAAAGCACTTTCAGTAGGGAGGAAGGTAGTGTAGTTAACACCTGCATTATTTGACGTTACCTACAGAAGAAGCACCGGCTAACTCCGTGCCAGCAGCCGCGGTAATACGGAGGGTGCGAGCGTTAATCGGAATTACTGGGCATAAAGCGCATCAGGCGGCCTGTTAAGTCAGATGTGAAAAGCCCGGGGCTTAACCTCGGGAAGTTGCATTTGAAATCATTGGACAGGCTAGGAGTCTTGTAGAGGGGGGTAGAATTCAGGTGTAGCGGTGAAATGCGTAGAGATCTGCAAGGAATACAGTGGCGAAGCGCCCCCTGGACAAAGACTGACGCTCAGATGCGAAAAGCAGTGGGGAGCAA
>tjl6z1_891
TGGGGAATATTGCACAATGGGGGAAACCCTGATGCAGCCATGCCGCGTGTGTGAAGAAGGCCTTCGGGTTGTAAAGCACTTTCAGTAGGGAGGAAGGTAGTGTAGTTAACACCTGCACTATTTGACGTTACCTACAGAAGAAGCACCGGCTAACTCCGTGCCAGCAGCCGCGGTAATACGGAGGGTGCGAGCGTTAATCGGAATTACTGGGCGTAAAGCGCATGCAGGCGGCCTGTTAAGTCAGATGTAGAAAGCCCGGGGCTTAACCTCGGAATTGCATTTGAAACTGGGCAGGCTAGAGTCTTGTAGAGGGGGGTAGAATTTCAGGTGTAGCGGTGAAATGCGTAGAGATCTGGAGGAATACCGGTGGCGAAGGCGGCCCCCTGGACAAAGACTGACGCTCAGGTGCGAAAGCGTGGGGAGCAAACAGG
>tjl6z1_892
TGGGGAATATTGCACAATGGGGGAGACCCTGATGCAGCCATGCCGCGTGTGTGAAGAAGGCCTCGGGTTGTAAAGCACTTTCAGTAGGGAGGAAGGTAGTGTAGTTAACACCTGCACTATTTGACGTTACCTACAGAAGAAGCACCGGCTAACTCCGTGCCAGCAGCCGCGGTAATACGGAGGGTGCGAGCGTTAATCGGAATTACTGGGCGTAAAGCGCATGCAGGCGGCCTGTTAAGTCAGATGTGAAAGCCCGGGGCTTAACCTCGGAATTGCATTTGAAACTGGCAGGCTAGAGTCTTGTAGAGGGGGTAGAATTTCAGGTGTAGCGGTGAAATGCGTAGAGATCTGAAGGAATACCAGTGGCGAAGGCGGCCCCCTGGACAAAGACTGACGCTCAGATGCGAAAGCGTGGGGAGCAAACAGG
>tjl6z1_893
TGGGGAATATTGCACAATGGGCGCAAGCCTGATGCAGCCATGCCGCGTGTGTGAAGAAGGCCTCGGGTTGTAAAGCACTTTCAGTCGTGAGGAAGGTAGTGTAGTTAATAGCTGCATTACTTGACGTTAGCGACAGAAGAAGCACCGGCTAACTCCGTGCCAGCACCGCGGTAATACGGAGGGTGCGAGCGTTAATCGGAATTACTGGGCGTAAAGCGCATGCAGGTGGTTTTGTTAAAGTCAGATGTGAAAGCCCGGGGCTCAACCTCGGAATAGCATTTGAAACTGGCAGACTAGATGTACTGTAGAGGGGGGTAGAATTTCAGGTGTAGCGGAGTTGAAATGCGTAGAGATCTGAAGGAATACCGGTGGCGAAGGCGGCCCCCTGGACAGATACTGACACCTCGAGATGCGAAAAGCGTGGGGAGCAAACAGG
>tjl6z1_894
TGGGGAATATTGCACAATGGGGGAAACCCTGATGCAGCCATGCCGCGTGTGTGAAGAAGGCCTTCGGGTTGTAAAGCACTTTCAGTAGGGAGGAAGGTAGTGTAGTTAACACCTGCATTATTTGACGTTACCTACAGAAGAAGCACCGGCTAACTCCGTGCCAGCAGCCGCGGTAATACGGAGGGTGCGAGCGTTAATCGGAATTACTGGGCGTAAAGCGCATGCAGGCGGCCTGATAAGTCAGATGTGAAAGCCCGGGGCGTTAACCTCGGAATTGCATTTGAAACTGGCAGGCTAGAGTCTTGTAGAGGGGGTAGAATTTCAGGTGTAGCGGTGAAATGCGTAGAGATCTGAAGGAATACCAGTGGCGAAGGCGGCCCCCTGGACAAAGACTGACGCTCAGATGCGAAAGCGTGGGGAGCAAACAGG
>tjl6z1_895
TGGGGAATATTGCACAATGGGGGAAACCCTGATGCAGCCATGCCGCGTGTGTGAAGAAGGCCTCGGGTTGTAAAGCACTTTCAGTAGGGAGGAAGGTAGTGTAGTTAACACCTGCATTATTTGACGTTACCTACAGAAGAAGCACCGGCTAACTCCGTGCCAGCAGCCGCGGTAATACGGAGGGTGCGAGCGTTAATCGGAATTACTGGGCGTAAAGCGCATGCAGGCGGCCTGTTAAGTCAGATGTGAAAGCCCGGGGCTTAACCTCGGAATTGCATTTGAAACTGGCAGGCTAGAGTCTTGTAGAGGGGGGTAGAATTTCAGGTGTAGCGGTGAAATGCGTAGAGATCTGAAGGAATACCAGTGGCGAAGGCGGCCCCCTGGACAAAGACTGACGCTCAGATGCGAAAAGCGTGGGGAGCAAACAGG
>tjl6z1_896
TGGGGAATATTGCACAATGGGGGAAACCCTGATGCAGCCCATGCCGCGTGTGTGAAGAAGGCCTTCGGGGTTGTAAAAGCACTTTTCAGTAGGGAGGAAGGTAGTGTAGTTAACACCTGCCATTATTTTGACGATTACCTACAGAAGAAGCACCGGCTAACTCCGTGCCAGCAGCCGCGGTAATACGGAGGGTGCGAGCGTTAATCGGAATTACTGGGCGTAAAGCGCATGCAGCGGCCTGTTAAGTCAGATGTGAAAGCCCGGGGCTTACCTCGGAATTGCATTTGAAACTGGCAGGCTAGAGTCTTGTAGAGGGGGGTAGAATTTCAGGTGTAGCGGTGAAATGCGTAGAGATCTGAAGGAATACCAGTGGCGA
>tjl6z1_897
TGGGGAATATTGCACAATGGGGGAAACCCTGATGCAGCCATGCCGCGTGTGAAGAAGGCCTTCGGGTTGTAAAGCACTTTCAGTAGGGAGGAAGGTAGTGTAGTTAACACCTGCATTATTTGACGTTACCTACAGAAGAAGCACCGGCTAACTCCGTGCCAGCAGCCGCGGTAATACGGAGGGTGCGAGCGTTAATCGGAATTACTGGGCGTAAAGCGCATGCAGGCGGCCTGTTAAGTCAGATGTGAAAGCCCGGGGCTTAACCTCGGAATTGCATTTGAAACTGGCAGGCTAGAGTCTTGTAGAGGGGGGTAGAATTTCAGGTGTAGCGGTGAAATGCGTAGAGATCTGAAGGAATACCAGTGGCGAAGGCGGCCCCCTGGACAAAGACTGACGCTCAGATGCGAAAGCGTGGGGAGCAAACAGG
>tjl6z1_898
TGGGGAATATTGCACAATGGGGGAAACCCTGATGCAGCCATGCCGCGTGTGTGAAGAAGGCCTTCGGGTTGTAAAGCACTTTCAGTCGTGAGGAAGGTAATCATGTTAATAGCATGGTTATTTGACGTTAGCGACAGAAGAAGCACCGGCTAACTCCGTGCCAGCAGCCGCGGTAATACGGAGGGTGCGAGCGTTAATCGGAATTACTGGGCGTAAAGCGCATGCAGGTGGTTTGTTAAGTCAGATGTGAAAGCCCGGGGCTCAACCTCGGAATTGCATTTGAAACTGGCAAGCTAGAGTACTGTAGAGGGGGGTAGAATTTCAGGTGTAGCGGTGAAATGCGTAGAGATCTGAAGGAATACCGGTGGCGAAGGCGGCCCCCTGGACAGATACTGACACTCAGATGCGAAAGCGTGGGGAGCAAACAGG
>tjl6z1_899
TGGGGAATATTGCACAATGGGGGAAACCCTGATGCAGCCATGCCGCGTGTGTGAAGAAGGCCTCGGGTTGTAAAGCACTTTCAGTAGGGAGGAAGGTAGTGTAGTTAACACCTGCATTATTTGACGTTACCTACAGAAGAAGCACCGGCTAACTCCGTGCCAGCAGCCGCGGTAATACGGAGGGTGCGAGCGTTAATCGGAATTACGTGGGCGTGAAAGCGGCATGCAGGCGGCCTGTTAAGTCAGATGTGAAAGCCCGGGGCTTAACCTCGGAATTGCATTTGAAACTGGCAGGCTAGAGTCTTGTAGAGGGGGGTAGAATTTCAGGTGTAGCGGTGAAATGCGTAGAGAGTCTGAAGGAATACCAGTGGCGAAGGCGGCCCCCTGGACAAAAGACTGACGCTCAGATGCGAAAAGCGTGGGGAGCAAAC
>tjl6z1_900
TGGGGAATATTGCACAATGGGGGAAACCCTGATGCAGCCATGCCGCGTGTGTGAAGAAGGCCTCGGGTTGTAAAGCACTTTCAGTAGGGAGGAAGGTAGTGTAGTTAACACCTGCATTATTTGACGTTACCTACAGAAAGAAGCACCGGCTAACTCCGTGCCAGCAGCCGCGGTAATACGGAGGGTGCAGCGTTAATCGGGAATTACTGGGGCGTAAAGCGCATGCAGGCGGCCTGTTAAGTCAGATGTGAAAGCCCGGGGCTTAACCTCGGAATTGCATTTGAAACTGGCAGGCTAGAGTCTTTGGTAGAGGGGGGTAGAATTTCAGGTGTAGCGGTGAGATGCGTAGAGATCTGAAGGAATACCAGTGGCGAAGGCGGCCCCCTGGACAAAGACTGACGCTCAGATGCGAAAGCGTGGGGAGCAAACAGG
>tjl6z1_901
TGGGGAATATTGCACAATGGGGGAAACCCTGATGCAGCCATGCCGCGTGTGTGAAGAAGGCCTTCGGGTTGTAAAGCACTTTCAGTAGGGAGGAAGGTAGTGTAGTTAACACCTGCACTATTTGACGTTACCTACAGAAGAAGCACCGGCTAACTCCGTGCCAGCAGCCGCGGTAATACGGAGGGTGCGAGCGTTAATCGGAATTACTGGGCGTAAAGCGCATGCAGGCGGCCTGTTAAGTCAGATGTGAAAGCCCGGGGCGTTAACCTCGGAATTGCATTTGAAACTGGCAGGCTAGAGTCTTGTAGAGGGGGGTAGAATTTCAGGTGTAGCGGTGAAATGCGTAGAGATCTGAAGGAATACCAGTGGCGAAGGCGCCCCCTGGACAAAGACTGACGCTCAGATGCGAAAGCGTGGGGAGCAAACAGG
>tjl6z1_902
TGGGGAATATTGCACAATGGGGGAACCCTGATGCAGCCATGCCGCGTGTGTGAAGAAGGCCTCGGGTTGTAAAGCACTTTCAGTAGGGAGGAAGGTAGTGTAGTTAACACCTGCACTATTTGACGTTACCTACAGAAGAAGCACCGGCTAACTCCGTGCCAGCAGCCGCGGTAATACGGAGGGTGCGAGCGTTAATCGGAATTACTGGGCGTAAAGCGCATGCAGGCGGCCTGTTAAGTCAGATGTGAAAGCCCGGGGCTTAACCTCGGATTGCATTTGAAACTGGCAGGCTAGAGTCTTGTAGAGGGGGTAGAATTTCAGGTGTAGCGGTGAAATGCGTAGAGATCTGAAGGAATACCAGTGGCGAAGGCGGCCCCCTGGACAAAGACTGACGCTCAGATGCGAAAGCGTGGGGAGCAAACAGG
>tjl6z1_903
TGGGGAATATTGCACATGGGGGAAACCCTGATGCAGCCATGCCGCGTGTGTGAAGAAGGCCTCGGGTTGTAAAGCGCTTTCCAGTGAGGGAGGAAAGGTAGTTGTGAGTTAACACCTGCCATTATTTGACGTTTACCTACAGAAGAAGCCACCGGCTAACTCCGTGCCAGCAGCCGCGGTATACGGCAGGGTGCGAAGCGTTAATCGGAATCTGGCGTAAAGCTAGGCATGCGGCGGCGTGTTAAGTCAGATGTGAAAGCCCGGGGGCTTACCTCGGAGTTGCATTTGAAACTGGCAGGCTAGAGTCTTGTAGAGGGGTAGAATTCAGGTGTAGCGGTGAATGCGTAGAGATCTGAAGGAATACCAGTGGCGAAGGCGGCCCCCTGGACAAAGACTGACGCTCAGATGCGAAAGCGTGGGGAGCAAACAGG
>tjl6z1_904
TGGGGAATATTGCACAATGGGGGAAACCCTGATGCAGCCATGCCGCGTGTGTGAAGAAGGCCTTCGGGTTGTAAAGCACTTTCAGTAGGGAGGAAGGTAGTGTAGTTAACACCTGCATTACTTGACGTTACCTACAGAAGAAGCACCGGCTAACTCCGTGCCAGCAGCCGCGGTAATACGGAGGGTGCGAGCGTTAATCGGAATTACTGGGCGTAAAGCGCATGCAGGCGGCCTGTTAAGTCAGATGTGAAAGCCCGGGGCTTAACCTCGGAATTGCATTTGAAACTGGCAGGCTAGAGTCTTGTAGAGGGGGTAGAATTTCAGGTGTAGCGGTGAAATGCGTAGAGATCTGAAGGAATACCAGTGGCGAAGGCGGCCCCCTGGACAAAGACTGACGCTCAGATGCGAAAGCGTGGGGAGCAAACAGG
>tjl6z1_905
[truncated: 37,019,662 more chars]
